# Supplementary material for: Tumor hepatitis B virus RNA identifies a clinically and molecularly distinct subset of hepatocellular carcinoma
Source: PLoS Comput Biol. 2021 Feb 9;17(2):e1008699. doi: 10.1371/journal.pcbi.1008699 (PMC7909678; doi:10.1371/journal.pcbi.1008699)
Supplement: S1 Data — HBV, hepatitis B virus; TCGA, The Cancer Genome Atlas; ICGC, International Cancer Genome Consortium. (XLSX) [file pcbi.1008699.s006.xlsx]

## Sheet: TCGA Tumors
Subject ID	Sample ID	Aliquot ID	Sample Type	Human Reads	HBV Reads	HBV RPM	HBV RNA Status	Hepatitis B Clinical Annotation	Hepatitis B Surface Antigen (HBsAg) Clinical Annotation	Hepatitis B or HBsAg Clinical Annotation	Genomic Evidence of HBV Integration	Loss of Heterozygosity (LOH) Score	Large Scale State Transitions (LST) Score	Telomeric Allelic Imbalance (TAI) Score	Total Homologous Recombination Deficiency (HRD) Score
TCGA-DD-AADP	TCGA-DD-AADP-01A	TCGA-DD-AADP-01A-11R-A39D-07	Primary Tumor	95010929	21985	231.394	POS	POS		POS		9	4	10	23
TCGA-DD-AADV	TCGA-DD-AADV-01A	TCGA-DD-AADV-01A-11R-A39D-07	Primary Tumor	135287904	29977	221.579	POS	POS		POS		8	8	7	23
TCGA-DD-AADU	TCGA-DD-AADU-01A	TCGA-DD-AADU-01A-11R-A41C-07	Primary Tumor	95221027	16608	174.415	POS	NEG				1	6	6	13
TCGA-DD-AAEK	TCGA-DD-AAEK-01A	TCGA-DD-AAEK-01A-11R-A41C-07	Primary Tumor	55014333	7769	141.218	POS	POS		POS		5	9	15	29
TCGA-DD-AACA	TCGA-DD-AACA-01A	TCGA-DD-AACA-01A-11R-A41C-07	Primary Tumor	118157258	16102	136.276	POS	POS		POS		5	6	8	19
TCGA-UB-A7MC	TCGA-UB-A7MC-01A	TCGA-UB-A7MC-01A-11R-A33R-07	Primary Tumor	134901413	16454	121.971	POS	POS	POS	POS	POS	5	7	8	20
TCGA-DD-AADF	TCGA-DD-AADF-01A	TCGA-DD-AADF-01A-11R-A41C-07	Primary Tumor	87404825	10225	116.984	POS	POS		POS		5	18	16	39
TCGA-DD-AAE3	TCGA-DD-AAE3-01A	TCGA-DD-AAE3-01A-11R-A41C-07	Primary Tumor	75414712	7778	103.136	POS	POS		POS		2	9	10	21
TCGA-DD-AACN	TCGA-DD-AACN-01A	TCGA-DD-AACN-01A-11R-A41C-07	Primary Tumor	89275058	9134	102.313	POS	POS		POS		7	5	8	20
TCGA-DD-AACV	TCGA-DD-AACV-01A	TCGA-DD-AACV-01A-11R-A41C-07	Primary Tumor	76515041	7669	100.229	POS	NEG				8	8	9	25
TCGA-ED-A8O6	TCGA-ED-A8O6-01A	TCGA-ED-A8O6-01A-11R-A36F-07	Primary Tumor	108545811	10454	96.3096	POS	NEG	POS	POS		7	5	11	23
TCGA-QA-A7B7	TCGA-QA-A7B7-01A	TCGA-QA-A7B7-01A-11R-A32O-07	Primary Tumor	135770227	12346	90.933	POS	POS		POS	POS	8	6	9	23
TCGA-CC-A9FW	TCGA-CC-A9FW-01A	TCGA-CC-A9FW-01A-11R-A37K-07	Primary Tumor	129455747	11722	90.5483	POS	NEG	POS	POS		6	7	8	21
TCGA-DD-AAD0	TCGA-DD-AAD0-01A	TCGA-DD-AAD0-01A-11R-A41C-07	Primary Tumor	91548814	8086	88.3245	POS	POS		POS		6	9	8	23
TCGA-G3-AAV0	TCGA-G3-AAV0-01A	TCGA-G3-AAV0-01A-11R-A37K-07	Primary Tumor	90312879	7376	81.6716	POS	POS	POS	POS		2	7	7	16
TCGA-DD-AAE2	TCGA-DD-AAE2-01A	TCGA-DD-AAE2-01A-11R-A41C-07	Primary Tumor	119115314	9697	81.4085	POS	POS		POS		10	10	5	25
TCGA-CC-A3MB	TCGA-CC-A3MB-01A	TCGA-CC-A3MB-01A-11R-A213-07	Primary Tumor	135563202	10523	77.6243	POS	NEG	POS	POS	POS	3	11	13	27
TCGA-DD-AAC9	TCGA-DD-AAC9-01A	TCGA-DD-AAC9-01A-11R-A41C-07	Primary Tumor	83510866	6280	75.1998	POS	POS		POS		2	4	3	9
TCGA-DD-AADL	TCGA-DD-AADL-01A	TCGA-DD-AADL-01A-11R-A41C-07	Primary Tumor	117138643	8767	74.8429	POS	POS		POS		9	5	5	19
TCGA-CC-A9FS	TCGA-CC-A9FS-01A	TCGA-CC-A9FS-01A-11R-A37K-07	Primary Tumor	106999799	7378	68.9534	POS	NEG	POS	POS		9	3	11	23
TCGA-G3-A25U	TCGA-G3-A25U-01A	TCGA-G3-A25U-01A-11R-A16W-07	Primary Tumor	113072048	7691	68.0186	POS	POS	NEG	POS	POS	7	6	6	19
TCGA-ED-A7XP	TCGA-ED-A7XP-01A	TCGA-ED-A7XP-01A-11R-A352-07	Primary Tumor	99703640	6744	67.6405	POS	NEG	POS	POS	POS	5	13	9	27
TCGA-G3-A3CK	TCGA-G3-A3CK-01A	TCGA-G3-A3CK-01A-11R-A213-07	Primary Tumor	143141846	9252	64.6352	POS	POS	NEG	POS	POS	0	2	2	4
TCGA-DD-AACD	TCGA-DD-AACD-01A	TCGA-DD-AACD-01A-11R-A41C-07	Primary Tumor	92255308	5828	63.1725	POS	POS		POS		4	4	5	13
TCGA-DD-AACW	TCGA-DD-AACW-01A	TCGA-DD-AACW-01A-11R-A41C-07	Primary Tumor	91181003	5199	57.0185	POS	POS		POS		4	3	8	15
TCGA-DD-AADG	TCGA-DD-AADG-01A	TCGA-DD-AADG-01A-11R-A41C-07	Primary Tumor	100200403	5710	56.9858	POS	POS		POS		4	3	6	13
TCGA-DD-AADR	TCGA-DD-AADR-01A	TCGA-DD-AADR-01A-11R-A41C-07	Primary Tumor	87169019	4343	49.8227	POS	POS		POS		0	0	0	0
TCGA-CC-A5UE	TCGA-CC-A5UE-01A	TCGA-CC-A5UE-01A-11R-A28V-07	Primary Tumor	93539057	4544	48.5786	POS	NEG	POS	POS	POS	6	12	16	34
TCGA-CC-A9FU	TCGA-CC-A9FU-01A	TCGA-CC-A9FU-01A-11R-A37K-07	Primary Tumor	120542510	5680	47.1203	POS	POS	POS	POS		14	7	10	31
TCGA-DD-A1EA	TCGA-DD-A1EA-01A	TCGA-DD-A1EA-01A-11R-A131-07	Primary Tumor	93259467	4050	43.4272	POS	POS	POS	POS	POS
TCGA-DD-AADD	TCGA-DD-AADD-01A	TCGA-DD-AADD-01A-11R-A41C-07	Primary Tumor	80993454	3359	41.4725	POS	POS		POS		3	3	10	16
TCGA-CC-A7IK	TCGA-CC-A7IK-01A	TCGA-CC-A7IK-01A-12R-A33R-07	Primary Tumor	105583637	4325	40.9628	POS	NEG	POS	POS	POS	3	3	8	14
TCGA-CC-5264	TCGA-CC-5264-01A	TCGA-CC-5264-01A-01R-A131-07	Primary Tumor	141501837	5618	39.7027	POS		POS	POS	POS	9	7	10	26
TCGA-DD-AACS	TCGA-DD-AACS-01A	TCGA-DD-AACS-01A-11R-A41C-07	Primary Tumor	63578087	2465	38.7712	POS	POS		POS		9	10	14	33
TCGA-BW-A5NP	TCGA-BW-A5NP-01A	TCGA-BW-A5NP-01A-11R-A27V-07	Primary Tumor	109391462	4210	38.4856	POS	POS	NEG	POS	POS	0	0	0	0
TCGA-2Y-A9H4	TCGA-2Y-A9H4-01A	TCGA-2Y-A9H4-01A-11R-A38B-07	Primary Tumor	70514815	2655	37.6517	POS	POS	POS	POS		6	6	7	19
TCGA-DD-AAEB	TCGA-DD-AAEB-01A	TCGA-DD-AAEB-01A-11R-A41C-07	Primary Tumor	87955433	2815	32.0048	POS	POS		POS		3	1	3	7
TCGA-DD-AACE	TCGA-DD-AACE-01A	TCGA-DD-AACE-01A-11R-A41C-07	Primary Tumor	78785623	2503	31.7698	POS	POS		POS		1	1	4	6
TCGA-ED-A7XO	TCGA-ED-A7XO-01A	TCGA-ED-A7XO-01A-11R-A352-07	Primary Tumor	84436597	2578	30.5318	POS	NEG	POS	POS	POS	9	8	8	25
TCGA-DD-A1EI	TCGA-DD-A1EI-01A	TCGA-DD-A1EI-01A-11R-A131-07	Primary Tumor	143077356	4283	29.9349	POS	POS	POS	POS	POS	5	3	10	18
TCGA-DD-A116	TCGA-DD-A116-01A	TCGA-DD-A116-01A-11R-A131-07	Primary Tumor	105418402	3096	29.3687	POS	POS	POS	POS	POS	3	4	9	16
TCGA-DD-AAD6	TCGA-DD-AAD6-01A	TCGA-DD-AAD6-01A-11R-A41C-07	Primary Tumor	60761373	1759	28.9493	POS	POS		POS		3	7	5	15
TCGA-DD-AACQ	TCGA-DD-AACQ-01A	TCGA-DD-AACQ-01A-11R-A41C-07	Primary Tumor	117398003	3332	28.3821	POS	POS		POS		7	8	11	26
TCGA-RC-A7SB	TCGA-RC-A7SB-01A	TCGA-RC-A7SB-01A-21R-A352-07	Primary Tumor	128366848	3640	28.3562	POS	POS	NEG	POS	POS	9	4	6	19
TCGA-DD-AADM	TCGA-DD-AADM-01A	TCGA-DD-AADM-01A-11R-A41C-07	Primary Tumor	94663586	2603	27.4974	POS	POS		POS		9	9	13	31
TCGA-DD-AACK	TCGA-DD-AACK-01A	TCGA-DD-AACK-01A-11R-A41C-07	Primary Tumor	231522157	6335	27.3624	POS	POS		POS		1	3	2	6
TCGA-DD-AAD5	TCGA-DD-AAD5-01A	TCGA-DD-AAD5-01A-11R-A41C-07	Primary Tumor	109635399	2879	26.2598	POS	POS		POS		5	13	16	34
TCGA-DD-AAVP	TCGA-DD-AAVP-01A	TCGA-DD-AAVP-01A-11R-A41C-07	Primary Tumor	54506945	1396	25.6114	POS	POS		POS		9	8	11	28
TCGA-RC-A7S9	TCGA-RC-A7S9-01A	TCGA-RC-A7S9-01A-11R-A33R-07	Primary Tumor	118847851	2902	24.4178	POS	POS	NEG	POS	POS	4	9	6	19
TCGA-DD-A1EL	TCGA-DD-A1EL-01A	TCGA-DD-A1EL-01A-11R-A155-07	Primary Tumor	158545831	3804	23.9931	POS	POS	POS	POS	POS	9	10	14	33
TCGA-CC-A123	TCGA-CC-A123-01A	TCGA-CC-A123-01A-11R-A131-07	Primary Tumor	98365058	2281	23.1891	POS		POS	POS	NEG
TCGA-DD-AACO	TCGA-DD-AACO-01A	TCGA-DD-AACO-01A-11R-A41C-07	Primary Tumor	86653810	1994	23.0111	POS	POS		POS		7	4	6	17
TCGA-DD-AAE4	TCGA-DD-AAE4-01A	TCGA-DD-AAE4-01A-11R-A41C-07	Primary Tumor	83706636	1912	22.8417	POS	POS		POS		5	6	4	15
TCGA-DD-AADC	TCGA-DD-AADC-01A	TCGA-DD-AADC-01A-11R-A41C-07	Primary Tumor	64030857	1446	22.5829	POS	POS		POS		13	13	13	39
TCGA-CC-A5UD	TCGA-CC-A5UD-01A	TCGA-CC-A5UD-01A-11R-A28V-07	Primary Tumor	93761059	2069	22.0667	POS	NEG	POS	POS	POS	6	4	13	23
TCGA-DD-AACT	TCGA-DD-AACT-01A	TCGA-DD-AACT-01A-11R-A41C-07	Primary Tumor	56656572	1229	21.6921	POS	POS		POS		1	4	3	8
TCGA-DD-AACP	TCGA-DD-AACP-01A	TCGA-DD-AACP-01A-11R-A41C-07	Primary Tumor	81915382	1744	21.2903	POS	NEG				3	3	4	10
TCGA-BC-A10W	TCGA-BC-A10W-01A	TCGA-BC-A10W-01A-11R-A131-07	Primary Tumor	123966752	2635	21.2557	POS	POS	POS	POS	POS	7	9	8	24
TCGA-DD-A11A	TCGA-DD-A11A-01A	TCGA-DD-A11A-01A-11R-A131-07	Primary Tumor	121403492	2199	18.1132	POS	NEG	POS	POS	POS	3	21	22	46
TCGA-DD-AADN	TCGA-DD-AADN-01A	TCGA-DD-AADN-01A-11R-A41C-07	Primary Tumor	65962846	1194	18.1011	POS	POS		POS		5	8	11	24
TCGA-5C-AAPD	TCGA-5C-AAPD-01A	TCGA-5C-AAPD-01A-21R-A39D-07	Primary Tumor	84319508	1416	16.7933	POS	POS	NEG	POS		10	6	12	28
TCGA-UB-A7ME	TCGA-UB-A7ME-01A	TCGA-UB-A7ME-01A-11R-A33J-07	Primary Tumor	106418190	1773	16.6607	POS	POS	POS	POS	POS	6	10	20	36
TCGA-CC-A7IG	TCGA-CC-A7IG-01A	TCGA-CC-A7IG-01A-11R-A33J-07	Primary Tumor	106386663	1683	15.8197	POS	NEG	POS	POS	POS	15	22	26	63
TCGA-CC-A7II	TCGA-CC-A7II-01A	TCGA-CC-A7II-01A-11R-A33J-07	Primary Tumor	111857017	1500	13.41	POS	NEG	POS	POS	POS	2	8	15	25
TCGA-G3-AAV1	TCGA-G3-AAV1-01A	TCGA-G3-AAV1-01A-11R-A38B-07	Primary Tumor	109507098	1457	13.3051	POS	POS	POS	POS		5	10	12	27
TCGA-G3-A25Z	TCGA-G3-A25Z-01A	TCGA-G3-A25Z-01A-11R-A16W-07	Primary Tumor	137636403	1758	12.7728	POS	POS	NEG	POS	POS	4	3	5	12
TCGA-DD-AAVV	TCGA-DD-AAVV-01A	TCGA-DD-AAVV-01A-11R-A41C-07	Primary Tumor	91621120	1146	12.508	POS	POS		POS		5	13	11	29
TCGA-DD-AAEE	TCGA-DD-AAEE-01A	TCGA-DD-AAEE-01A-11R-A41C-07	Primary Tumor	118066426	1444	12.2304	POS	POS		POS		10	10	12	32
TCGA-DD-AADK	TCGA-DD-AADK-01A	TCGA-DD-AADK-01A-11R-A41C-07	Primary Tumor	170108413	1712	10.0642	POS	POS		POS		6	5	6	17
TCGA-CC-A8HT	TCGA-CC-A8HT-01A	TCGA-CC-A8HT-01A-11R-A36F-07	Primary Tumor	96282361	850	8.8282	POS	NEG	POS	POS		6	2	5	13
TCGA-CC-A7IL	TCGA-CC-A7IL-01A	TCGA-CC-A7IL-01A-11R-A33R-07	Primary Tumor	134301876	1112	8.27985	POS	NEG	POS	POS	POS	6	5	8	19
TCGA-DD-AAE6	TCGA-DD-AAE6-01A	TCGA-DD-AAE6-01A-11R-A41C-07	Primary Tumor	98525358	771	7.8254	POS					9	13	19	41
TCGA-G3-A3CJ	TCGA-G3-A3CJ-01A	TCGA-G3-A3CJ-01A-11R-A213-07	Primary Tumor	113065081	858	7.58855	POS	NEG	NEG	NEG	POS
TCGA-DD-AAVS	TCGA-DD-AAVS-01A	TCGA-DD-AAVS-01A-11R-A41C-07	Primary Tumor	113604260	798	7.02438	POS	POS		POS		6	4	10	20
TCGA-CC-A5UC	TCGA-CC-A5UC-01A	TCGA-CC-A5UC-01A-11R-A28V-07	Primary Tumor	75055379	504	6.71504	POS	NEG	POS	POS	POS	5	5	9	19
TCGA-DD-AACC	TCGA-DD-AACC-01A	TCGA-DD-AACC-01A-11R-A41C-07	Primary Tumor	80049890	498	6.22112	POS	POS		POS		8	7	13	28
TCGA-CC-A1HT	TCGA-CC-A1HT-01A	TCGA-CC-A1HT-01A-11R-A131-07	Primary Tumor	167276248	1037	6.19933	POS	NEG	POS	POS	NEG	7	8	11	26
TCGA-DD-AAVW	TCGA-DD-AAVW-01A	TCGA-DD-AAVW-01A-11R-A41C-07	Primary Tumor	84382210	515	6.10318	POS	POS		POS		8	10	11	29
TCGA-DD-AAE0	TCGA-DD-AAE0-01A	TCGA-DD-AAE0-01A-11R-A41C-07	Primary Tumor	43364914	242	5.58055	POS	POS		POS		7	4	10	21
TCGA-DD-AAED	TCGA-DD-AAED-01A	TCGA-DD-AAED-01A-12R-A41C-07	Primary Tumor	84980601	467	5.49537	POS	POS		POS		10	5	5	20
TCGA-DD-A119	TCGA-DD-A119-01A	TCGA-DD-A119-01A-11R-A131-07	Primary Tumor	110396577	566	5.12697	POS	POS	POS	POS	POS	4	5	8	17
TCGA-DD-AAVQ	TCGA-DD-AAVQ-01A	TCGA-DD-AAVQ-01A-11R-A41C-07	Primary Tumor	111793463	524	4.68722	POS	POS		POS		7	3	8	18
TCGA-DD-A3A3	TCGA-DD-A3A3-01A	TCGA-DD-A3A3-01A-11R-A22L-07	Primary Tumor	89111931	378	4.24186	POS	NEG	NEG	NEG	POS	3	0	5	8
TCGA-CC-5258	TCGA-CC-5258-01A	TCGA-CC-5258-01A-01R-A131-07	Primary Tumor	127689171	535	4.18986	POS		NEG		POS	3	12	11	26
TCGA-DD-AADO	TCGA-DD-AADO-01A	TCGA-DD-AADO-01A-11R-A41C-07	Primary Tumor	101010734	419	4.14807	POS	POS		POS		8	15	15	38
TCGA-DD-AAD1	TCGA-DD-AAD1-01A	TCGA-DD-AAD1-01A-11R-A41C-07	Primary Tumor	82215475	337	4.09899	POS	POS		POS		5	6	9	20
TCGA-CC-A3MC	TCGA-CC-A3MC-01A	TCGA-CC-A3MC-01A-11R-A22L-07	Primary Tumor	103891472	385	3.70579	POS	NEG	POS	POS	POS	5	10	10	25
TCGA-G3-AAV7	TCGA-G3-AAV7-01A	TCGA-G3-AAV7-01A-11R-A38B-07	Primary Tumor	91743605	295	3.21548	POS	POS	POS	POS		10	5	8	23
TCGA-CC-5262	TCGA-CC-5262-01A	TCGA-CC-5262-01A-01R-A131-07	Primary Tumor	92323459	295	3.19529	POS	NEG	POS	POS	POS	3	3	8	14
TCGA-CC-A8HS	TCGA-CC-A8HS-01A	TCGA-CC-A8HS-01A-11R-A36F-07	Primary Tumor	100445114	294	2.92697	POS	NEG	POS	POS
TCGA-DD-AADA	TCGA-DD-AADA-01A	TCGA-DD-AADA-01A-11R-A41C-07	Primary Tumor	104341622	296	2.83684	POS	POS		POS		4	6	8	18
TCGA-DD-AAD3	TCGA-DD-AAD3-01A	TCGA-DD-AAD3-01A-11R-A41C-07	Primary Tumor	98552209	251	2.54687	POS	POS		POS		7	4	10	21
TCGA-CC-A7IE	TCGA-CC-A7IE-01A	TCGA-CC-A7IE-01A-21R-A38B-07	Primary Tumor	90296729	201	2.22599	POS	NEG	POS	POS		6	11	11	28
TCGA-CC-A8HU	TCGA-CC-A8HU-01A	TCGA-CC-A8HU-01A-11R-A36F-07	Primary Tumor	89725525	196	2.18444	POS	NEG	POS	POS		11	7	16	34
TCGA-CC-5263	TCGA-CC-5263-01A	TCGA-CC-5263-01A-01R-A131-07	Primary Tumor	120107566	249	2.07314	POS	NEG	POS	POS	POS	12	12	10	34
TCGA-CC-A3M9	TCGA-CC-A3M9-01A	TCGA-CC-A3M9-01A-11R-A213-07	Primary Tumor	116069027	227	1.95573	POS	NEG	POS	POS	POS	12	11	14	37
TCGA-DD-AACB	TCGA-DD-AACB-01A	TCGA-DD-AACB-01A-11R-A41C-07	Primary Tumor	62958051	98	1.55659	POS	POS		POS		5	6	8	19
TCGA-CC-5259	TCGA-CC-5259-01A	TCGA-CC-5259-01A-31R-A213-07	Primary Tumor	78449677	114	1.45316	POS	NEG	POS	POS	POS
TCGA-DD-AAD2	TCGA-DD-AAD2-01A	TCGA-DD-AAD2-01A-11R-A41C-07	Primary Tumor	74254016	94	1.26592	POS	POS		POS		1	2	5	8
TCGA-DD-AACU	TCGA-DD-AACU-01A	TCGA-DD-AACU-01A-11R-A41C-07	Primary Tumor	90048288	92	1.02167	POS	POS		POS		5	8	8	21
TCGA-DD-AACF	TCGA-DD-AACF-01A	TCGA-DD-AACF-01A-11R-A41C-07	Primary Tumor	101177515	99	0.978478	NEG	NEG				4	5	5	14
TCGA-DD-AAVU	TCGA-DD-AAVU-01A	TCGA-DD-AAVU-01A-11R-A41C-07	Primary Tumor	90338418	74	0.819142	NEG	POS		POS		8	3	5	16
TCGA-CC-A7IJ	TCGA-CC-A7IJ-01A	TCGA-CC-A7IJ-01A-11R-A33R-07	Primary Tumor	110592041	62	0.560619	NEG	NEG	POS	POS	NEG	5	10	16	31
TCGA-DD-AADW	TCGA-DD-AADW-01A	TCGA-DD-AADW-01A-11R-A39D-07	Primary Tumor	130835115	72	0.550311	NEG	POS		POS		9	14	14	37
TCGA-DD-AADY	TCGA-DD-AADY-01A	TCGA-DD-AADY-01A-11R-A41C-07	Primary Tumor	59265000	32	0.539948	NEG	POS		POS		12	6	12	30
TCGA-DD-AACJ	TCGA-DD-AACJ-01A	TCGA-DD-AACJ-01A-11R-A41C-07	Primary Tumor	156832956	84	0.535602	NEG					3	1	4	8
TCGA-DD-AACH	TCGA-DD-AACH-01A	TCGA-DD-AACH-01A-11R-A41C-07	Primary Tumor	126265999	62	0.491027	NEG	POS		POS		14	19	19	52
TCGA-RC-A6M3	TCGA-RC-A6M3-01A	TCGA-RC-A6M3-01A-11R-A32O-07	Primary Tumor	109487121	53	0.484075	NEG		NEG		NEG	4	12	8	24
TCGA-5R-AA1C	TCGA-5R-AA1C-01A	TCGA-5R-AA1C-01A-11R-A41C-07	Primary Tumor	43581786	17	0.390071	NEG	NEG	POS	POS		2	1	4	7
TCGA-DD-AAW0	TCGA-DD-AAW0-01A	TCGA-DD-AAW0-01A-11R-A41C-07	Primary Tumor	100941973	38	0.376454	NEG	POS		POS		7	6	10	23
TCGA-ED-A66Y	TCGA-ED-A66Y-01A	TCGA-ED-A66Y-01A-11R-A311-07	Primary Tumor	101046946	34	0.336477	NEG	NEG	POS	POS	NEG	5	4	6	15
TCGA-CC-A3MA	TCGA-CC-A3MA-01A	TCGA-CC-A3MA-01A-11R-A213-07	Primary Tumor	110421400	34	0.307911	NEG	NEG	POS	POS	POS	12	7	16	35
TCGA-BC-A8YO	TCGA-BC-A8YO-01A	TCGA-BC-A8YO-01A-11R-A37K-07	Primary Tumor	111818829	28	0.250405	NEG	NEG	NEG	NEG		8	5	6	19
TCGA-G3-A3CH	TCGA-G3-A3CH-01A	TCGA-G3-A3CH-01A-11R-A22L-07	Primary Tumor	105583748	26	0.24625	NEG	POS	NEG	POS	NEG	4	2	6	12
TCGA-ED-A7PZ	TCGA-ED-A7PZ-01A	TCGA-ED-A7PZ-01A-11R-A33R-07	Primary Tumor	119418654	26	0.217721	NEG	NEG	POS	POS	POS	7	6	12	25
TCGA-CC-A7IF	TCGA-CC-A7IF-01A	TCGA-CC-A7IF-01A-11R-A33J-07	Primary Tumor	102381201	22	0.214883	NEG	NEG	POS	POS	NEG	6	7	10	23
TCGA-DD-AADQ	TCGA-DD-AADQ-01A	TCGA-DD-AADQ-01A-11R-A41C-07	Primary Tumor	102773579	22	0.214063	NEG	POS		POS		5	1	3	9
TCGA-CC-5261	TCGA-CC-5261-01A	TCGA-CC-5261-01A-01R-A131-07	Primary Tumor	69477477	13	0.187111	NEG		POS	POS	NEG
TCGA-ED-A82E	TCGA-ED-A82E-01A	TCGA-ED-A82E-01A-11R-A352-07	Primary Tumor	120677514	21	0.174018	NEG	NEG	POS	POS	NEG	8	10	11	29
TCGA-G3-A25T	TCGA-G3-A25T-01A	TCGA-G3-A25T-01A-11R-A16W-07	Primary Tumor	123793909	21	0.169637	NEG	NEG	NEG	NEG	NEG	4	4	5	13
TCGA-DD-AACI	TCGA-DD-AACI-01A	TCGA-DD-AACI-01A-11R-A41C-07	Primary Tumor	73157049	12	0.164031	NEG					3	12	10	25
TCGA-BC-A10Z	TCGA-BC-A10Z-01A	TCGA-BC-A10Z-01A-11R-A131-07	Primary Tumor	134291477	19	0.141483	NEG	NEG			NEG	6	9	4	19
TCGA-ED-A5KG	TCGA-ED-A5KG-01A	TCGA-ED-A5KG-01A-11R-A27V-07	Primary Tumor	85587974	10	0.116839	NEG	NEG	POS	POS	NEG	0	0	0	0
TCGA-WQ-AB4B	TCGA-WQ-AB4B-01A	TCGA-WQ-AB4B-01A-11R-A41C-07	Primary Tumor	72079165	7	0.0971154	NEG	NEG				2	3	4	9
TCGA-G3-A25Y	TCGA-G3-A25Y-01A	TCGA-G3-A25Y-01A-11R-A16W-07	Primary Tumor	144161737	13	0.0901765	NEG	POS	NEG	POS	NEG	7	16	9	32
TCGA-DD-AACG	TCGA-DD-AACG-01A	TCGA-DD-AACG-01A-11R-A41C-07	Primary Tumor	89392129	8	0.0894933	NEG	POS		POS		8	5	13	26
TCGA-DD-A4NN	TCGA-DD-A4NN-01A	TCGA-DD-A4NN-01A-11R-A28V-07	Primary Tumor	112670694	7	0.062128	NEG	NEG			NEG	12	15	7	34
TCGA-XR-A8TC	TCGA-XR-A8TC-01A	TCGA-XR-A8TC-01A-11R-A36F-07	Primary Tumor	114115703	7	0.0613413	NEG	POS	NEG	POS
TCGA-DD-AAE1	TCGA-DD-AAE1-01A	TCGA-DD-AAE1-01A-11R-A41C-07	Primary Tumor	79861586	4	0.0500867	NEG	POS		POS		3	5	8	16
TCGA-DD-AAD8	TCGA-DD-AAD8-01A	TCGA-DD-AAD8-01A-11R-A41C-07	Primary Tumor	84959674	4	0.0470812	NEG	POS		POS		3	3	8	14
TCGA-BW-A5NQ	TCGA-BW-A5NQ-01A	TCGA-BW-A5NQ-01A-11R-A27V-07	Primary Tumor	98981966	4	0.0404114	NEG	NEG	NEG	NEG	NEG	1	0	2	3
TCGA-ED-A7PX	TCGA-ED-A7PX-01A	TCGA-ED-A7PX-01A-51R-A352-07	Primary Tumor	100191457	4	0.0399236	NEG	NEG	POS	POS	NEG	13	13	10	36
TCGA-DD-AAEA	TCGA-DD-AAEA-01A	TCGA-DD-AAEA-01A-11R-A41C-07	Primary Tumor	52301563	2	0.0382398	NEG	POS		POS		5	7	7	19
TCGA-DD-AADJ	TCGA-DD-AADJ-01A	TCGA-DD-AADJ-01A-11R-A41C-07	Primary Tumor	81224569	3	0.0369346	NEG					5	3	6	14
TCGA-DD-A4NO	TCGA-DD-A4NO-01A	TCGA-DD-A4NO-01A-11R-A28V-07	Primary Tumor	106651071	3	0.0281291	NEG	NEG	POS	POS	NEG	2	3	6	11
TCGA-DD-AAEH	TCGA-DD-AAEH-01A	TCGA-DD-AAEH-01A-11R-A41C-07	Primary Tumor	86276491	2	0.0231813	NEG					4	2	8	14
TCGA-DD-A1EK	TCGA-DD-A1EK-01A	TCGA-DD-A1EK-01A-11R-A213-07	Primary Tumor	90426758	2	0.0221173	NEG	NEG	POS	POS	NEG	6	3	6	15
TCGA-RC-A7SH	TCGA-RC-A7SH-01A	TCGA-RC-A7SH-01A-11R-A38B-07	Primary Tumor	91086458	2	0.0219572	NEG	POS	NEG	POS		8	8	10	26
TCGA-RC-A7SF	TCGA-RC-A7SF-01A	TCGA-RC-A7SF-01A-11R-A352-07	Primary Tumor	92260443	2	0.0216778	NEG	NEG	NEG	NEG	NEG	5	1	7	13
TCGA-DD-A1EH	TCGA-DD-A1EH-01A	TCGA-DD-A1EH-01A-11R-A131-07	Primary Tumor	130971649	2	0.0152705	NEG	POS	POS	POS	NEG	3	2	4	9
TCGA-BC-A10U	TCGA-BC-A10U-01A	TCGA-BC-A10U-01A-11R-A131-07	Primary Tumor	131045186	2	0.0152619	NEG	NEG	NEG	NEG	NEG	4	5	4	13
TCGA-BC-A10X	TCGA-BC-A10X-01A	TCGA-BC-A10X-01A-11R-A131-07	Primary Tumor	136674921	2	0.0146333	NEG	NEG	NEG	NEG	NEG	0	0	0	0
TCGA-G3-A25X	TCGA-G3-A25X-01A	TCGA-G3-A25X-01A-11R-A16W-07	Primary Tumor	113494673	1	0.00881099	NEG	POS	NEG	POS	NEG
TCGA-BC-A10Q	TCGA-BC-A10Q-01A	TCGA-BC-A10Q-01A-11R-A131-07	Primary Tumor	102168061	0	0	NEG	NEG	NEG	NEG		5	3	7	15
TCGA-DD-A11C	TCGA-DD-A11C-01A	TCGA-DD-A11C-01A-11R-A131-07	Primary Tumor	136519320	0	0	NEG		POS	POS	NEG	8	19	13	40
TCGA-BC-A217	TCGA-BC-A217-01A	TCGA-BC-A217-01A-11R-A155-07	Primary Tumor	112984082	0	0	NEG	NEG	NEG	NEG	NEG	4	16	14	34
TCGA-2V-A95S	TCGA-2V-A95S-01A	TCGA-2V-A95S-01A-11R-A37K-07	Primary Tumor	103466286	0	0	NEG	NEG				3	4	7	14
TCGA-2Y-A9GS	TCGA-2Y-A9GS-01A	TCGA-2Y-A9GS-01A-12R-A38B-07	Primary Tumor	102588999	0	0	NEG	NEG	POS	POS		5	0	4	9
TCGA-2Y-A9GT	TCGA-2Y-A9GT-01A	TCGA-2Y-A9GT-01A-11R-A38B-07	Primary Tumor	85523447	0	0	NEG	POS	POS	POS		1	0	1	2
TCGA-2Y-A9GU	TCGA-2Y-A9GU-01A	TCGA-2Y-A9GU-01A-11R-A38B-07	Primary Tumor	88383072	0	0	NEG	NEG	POS	POS		3	6	8	17
TCGA-2Y-A9GV	TCGA-2Y-A9GV-01A	TCGA-2Y-A9GV-01A-11R-A38B-07	Primary Tumor	76651988	0	0	NEG	NEG	POS	POS		7	9	3	19
TCGA-2Y-A9GW	TCGA-2Y-A9GW-01A	TCGA-2Y-A9GW-01A-11R-A38B-07	Primary Tumor	91475890	0	0	NEG	NEG				1	4	7	12
TCGA-2Y-A9GX	TCGA-2Y-A9GX-01A	TCGA-2Y-A9GX-01A-11R-A38B-07	Primary Tumor	94261970	0	0	NEG	NEG	POS	POS		5	5	8	18
TCGA-2Y-A9GY	TCGA-2Y-A9GY-01A	TCGA-2Y-A9GY-01A-11R-A38B-07	Primary Tumor	101754488	0	0	NEG	NEG				6	8	10	24
TCGA-2Y-A9GZ	TCGA-2Y-A9GZ-01A	TCGA-2Y-A9GZ-01A-11R-A39D-07	Primary Tumor	102135459	0	0	NEG	NEG	NEG	NEG		5	11	6	22
TCGA-2Y-A9H0	TCGA-2Y-A9H0-01A	TCGA-2Y-A9H0-01A-11R-A38B-07	Primary Tumor	100895339	0	0	NEG	POS		POS		5	4	7	16
TCGA-2Y-A9H1	TCGA-2Y-A9H1-01A	TCGA-2Y-A9H1-01A-11R-A38B-07	Primary Tumor	86115949	0	0	NEG	NEG	NEG	NEG		2	3	4	9
TCGA-2Y-A9H2	TCGA-2Y-A9H2-01A	TCGA-2Y-A9H2-01A-12R-A38B-07	Primary Tumor	102225675	0	0	NEG	NEG	POS	POS		8	11	15	34
TCGA-2Y-A9H3	TCGA-2Y-A9H3-01A	TCGA-2Y-A9H3-01A-11R-A38B-07	Primary Tumor	71707459	0	0	NEG	NEG	POS	POS		2	10	10	22
TCGA-2Y-A9H5	TCGA-2Y-A9H5-01A	TCGA-2Y-A9H5-01A-11R-A38B-07	Primary Tumor	94894575	0	0	NEG	NEG	NEG	NEG		9	9	7	25
TCGA-2Y-A9H6	TCGA-2Y-A9H6-01A	TCGA-2Y-A9H6-01A-11R-A39D-07	Primary Tumor	94900507	0	0	NEG	NEG				7	3	8	18
TCGA-2Y-A9H7	TCGA-2Y-A9H7-01A	TCGA-2Y-A9H7-01A-11R-A39D-07	Primary Tumor	122013264	0	0	NEG	NEG	POS	POS		3	3	4	10
TCGA-2Y-A9H8	TCGA-2Y-A9H8-01A	TCGA-2Y-A9H8-01A-11R-A39D-07	Primary Tumor	103603288	0	0	NEG	NEG	NEG	NEG		13	10	17	40
TCGA-2Y-A9H9	TCGA-2Y-A9H9-01A	TCGA-2Y-A9H9-01A-21R-A39D-07	Primary Tumor	124227828	0	0	NEG	NEG				4	5	2	11
TCGA-2Y-A9HA	TCGA-2Y-A9HA-01A	TCGA-2Y-A9HA-01A-11R-A39D-07	Primary Tumor	128772007	0	0	NEG	NEG	NEG	NEG		8	6	7	21
TCGA-2Y-A9HB	TCGA-2Y-A9HB-01A	TCGA-2Y-A9HB-01A-11R-A39D-07	Primary Tumor	107934133	0	0	NEG	NEG	NEG	NEG		2	1	3	6
TCGA-3K-AAZ8	TCGA-3K-AAZ8-01A	TCGA-3K-AAZ8-01A-12R-A39D-07	Primary Tumor	105578808	0	0	NEG	NEG				1	1	5	7
TCGA-4R-AA8I	TCGA-4R-AA8I-01A	TCGA-4R-AA8I-01A-11R-A38B-07	Primary Tumor	87981801	0	0	NEG	NEG	POS	POS		5	7	4	16
TCGA-5C-A9VG	TCGA-5C-A9VG-01A	TCGA-5C-A9VG-01A-11R-A37K-07	Primary Tumor	96028969	0	0	NEG	NEG	NEG	NEG		3	7	3	13
TCGA-5C-A9VH	TCGA-5C-A9VH-01A	TCGA-5C-A9VH-01A-11R-A37K-07	Primary Tumor	89582824	0	0	NEG	NEG	NEG	NEG		5	2	5	12
TCGA-5R-AA1D	TCGA-5R-AA1D-01A	TCGA-5R-AA1D-01A-11R-A38B-07	Primary Tumor	101783724	0	0	NEG	NEG	POS	POS		0	0	1	1
TCGA-5R-AAAM	TCGA-5R-AAAM-01A	TCGA-5R-AAAM-01A-12R-A41C-07	Primary Tumor	87971121	0	0	NEG	NEG	POS	POS		5	3	4	12
TCGA-BC-4072	TCGA-BC-4072-01B	TCGA-BC-4072-01B-11R-A155-07	Primary Tumor	159815673	0	0	NEG	NEG	NEG	NEG	NEG
TCGA-BC-4073	TCGA-BC-4073-01B	TCGA-BC-4073-01B-02R-A131-07	Primary Tumor	131354185	0	0	NEG	NEG	NEG	NEG	NEG	2	4	6	12
TCGA-BC-A10R	TCGA-BC-A10R-01A	TCGA-BC-A10R-01A-11R-A131-07	Primary Tumor	135688987	0	0	NEG	NEG	NEG	NEG	NEG	7	9	10	26
TCGA-BC-A10S	TCGA-BC-A10S-01A	TCGA-BC-A10S-01A-22R-A131-07	Primary Tumor	125063445	0	0	NEG	NEG			NEG
TCGA-BC-A10T	TCGA-BC-A10T-01A	TCGA-BC-A10T-01A-11R-A131-07	Primary Tumor	137798252	0	0	NEG	NEG	NEG	NEG	NEG	9	12	12	33
TCGA-BC-A10Y	TCGA-BC-A10Y-01A	TCGA-BC-A10Y-01A-11R-A131-07	Primary Tumor	123553835	0	0	NEG	NEG	NEG	NEG	NEG	7	15	7	29
TCGA-BC-A110	TCGA-BC-A110-01A	TCGA-BC-A110-01A-11R-A131-07	Primary Tumor	61843015	0	0	NEG	NEG	NEG	NEG	NEG
TCGA-BC-A112	TCGA-BC-A112-01A	TCGA-BC-A112-01A-11R-A131-07	Primary Tumor	94526519	0	0	NEG	NEG	NEG	NEG	NEG
TCGA-BC-A216	TCGA-BC-A216-01A	TCGA-BC-A216-01A-11R-A155-07	Primary Tumor	150326564	0	0	NEG	NEG	NEG	NEG	NEG	6	7	7	20
TCGA-BC-A3KF	TCGA-BC-A3KF-01A	TCGA-BC-A3KF-01A-11R-A213-07	Primary Tumor	149940375	0	0	NEG	NEG	NEG	NEG	NEG	10	9	15	34
TCGA-BC-A3KG	TCGA-BC-A3KG-01A	TCGA-BC-A3KG-01A-11R-A213-07	Primary Tumor	126182041	0	0	NEG	NEG	NEG	NEG	NEG
TCGA-BC-A5W4	TCGA-BC-A5W4-01A	TCGA-BC-A5W4-01A-11R-A28V-07	Primary Tumor	79702379	0	0	NEG	NEG	NEG	NEG	NEG	11	8	11	30
TCGA-BC-A69H	TCGA-BC-A69H-01A	TCGA-BC-A69H-01A-11R-A311-07	Primary Tumor	102773146	0	0	NEG	NEG	NEG	NEG	NEG	6	4	13	23
TCGA-BC-A69I	TCGA-BC-A69I-01A	TCGA-BC-A69I-01A-11R-A311-07	Primary Tumor	98334146	0	0	NEG	NEG	NEG	NEG	NEG
TCGA-BD-A2L6	TCGA-BD-A2L6-01A	TCGA-BD-A2L6-01A-11R-A213-07	Primary Tumor	134947388	0	0	NEG	NEG	POS	POS	NEG	4	7	2	13
TCGA-BD-A3EP	TCGA-BD-A3EP-01A	TCGA-BD-A3EP-01A-11R-A22L-07	Primary Tumor	89355430	0	0	NEG	NEG	NEG	NEG	NEG	6	6	6	18
TCGA-BD-A3ER	TCGA-BD-A3ER-01A	TCGA-BD-A3ER-01A-11R-A213-07	Primary Tumor	101216720	0	0	NEG	NEG	POS	POS
TCGA-BW-A5NO	TCGA-BW-A5NO-01A	TCGA-BW-A5NO-01A-11R-A27V-07	Primary Tumor	53659017	0	0	NEG	NEG	NEG	NEG	NEG	3	8	14	25
TCGA-CC-5260	TCGA-CC-5260-01A	TCGA-CC-5260-01A-01R-A131-07	Primary Tumor	65872795	0	0	NEG		POS	POS	NEG	6	4	7	17
TCGA-CC-A7IH	TCGA-CC-A7IH-01A	TCGA-CC-A7IH-01A-11R-A33J-07	Primary Tumor	119970010	0	0	NEG	NEG	POS	POS	NEG	2	3	6	11
TCGA-CC-A8HV	TCGA-CC-A8HV-01A	TCGA-CC-A8HV-01A-11R-A36F-07	Primary Tumor	103984255	0	0	NEG	NEG	POS	POS		13	12	14	39
TCGA-CC-A9FV	TCGA-CC-A9FV-01A	TCGA-CC-A9FV-01A-11R-A37K-07	Primary Tumor	97297743	0	0	NEG	NEG	POS	POS		0	0	0	0
TCGA-DD-A113	TCGA-DD-A113-01A	TCGA-DD-A113-01A-11R-A131-07	Primary Tumor	157211163	0	0	NEG	NEG	POS	POS	NEG	10	9	12	31
TCGA-DD-A114	TCGA-DD-A114-01A	TCGA-DD-A114-01A-11R-A131-07	Primary Tumor	57580253	0	0	NEG	NEG	POS	POS	NEG	4	2	5	11
TCGA-DD-A115	TCGA-DD-A115-01A	TCGA-DD-A115-01A-11R-A131-07	Primary Tumor	81589507	0	0	NEG	NEG	POS	POS	NEG	6	11	9	26
TCGA-DD-A118	TCGA-DD-A118-01A	TCGA-DD-A118-01A-11R-A131-07	Primary Tumor	143319201	0	0	NEG		POS	POS	NEG	4	8	7	19
TCGA-DD-A11B	TCGA-DD-A11B-01A	TCGA-DD-A11B-01A-11R-A131-07	Primary Tumor	120010561	0	0	NEG	NEG	POS	POS	NEG	2	1	4	7
TCGA-DD-A11D	TCGA-DD-A11D-01A	TCGA-DD-A11D-01A-11R-A131-07	Primary Tumor	58553154	0	0	NEG	NEG			NEG	2	1	2	5
TCGA-DD-A1EB	TCGA-DD-A1EB-01A	TCGA-DD-A1EB-01A-11R-A131-07	Primary Tumor	105413733	0	0	NEG	NEG	POS	POS	NEG	4	8	10	22
TCGA-DD-A1EC	TCGA-DD-A1EC-01A	TCGA-DD-A1EC-01A-21R-A131-07	Primary Tumor	131789680	0	0	NEG				NEG	3	6	2	11
TCGA-DD-A1ED	TCGA-DD-A1ED-01A	TCGA-DD-A1ED-01A-11R-A155-07	Primary Tumor	141054286	0	0	NEG	NEG	POS	POS	NEG	0	0	0	0
TCGA-DD-A1EE	TCGA-DD-A1EE-01A	TCGA-DD-A1EE-01A-11R-A131-07	Primary Tumor	127890645	0	0	NEG	NEG	POS	POS	NEG	2	1	4	7
TCGA-DD-A1EF	TCGA-DD-A1EF-01A	TCGA-DD-A1EF-01A-11R-A131-07	Primary Tumor	62864720	0	0	NEG	NEG	POS	POS	NEG	4	10	10	24
TCGA-DD-A1EG	TCGA-DD-A1EG-01A	TCGA-DD-A1EG-01A-11R-A213-07	Primary Tumor	125996764	0	0	NEG	NEG	POS	POS	NEG
TCGA-DD-A1EJ	TCGA-DD-A1EJ-01A	TCGA-DD-A1EJ-01A-11R-A155-07	Primary Tumor	158503577	0	0	NEG	NEG	POS	POS	NEG	3	8	5	16
TCGA-DD-A39V	TCGA-DD-A39V-01A	TCGA-DD-A39V-01A-11R-A213-07	Primary Tumor	83601106	0	0	NEG	NEG	NEG	NEG	NEG	2	2	2	6
TCGA-DD-A39W	TCGA-DD-A39W-01A	TCGA-DD-A39W-01A-11R-A213-07	Primary Tumor	105791589	0	0	NEG	NEG			NEG	0	2	5	7
TCGA-DD-A39X	TCGA-DD-A39X-01A	TCGA-DD-A39X-01A-11R-A213-07	Primary Tumor	115745577	0	0	NEG	NEG	POS	POS	NEG	4	5	7	16
TCGA-DD-A39Y	TCGA-DD-A39Y-01A	TCGA-DD-A39Y-01A-11R-A213-07	Primary Tumor	126066362	0	0	NEG	NEG	POS	POS	NEG
TCGA-DD-A39Z	TCGA-DD-A39Z-01A	TCGA-DD-A39Z-01A-11R-A213-07	Primary Tumor	87749517	0	0	NEG	NEG			NEG	3	1	7	11
TCGA-DD-A3A1	TCGA-DD-A3A1-01A	TCGA-DD-A3A1-01A-11R-A213-07	Primary Tumor	101338092	0	0	NEG	NEG			NEG
TCGA-DD-A3A2	TCGA-DD-A3A2-01A	TCGA-DD-A3A2-01A-11R-A213-07	Primary Tumor	121573952	0	0	NEG	NEG			NEG	0	0	1	1
TCGA-DD-A3A4	TCGA-DD-A3A4-01A	TCGA-DD-A3A4-01A-11R-A22L-07	Primary Tumor	95116705	0	0	NEG	NEG	NEG	NEG	NEG	2	2	4	8
TCGA-DD-A3A5	TCGA-DD-A3A5-01A	TCGA-DD-A3A5-01A-11R-A22L-07	Primary Tumor	89839010	0	0	NEG	NEG			NEG	5	6	6	17
TCGA-DD-A3A6	TCGA-DD-A3A6-01A	TCGA-DD-A3A6-01A-11R-A22L-07	Primary Tumor	102500722	0	0	NEG	NEG	POS	POS		0	0	0	0
TCGA-DD-A3A7	TCGA-DD-A3A7-01A	TCGA-DD-A3A7-01A-11R-A22L-07	Primary Tumor	85377434	0	0	NEG	NEG	POS	POS	NEG	8	11	13	32
TCGA-DD-A3A8	TCGA-DD-A3A8-01A	TCGA-DD-A3A8-01A-11R-A22L-07	Primary Tumor	99995698	0	0	NEG	NEG	POS	POS	NEG	4	4	6	14
TCGA-DD-A3A9	TCGA-DD-A3A9-01A	TCGA-DD-A3A9-01A-11R-A266-07	Primary Tumor	95384634	0	0	NEG	NEG			NEG	6	6	8	20
TCGA-DD-A4NA	TCGA-DD-A4NA-01A	TCGA-DD-A4NA-01A-11R-A266-07	Primary Tumor	117354300	0	0	NEG	NEG	POS	POS	NEG	9	4	11	24
TCGA-DD-A4NB	TCGA-DD-A4NB-01A	TCGA-DD-A4NB-01A-12R-A266-07	Primary Tumor	100889227	0	0	NEG	NEG			NEG	0	0	0	0
TCGA-DD-A4ND	TCGA-DD-A4ND-01A	TCGA-DD-A4ND-01A-11R-A266-07	Primary Tumor	109134340	0	0	NEG	NEG			NEG	5	3	6	14
TCGA-DD-A4NE	TCGA-DD-A4NE-01A	TCGA-DD-A4NE-01A-11R-A27V-07	Primary Tumor	101121145	0	0	NEG	NEG	POS	POS	NEG
TCGA-DD-A4NF	TCGA-DD-A4NF-01A	TCGA-DD-A4NF-01A-11R-A27V-07	Primary Tumor	105370632	0	0	NEG	NEG	POS	POS	NEG	0	3	1	4
TCGA-DD-A4NG	TCGA-DD-A4NG-01A	TCGA-DD-A4NG-01A-11R-A27V-07	Primary Tumor	111424641	0	0	NEG	NEG	POS	POS	NEG
TCGA-DD-A4NH	TCGA-DD-A4NH-01A	TCGA-DD-A4NH-01A-11R-A27V-07	Primary Tumor	103467423	0	0	NEG	NEG	POS	POS	NEG	11	4	8	23
TCGA-DD-A4NI	TCGA-DD-A4NI-01A	TCGA-DD-A4NI-01A-11R-A27V-07	Primary Tumor	137469343	0	0	NEG	NEG	POS	POS	NEG	1	3	4	8
TCGA-DD-A4NJ	TCGA-DD-A4NJ-01A	TCGA-DD-A4NJ-01A-11R-A27V-07	Primary Tumor	66407492	0	0	NEG	NEG	POS	POS	NEG	0	0	0	0
TCGA-DD-A4NK	TCGA-DD-A4NK-01A	TCGA-DD-A4NK-01A-11R-A28V-07	Primary Tumor	95316490	0	0	NEG	NEG	POS	POS	NEG	2	2	4	8
TCGA-DD-A4NL	TCGA-DD-A4NL-01A	TCGA-DD-A4NL-01A-11R-A28V-07	Primary Tumor	91417153	0	0	NEG	NEG	POS	POS	NEG	0	0	0	0
TCGA-DD-A4NP	TCGA-DD-A4NP-01A	TCGA-DD-A4NP-01A-11R-A28V-07	Primary Tumor	167146694	0	0	NEG	NEG	POS	POS	NEG	0	0	0	0
TCGA-DD-A4NQ	TCGA-DD-A4NQ-01A	TCGA-DD-A4NQ-01A-21R-A28V-07	Primary Tumor	74628658	0	0	NEG	POS	POS	POS	NEG	5	4	5	14
TCGA-DD-A4NR	TCGA-DD-A4NR-01A	TCGA-DD-A4NR-01A-11R-A311-07	Primary Tumor	106542620	0	0	NEG	NEG	POS	POS	NEG	4	5	5	14
TCGA-DD-A4NS	TCGA-DD-A4NS-01A	TCGA-DD-A4NS-01A-11R-A311-07	Primary Tumor	104010628	0	0	NEG	NEG	POS	POS	NEG	1	2	5	8
TCGA-DD-A4NV	TCGA-DD-A4NV-01A	TCGA-DD-A4NV-01A-11R-A311-07	Primary Tumor	117520903	0	0	NEG	NEG	POS	POS	NEG	4	1	3	8
TCGA-DD-A73A	TCGA-DD-A73A-01A	TCGA-DD-A73A-01A-12R-A32O-07	Primary Tumor	86558774	0	0	NEG	NEG	POS	POS	NEG	2	6	4	12
TCGA-DD-A73B	TCGA-DD-A73B-01A	TCGA-DD-A73B-01A-12R-A32O-07	Primary Tumor	115078042	0	0	NEG	NEG	POS	POS	NEG	14	11	13	38
TCGA-DD-A73C	TCGA-DD-A73C-01A	TCGA-DD-A73C-01A-12R-A33J-07	Primary Tumor	106992162	0	0	NEG	NEG	POS	POS	NEG	1	0	1	2
TCGA-DD-A73D	TCGA-DD-A73D-01A	TCGA-DD-A73D-01A-12R-A32O-07	Primary Tumor	101415522	0	0	NEG	NEG	POS	POS	NEG	2	3	5	10
TCGA-DD-A73E	TCGA-DD-A73E-01A	TCGA-DD-A73E-01A-12R-A32O-07	Primary Tumor	85543201	0	0	NEG	NEG	POS	POS	NEG	5	6	6	17
TCGA-DD-A73F	TCGA-DD-A73F-01A	TCGA-DD-A73F-01A-11R-A32O-07	Primary Tumor	108317759	0	0	NEG	NEG			NEG	6	10	4	20
TCGA-DD-A73G	TCGA-DD-A73G-01A	TCGA-DD-A73G-01A-22R-A32O-07	Primary Tumor	105161636	0	0	NEG	NEG	POS	POS	NEG	5	11	13	29
TCGA-DD-AA3A	TCGA-DD-AA3A-01A	TCGA-DD-AA3A-01A-11R-A37K-07	Primary Tumor	89641761	0	0	NEG	NEG	POS	POS		6	5	6	17
TCGA-DD-AAC8	TCGA-DD-AAC8-01A	TCGA-DD-AAC8-01A-11R-A41C-07	Primary Tumor	96955452	0	0	NEG	POS		POS		2	4	5	11
TCGA-DD-AACL	TCGA-DD-AACL-01A	TCGA-DD-AACL-01A-11R-A41C-07	Primary Tumor	54395221	0	0	NEG	NEG				5	4	5	14
TCGA-DD-AACX	TCGA-DD-AACX-01A	TCGA-DD-AACX-01A-11R-A41C-07	Primary Tumor	103252785	0	0	NEG	POS		POS		4	2	6	12
TCGA-DD-AACY	TCGA-DD-AACY-01A	TCGA-DD-AACY-01A-11R-A41C-07	Primary Tumor	100583819	0	0	NEG	POS		POS		5	11	6	22
TCGA-DD-AACZ	TCGA-DD-AACZ-01A	TCGA-DD-AACZ-01A-11R-A41C-07	Primary Tumor	97885394	0	0	NEG					8	8	13	29
TCGA-DD-AADB	TCGA-DD-AADB-01A	TCGA-DD-AADB-01A-11R-A41C-07	Primary Tumor	105753075	0	0	NEG	POS		POS		7	2	8	17
TCGA-DD-AADI	TCGA-DD-AADI-01A	TCGA-DD-AADI-01A-11R-A41C-07	Primary Tumor	87624114	0	0	NEG	POS		POS		6	3	4	13
TCGA-DD-AADS	TCGA-DD-AADS-01A	TCGA-DD-AADS-01A-11R-A41C-07	Primary Tumor	81730024	0	0	NEG	NEG				0	0	0	0
TCGA-DD-AAE7	TCGA-DD-AAE7-01A	TCGA-DD-AAE7-01A-11R-A41C-07	Primary Tumor	60482748	0	0	NEG	POS		POS		2	2	4	8
TCGA-DD-AAE9	TCGA-DD-AAE9-01A	TCGA-DD-AAE9-01A-11R-A41C-07	Primary Tumor	56773331	0	0	NEG	POS		POS		4	1	4	9
TCGA-DD-AAEG	TCGA-DD-AAEG-01A	TCGA-DD-AAEG-01A-11R-A39D-07	Primary Tumor	121479851	0	0	NEG	NEG				3	7	8	18
TCGA-DD-AAEI	TCGA-DD-AAEI-01A	TCGA-DD-AAEI-01A-11R-A41C-07	Primary Tumor	94778488	0	0	NEG	POS		POS		5	6	5	16
TCGA-DD-AAVR	TCGA-DD-AAVR-01A	TCGA-DD-AAVR-01A-11R-A41C-07	Primary Tumor	97575831	0	0	NEG	POS		POS		2	4	7	13
TCGA-DD-AAVX	TCGA-DD-AAVX-01A	TCGA-DD-AAVX-01A-11R-A41C-07	Primary Tumor	65637424	0	0	NEG	POS		POS		1	4	3	8
TCGA-DD-AAVY	TCGA-DD-AAVY-01A	TCGA-DD-AAVY-01A-11R-A41C-07	Primary Tumor	56539538	0	0	NEG	NEG				3	1	6	10
TCGA-DD-AAVZ	TCGA-DD-AAVZ-01A	TCGA-DD-AAVZ-01A-11R-A41C-07	Primary Tumor	87864663	0	0	NEG	POS		POS		7	5	5	17
TCGA-DD-AAW1	TCGA-DD-AAW1-01A	TCGA-DD-AAW1-01A-11R-A41C-07	Primary Tumor	114676745	0	0	NEG	NEG				1	1	3	5
TCGA-DD-AAW2	TCGA-DD-AAW2-01A	TCGA-DD-AAW2-01A-11R-A41C-07	Primary Tumor	62284183	0	0	NEG	NEG				2	2	4	8
TCGA-DD-AAW3	TCGA-DD-AAW3-01A	TCGA-DD-AAW3-01A-11R-A41C-07	Primary Tumor	69283425	0	0	NEG	NEG				4	3	6	13
TCGA-ED-A459	TCGA-ED-A459-01A	TCGA-ED-A459-01A-11R-A266-07	Primary Tumor	106698456	0	0	NEG		POS	POS	NEG	10	16	16	42
TCGA-ED-A4XI	TCGA-ED-A4XI-01A	TCGA-ED-A4XI-01A-11R-A266-07	Primary Tumor	107243094	0	0	NEG	NEG	POS	POS	NEG	2	5	5	12
TCGA-ED-A627	TCGA-ED-A627-01A	TCGA-ED-A627-01A-12R-A311-07	Primary Tumor	101058164	0	0	NEG	NEG	POS	POS	NEG	0	0	0	0
TCGA-ED-A66X	TCGA-ED-A66X-01A	TCGA-ED-A66X-01A-11R-A311-07	Primary Tumor	110134611	0	0	NEG	NEG	POS	POS	NEG	0	3	9	12
TCGA-ED-A7PY	TCGA-ED-A7PY-01A	TCGA-ED-A7PY-01A-11R-A33R-07	Primary Tumor	69491481	0	0	NEG	NEG	POS	POS	NEG	6	6	6	18
TCGA-ED-A8O5	TCGA-ED-A8O5-01A	TCGA-ED-A8O5-01A-11R-A36F-07	Primary Tumor	111598750	0	0	NEG	NEG	POS	POS		7	1	6	14
TCGA-ED-A97K	TCGA-ED-A97K-01A	TCGA-ED-A97K-01A-21R-A38B-07	Primary Tumor	108231419	0	0	NEG	NEG	POS	POS		16	14	16	46
TCGA-EP-A12J	TCGA-EP-A12J-01A	TCGA-EP-A12J-01A-11R-A131-07	Primary Tumor	95127180	0	0	NEG	NEG	NEG	NEG	NEG	3	1	5	9
TCGA-EP-A26S	TCGA-EP-A26S-01A	TCGA-EP-A26S-01A-11R-A16W-07	Primary Tumor	135636250	0	0	NEG	NEG	NEG	NEG	NEG	1	0	4	5
TCGA-EP-A2KA	TCGA-EP-A2KA-01A	TCGA-EP-A2KA-01A-11R-A180-07	Primary Tumor	115906309	0	0	NEG	NEG	NEG	NEG	NEG	3	2	9	14
TCGA-EP-A2KB	TCGA-EP-A2KB-01A	TCGA-EP-A2KB-01A-11R-A180-07	Primary Tumor	132306771	0	0	NEG	NEG	NEG	NEG	NEG	1	1	3	5
TCGA-EP-A2KC	TCGA-EP-A2KC-01A	TCGA-EP-A2KC-01A-11R-A213-07	Primary Tumor	115901011	0	0	NEG	NEG	NEG	NEG	NEG	2	0	3	5
TCGA-EP-A3JL	TCGA-EP-A3JL-01A	TCGA-EP-A3JL-01A-11R-A213-07	Primary Tumor	103607843	0	0	NEG	NEG	NEG	NEG	NEG	1	1	4	6
TCGA-EP-A3RK	TCGA-EP-A3RK-01A	TCGA-EP-A3RK-01A-11R-A22L-07	Primary Tumor	104233898	0	0	NEG	NEG	NEG	NEG	NEG	4	7	6	17
TCGA-ES-A2HS	TCGA-ES-A2HS-01A	TCGA-ES-A2HS-01A-11R-A180-07	Primary Tumor	103897053	0	0	NEG	NEG	NEG	NEG	NEG	2	1	6	9
TCGA-ES-A2HT	TCGA-ES-A2HT-01A	TCGA-ES-A2HT-01A-12R-A180-07	Primary Tumor	122287243	0	0	NEG	NEG	NEG	NEG	NEG	1	0	2	3
TCGA-FV-A23B	TCGA-FV-A23B-01A	TCGA-FV-A23B-01A-11R-A16W-07	Primary Tumor	132394661	0	0	NEG	NEG	NEG	NEG	NEG	4	6	9	19
TCGA-FV-A2QQ	TCGA-FV-A2QQ-01A	TCGA-FV-A2QQ-01A-11R-A22L-07	Primary Tumor	103695775	0	0	NEG	NEG	NEG	NEG	NEG	4	4	4	12
TCGA-FV-A2QR	TCGA-FV-A2QR-01A	TCGA-FV-A2QR-01A-11R-A213-07	Primary Tumor	93590400	0	0	NEG	NEG	NEG	NEG	NEG	7	10	10	27
TCGA-FV-A3I0	TCGA-FV-A3I0-01A	TCGA-FV-A3I0-01A-11R-A22L-07	Primary Tumor	102270920	0	0	NEG	NEG	NEG	NEG		10	9	11	30
TCGA-FV-A3I1	TCGA-FV-A3I1-01A	TCGA-FV-A3I1-01A-11R-A22L-07	Primary Tumor	102195307	0	0	NEG	NEG	POS	POS	NEG	4	5	6	15
TCGA-FV-A3R2	TCGA-FV-A3R2-01A	TCGA-FV-A3R2-01A-11R-A22L-07	Primary Tumor	111864977	0	0	NEG	NEG	POS	POS	NEG	4	1	7	12
TCGA-FV-A3R3	TCGA-FV-A3R3-01A	TCGA-FV-A3R3-01A-11R-A22L-07	Primary Tumor	112380681	0	0	NEG	NEG	NEG	NEG	NEG	1	3	3	7
TCGA-FV-A495	TCGA-FV-A495-01A	TCGA-FV-A495-01A-11R-A266-07	Primary Tumor	90910513	0	0	NEG	NEG	NEG	NEG	NEG	6	8	6	20
TCGA-FV-A496	TCGA-FV-A496-01A	TCGA-FV-A496-01A-11R-A266-07	Primary Tumor	116525831	0	0	NEG	NEG	NEG	NEG	NEG	5	20	18	43
TCGA-FV-A4ZP	TCGA-FV-A4ZP-01A	TCGA-FV-A4ZP-01A-12R-A266-07	Primary Tumor	93037954	0	0	NEG	NEG	NEG	NEG	NEG	3	6	9	18
TCGA-FV-A4ZQ	TCGA-FV-A4ZQ-01A	TCGA-FV-A4ZQ-01A-11R-A266-07	Primary Tumor	104462212	0	0	NEG	NEG	NEG	NEG	NEG	4	5	6	15
TCGA-G3-A25S	TCGA-G3-A25S-01A	TCGA-G3-A25S-01A-11R-A16W-07	Primary Tumor	101180324	0	0	NEG	NEG	NEG	NEG	NEG	6	5	15	26
TCGA-G3-A25V	TCGA-G3-A25V-01A	TCGA-G3-A25V-01A-11R-A16W-07	Primary Tumor	111435565	0	0	NEG	NEG	NEG	NEG	NEG	0	0	1	1
TCGA-G3-A3CG	TCGA-G3-A3CG-01A	TCGA-G3-A3CG-01A-11R-A213-07	Primary Tumor	81894540	0	0	NEG	NEG	NEG	NEG
TCGA-G3-A3CI	TCGA-G3-A3CI-01A	TCGA-G3-A3CI-01A-11R-A213-07	Primary Tumor	96594951	0	0	NEG	NEG	NEG	NEG	NEG	1	1	0	2
TCGA-G3-A5SI	TCGA-G3-A5SI-01A	TCGA-G3-A5SI-01A-31R-A27V-07	Primary Tumor	87157395	0	0	NEG	NEG	NEG	NEG	NEG	6	14	12	32
TCGA-G3-A5SJ	TCGA-G3-A5SJ-01A	TCGA-G3-A5SJ-01A-11R-A27V-07	Primary Tumor	98245951	0	0	NEG	NEG	NEG	NEG	NEG	4	3	5	12
TCGA-G3-A5SK	TCGA-G3-A5SK-01A	TCGA-G3-A5SK-01A-11R-A27V-07	Primary Tumor	90243871	0	0	NEG	NEG	NEG	NEG	NEG
TCGA-G3-A5SL	TCGA-G3-A5SL-01A	TCGA-G3-A5SL-01A-11R-A27V-07	Primary Tumor	119856859	0	0	NEG	NEG	NEG	NEG	NEG	2	1	4	7
TCGA-G3-A5SM	TCGA-G3-A5SM-01A	TCGA-G3-A5SM-01A-12R-A28V-07	Primary Tumor	143825634	0	0	NEG	NEG	NEG	NEG	NEG	3	2	4	9
TCGA-G3-A6UC	TCGA-G3-A6UC-01A	TCGA-G3-A6UC-01A-21R-A33J-07	Primary Tumor	106140871	0	0	NEG	NEG	POS	POS	NEG	2	1	6	9
TCGA-G3-A7M5	TCGA-G3-A7M5-01A	TCGA-G3-A7M5-01A-11R-A33R-07	Primary Tumor	102984918	0	0	NEG	NEG	POS	POS	NEG	2	1	3	6
TCGA-G3-A7M6	TCGA-G3-A7M6-01A	TCGA-G3-A7M6-01A-11R-A33R-07	Primary Tumor	115327464	0	0	NEG	NEG			NEG	6	5	10	21
TCGA-G3-A7M7	TCGA-G3-A7M7-01A	TCGA-G3-A7M7-01A-12R-A352-07	Primary Tumor	95414965	0	0	NEG	NEG	POS	POS	NEG	1	0	2	3
TCGA-G3-A7M8	TCGA-G3-A7M8-01A	TCGA-G3-A7M8-01A-11R-A33R-07	Primary Tumor	102610501	0	0	NEG	NEG	POS	POS	NEG	0	0	0	0
TCGA-G3-A7M9	TCGA-G3-A7M9-01A	TCGA-G3-A7M9-01A-23R-A352-07	Primary Tumor	117038806	0	0	NEG	NEG	POS	POS	NEG	10	6	15	31
TCGA-G3-AAUZ	TCGA-G3-AAUZ-01A	TCGA-G3-AAUZ-01A-11R-A38B-07	Primary Tumor	88223250	0	0	NEG	POS	POS	POS		7	1	5	13
TCGA-G3-AAV2	TCGA-G3-AAV2-01A	TCGA-G3-AAV2-01A-11R-A37K-07	Primary Tumor	109012747	0	0	NEG	NEG	POS	POS		3	5	5	13
TCGA-G3-AAV3	TCGA-G3-AAV3-01A	TCGA-G3-AAV3-01A-11R-A37K-07	Primary Tumor	103085316	0	0	NEG	NEG				2	1	5	8
TCGA-G3-AAV4	TCGA-G3-AAV4-01A	TCGA-G3-AAV4-01A-11R-A38B-07	Primary Tumor	85560466	0	0	NEG	POS		POS		3	2	7	12
TCGA-G3-AAV5	TCGA-G3-AAV5-01A	TCGA-G3-AAV5-01A-11R-A37K-07	Primary Tumor	118275842	0	0	NEG	NEG	POS	POS		2	1	4	7
TCGA-G3-AAV6	TCGA-G3-AAV6-01A	TCGA-G3-AAV6-01A-21R-A37K-07	Primary Tumor	101924987	0	0	NEG	NEG	POS	POS		3	12	14	29
TCGA-GJ-A3OU	TCGA-GJ-A3OU-01A	TCGA-GJ-A3OU-01A-31R-A38B-07	Primary Tumor	74713994	0	0	NEG	NEG	NEG	NEG		8	3	4	15
TCGA-GJ-A6C0	TCGA-GJ-A6C0-01A	TCGA-GJ-A6C0-01A-12R-A311-07	Primary Tumor	114032548	0	0	NEG	NEG	NEG	NEG		4	10	9	23
TCGA-GJ-A9DB	TCGA-GJ-A9DB-01A	TCGA-GJ-A9DB-01A-11R-A37K-07	Primary Tumor	94086735	0	0	NEG	NEG	NEG	NEG		4	2	3	9
TCGA-HP-A5MZ	TCGA-HP-A5MZ-01A	TCGA-HP-A5MZ-01A-21R-A27V-07	Primary Tumor	110751733	0	0	NEG	NEG	POS	POS	NEG	0	0	2	2
TCGA-HP-A5N0	TCGA-HP-A5N0-01A	TCGA-HP-A5N0-01A-11R-A28V-07	Primary Tumor	97248489	0	0	NEG	NEG			NEG	5	8	6	19
TCGA-K7-A5RF	TCGA-K7-A5RF-01A	TCGA-K7-A5RF-01A-11R-A28V-07	Primary Tumor	96795711	0	0	NEG	NEG	NEG	NEG	NEG	0	0	0	0
TCGA-K7-A5RG	TCGA-K7-A5RG-01A	TCGA-K7-A5RG-01A-11R-A28V-07	Primary Tumor	96222769	0	0	NEG	NEG	NEG	NEG	NEG	0	2	4	6
TCGA-K7-A6G5	TCGA-K7-A6G5-01A	TCGA-K7-A6G5-01A-11R-A311-07	Primary Tumor	105829176	0	0	NEG	POS	NEG	POS	NEG	1	2	2	5
TCGA-K7-AAU7	TCGA-K7-AAU7-01A	TCGA-K7-AAU7-01A-11R-A38B-07	Primary Tumor	83515273	0	0	NEG	NEG				3	2	6	11
TCGA-KR-A7K0	TCGA-KR-A7K0-01A	TCGA-KR-A7K0-01A-12R-A33R-07	Primary Tumor	100349293	0	0	NEG	NEG	NEG	NEG	NEG	1	1	2	4
TCGA-KR-A7K2	TCGA-KR-A7K2-01A	TCGA-KR-A7K2-01A-12R-A33R-07	Primary Tumor	88058447	0	0	NEG	NEG	NEG	NEG		2	4	3	9
TCGA-KR-A7K7	TCGA-KR-A7K7-01A	TCGA-KR-A7K7-01A-11R-A33J-07	Primary Tumor	107118113	0	0	NEG	NEG			NEG	1	0	3	4
TCGA-KR-A7K8	TCGA-KR-A7K8-01A	TCGA-KR-A7K8-01A-11R-A33J-07	Primary Tumor	92628273	0	0	NEG	NEG			NEG	0	14	10	24
TCGA-LG-A6GG	TCGA-LG-A6GG-01A	TCGA-LG-A6GG-01A-11R-A311-07	Primary Tumor	113614594	0	0	NEG	NEG	NEG	NEG	NEG	6	6	4	16
TCGA-LG-A9QC	TCGA-LG-A9QC-01A	TCGA-LG-A9QC-01A-11R-A37K-07	Primary Tumor	95346069	0	0	NEG	NEG	NEG	NEG		3	4	6	13
TCGA-LG-A9QD	TCGA-LG-A9QD-01A	TCGA-LG-A9QD-01A-11R-A38B-07	Primary Tumor	121130826	0	0	NEG	NEG	NEG	NEG		1	1	5	7
TCGA-MI-A75C	TCGA-MI-A75C-01A	TCGA-MI-A75C-01A-11R-A32O-07	Primary Tumor	107113096	0	0	NEG	NEG	NEG	NEG	NEG	2	2	6	10
TCGA-MI-A75E	TCGA-MI-A75E-01A	TCGA-MI-A75E-01A-11R-A32O-07	Primary Tumor	105664249	0	0	NEG	NEG	NEG	NEG	NEG	0	3	3	6
TCGA-MI-A75G	TCGA-MI-A75G-01A	TCGA-MI-A75G-01A-11R-A32O-07	Primary Tumor	109564742	0	0	NEG	NEG	NEG	NEG	NEG	4	1	5	10
TCGA-MI-A75H	TCGA-MI-A75H-01A	TCGA-MI-A75H-01A-11R-A32O-07	Primary Tumor	90601590	0	0	NEG	NEG	NEG	NEG	NEG	2	1	6	9
TCGA-MI-A75I	TCGA-MI-A75I-01A	TCGA-MI-A75I-01A-11R-A32O-07	Primary Tumor	98626531	0	0	NEG	NEG			NEG	7	1	5	13
TCGA-MR-A520	TCGA-MR-A520-01A	TCGA-MR-A520-01A-11R-A266-07	Primary Tumor	102268152	0	0	NEG	NEG	POS	POS	NEG	0	0	0	0
TCGA-MR-A8JO	TCGA-MR-A8JO-01A	TCGA-MR-A8JO-01A-12R-A36F-07	Primary Tumor	114793473	0	0	NEG	NEG	POS	POS		3	4	4	11
TCGA-NI-A4U2	TCGA-NI-A4U2-01A	TCGA-NI-A4U2-01A-11R-A28V-07	Primary Tumor	253762431	0	0	NEG	NEG			NEG	5	5	7	17
TCGA-NI-A8LF	TCGA-NI-A8LF-01A	TCGA-NI-A8LF-01A-11R-A36F-07	Primary Tumor	129378668	0	0	NEG	NEG				9	17	25	51
TCGA-O8-A75V	TCGA-O8-A75V-01A	TCGA-O8-A75V-01A-11R-A32O-07	Primary Tumor	119343126	0	0	NEG	POS		POS	NEG	4	8	6	18
TCGA-PD-A5DF	TCGA-PD-A5DF-01A	TCGA-PD-A5DF-01A-11R-A27V-07	Primary Tumor	98148552	0	0	NEG	NEG			NEG	6	14	8	28
TCGA-RC-A6M4	TCGA-RC-A6M4-01A	TCGA-RC-A6M4-01A-11R-A32O-07	Primary Tumor	123596523	0	0	NEG	NEG	NEG	NEG	NEG	4	6	9	19
TCGA-RC-A6M5	TCGA-RC-A6M5-01A	TCGA-RC-A6M5-01A-11R-A32O-07	Primary Tumor	130460125	0	0	NEG	NEG	NEG	NEG	NEG	0	4	3	7
TCGA-RC-A6M6	TCGA-RC-A6M6-01A	TCGA-RC-A6M6-01A-11R-A32O-07	Primary Tumor	111155056	0	0	NEG	NEG	NEG	NEG	NEG	10	15	17	42
TCGA-RC-A7SK	TCGA-RC-A7SK-01A	TCGA-RC-A7SK-01A-11R-A352-07	Primary Tumor	115159540	0	0	NEG	NEG	NEG	NEG	NEG	2	9	9	20
TCGA-RG-A7D4	TCGA-RG-A7D4-01A	TCGA-RG-A7D4-01A-12R-A33R-07	Primary Tumor	86354326	0	0	NEG	NEG	NEG	NEG	NEG	7	8	14	29
TCGA-T1-A6J8	TCGA-T1-A6J8-01A	TCGA-T1-A6J8-01A-11R-A32O-07	Primary Tumor	106153097	0	0	NEG	NEG
TCGA-UB-A7MA	TCGA-UB-A7MA-01A	TCGA-UB-A7MA-01A-11R-A33R-07	Primary Tumor	88133732	0	0	NEG	NEG	POS	POS		9	17	16	42
TCGA-UB-A7MB	TCGA-UB-A7MB-01A	TCGA-UB-A7MB-01A-11R-A33R-07	Primary Tumor	103501738	0	0	NEG	NEG	POS	POS	NEG	8	7	14	29
TCGA-UB-A7MD	TCGA-UB-A7MD-01A	TCGA-UB-A7MD-01A-12R-A352-07	Primary Tumor	101072257	0	0	NEG	NEG	POS	POS	NEG	3	1	5	9
TCGA-UB-A7MF	TCGA-UB-A7MF-01A	TCGA-UB-A7MF-01A-11R-A33J-07	Primary Tumor	130787045	0	0	NEG	POS	POS	POS	NEG	5	12	12	29
TCGA-UB-AA0U	TCGA-UB-AA0U-01A	TCGA-UB-AA0U-01A-11R-A38B-07	Primary Tumor	98055445	0	0	NEG	NEG	POS	POS		12	13	16	41
TCGA-UB-AA0V	TCGA-UB-AA0V-01A	TCGA-UB-AA0V-01A-11R-A38B-07	Primary Tumor	71384752	0	0	NEG	NEG	POS	POS		0	0	0	0
TCGA-WJ-A86L	TCGA-WJ-A86L-01A	TCGA-WJ-A86L-01A-12R-A39D-07	Primary Tumor	109258389	0	0	NEG	NEG	POS	POS		4	10	9	23
TCGA-WQ-A9G7	TCGA-WQ-A9G7-01A	TCGA-WQ-A9G7-01A-11R-A37K-07	Primary Tumor	79543221	0	0	NEG	NEG				14	7	13	34
TCGA-WX-AA44	TCGA-WX-AA44-01A	TCGA-WX-AA44-01A-11R-A39D-07	Primary Tumor	71166780	0	0	NEG	NEG	NEG	NEG		3	6	6	15
TCGA-WX-AA46	TCGA-WX-AA46-01A	TCGA-WX-AA46-01A-11R-A39D-07	Primary Tumor	132971862	0	0	NEG	NEG	NEG	NEG		1	3	1	5
TCGA-WX-AA47	TCGA-WX-AA47-01A	TCGA-WX-AA47-01A-11R-A39D-07	Primary Tumor	104671575	0	0	NEG	NEG	NEG	NEG		2	1	3	6
TCGA-XR-A8TD	TCGA-XR-A8TD-01A	TCGA-XR-A8TD-01A-12R-A39D-07	Primary Tumor	90521821	0	0	NEG	NEG	NEG	NEG		9	11	9	29
TCGA-XR-A8TE	TCGA-XR-A8TE-01A	TCGA-XR-A8TE-01A-11R-A36F-07	Primary Tumor	107731912	0	0	NEG	NEG	NEG	NEG		0	3	1	4
TCGA-XR-A8TF	TCGA-XR-A8TF-01A	TCGA-XR-A8TF-01A-11R-A36F-07	Primary Tumor	94885093	0	0	NEG	POS	NEG	POS		4	8	2	14
TCGA-XR-A8TG	TCGA-XR-A8TG-01A	TCGA-XR-A8TG-01A-11R-A36F-07	Primary Tumor	106602762	0	0	NEG	NEG	NEG	NEG		5	10	5	20
TCGA-YA-A8S7	TCGA-YA-A8S7-01A	TCGA-YA-A8S7-01A-11R-A37K-07	Primary Tumor	100303756	0	0	NEG	NEG				3	6	10	19
TCGA-ZP-A9CV	TCGA-ZP-A9CV-01A	TCGA-ZP-A9CV-01A-11R-A38B-07	Primary Tumor	89711250	0	0	NEG	NEG				2	1	2	5
TCGA-ZP-A9CY	TCGA-ZP-A9CY-01A	TCGA-ZP-A9CY-01A-11R-A38B-07	Primary Tumor	99211443	0	0	NEG	NEG				1	3	2	6
TCGA-ZP-A9CZ	TCGA-ZP-A9CZ-01A	TCGA-ZP-A9CZ-01A-11R-A38B-07	Primary Tumor	89007981	0	0	NEG	POS	POS	POS		6	12	12	30
TCGA-ZP-A9D0	TCGA-ZP-A9D0-01A	TCGA-ZP-A9D0-01A-11R-A37K-07	Primary Tumor	108670958	0	0	NEG	NEG				6	14	3	23
TCGA-ZP-A9D1	TCGA-ZP-A9D1-01A	TCGA-ZP-A9D1-01A-11R-A38B-07	Primary Tumor	93565539	0	0	NEG	NEG				2	7	5	14
TCGA-ZP-A9D2	TCGA-ZP-A9D2-01A	TCGA-ZP-A9D2-01A-11R-A38B-07	Primary Tumor	113282527	0	0	NEG	NEG	NEG	NEG		4	3	5	12
TCGA-ZP-A9D4	TCGA-ZP-A9D4-01A	TCGA-ZP-A9D4-01A-11R-A37K-07	Primary Tumor	113407708	0	0	NEG	NEG				2	3	3	8
TCGA-ZS-A9CD	TCGA-ZS-A9CD-01A	TCGA-ZS-A9CD-01A-11R-A37K-07	Primary Tumor	87626609	0	0	NEG		POS	POS		1	1	4	6
TCGA-ZS-A9CE	TCGA-ZS-A9CE-01A	TCGA-ZS-A9CE-01A-11R-A37K-07	Primary Tumor	140767123	0	0	NEG		POS	POS		4	7	6	17
TCGA-ZS-A9CF	TCGA-ZS-A9CF-01A	TCGA-ZS-A9CF-01A-11R-A38B-07	Primary Tumor	90193125	0	0	NEG	NEG	POS	POS		11	13	14	38
TCGA-ZS-A9CG	TCGA-ZS-A9CG-01A	TCGA-ZS-A9CG-01A-11R-A37K-07	Primary Tumor	100969397	0	0	NEG		POS	POS		1	3	2	6
TCGA-DD-A116	TCGA-DD-A116-11A	TCGA-DD-A116-11A-12R-A26B-07	Solid Tissue Normal	128228248	22153	172.762	POS	POS	POS	POS
TCGA-G3-A3CH	TCGA-G3-A3CH-11A	TCGA-G3-A3CH-11A-11R-A22L-07	Solid Tissue Normal	104839958	10669	101.765	POS	POS	NEG	POS
TCGA-DD-A1EL	TCGA-DD-A1EL-11A	TCGA-DD-A1EL-11A-11R-A155-07	Solid Tissue Normal	149413823	8073	54.0311	POS	POS	POS	POS
TCGA-BC-A10W	TCGA-BC-A10W-11A	TCGA-BC-A10W-11A-11R-A131-07	Solid Tissue Normal	112892202	3487	30.8879	POS	POS	POS	POS
TCGA-DD-A119	TCGA-DD-A119-11A	TCGA-DD-A119-11A-11R-A131-07	Solid Tissue Normal	110164996	3242	29.4286	POS	POS	POS	POS
TCGA-DD-A1EH	TCGA-DD-A1EH-11A	TCGA-DD-A1EH-11A-11R-A131-07	Solid Tissue Normal	124585826	3514	28.2055	POS	POS	POS	POS
TCGA-DD-A1EI	TCGA-DD-A1EI-11A	TCGA-DD-A1EI-11A-11R-A131-07	Solid Tissue Normal	135917884	2715	19.9753	POS	POS	POS	POS
TCGA-BC-A10Q	TCGA-BC-A10Q-11A	TCGA-BC-A10Q-11A-11R-A131-07	Solid Tissue Normal	114038059	94	0.824286	NEG	NEG	NEG	NEG
TCGA-DD-A3A3	TCGA-DD-A3A3-11A	TCGA-DD-A3A3-11A-11R-A22L-07	Solid Tissue Normal	80536629	27	0.335251	NEG	NEG	NEG	NEG
TCGA-DD-A11C	TCGA-DD-A11C-11A	TCGA-DD-A11C-11A-11R-A131-07	Solid Tissue Normal	55429040	6	0.108247	NEG		POS	POS
TCGA-BC-A10U	TCGA-BC-A10U-11A	TCGA-BC-A10U-11A-11R-A131-07	Solid Tissue Normal	116468587	4	0.034344	NEG	NEG	NEG	NEG
TCGA-DD-A1EE	TCGA-DD-A1EE-11A	TCGA-DD-A1EE-11A-11R-A131-07	Solid Tissue Normal	70949925	2	0.0281889	NEG	NEG	POS	POS
TCGA-BD-A3EP	TCGA-BD-A3EP-11A	TCGA-BD-A3EP-11A-12R-A22L-07	Solid Tissue Normal	90291764	2	0.0221504	NEG	NEG	NEG	NEG
TCGA-BC-A10R	TCGA-BC-A10R-11A	TCGA-BC-A10R-11A-11R-A131-07	Solid Tissue Normal	125454709	0	0	NEG	NEG	NEG	NEG
TCGA-BC-A10T	TCGA-BC-A10T-11A	TCGA-BC-A10T-11A-11R-A131-07	Solid Tissue Normal	92489023	0	0	NEG	NEG	NEG	NEG
TCGA-BC-A10X	TCGA-BC-A10X-11A	TCGA-BC-A10X-11A-11R-A131-07	Solid Tissue Normal	154827443	0	0	NEG	NEG	NEG	NEG
TCGA-BC-A10Y	TCGA-BC-A10Y-11A	TCGA-BC-A10Y-11A-11R-A131-07	Solid Tissue Normal	105990136	0	0	NEG	NEG	NEG	NEG
TCGA-BC-A10Z	TCGA-BC-A10Z-11A	TCGA-BC-A10Z-11A-11R-A131-07	Solid Tissue Normal	117190818	0	0	NEG	NEG
TCGA-BC-A110	TCGA-BC-A110-11A	TCGA-BC-A110-11A-11R-A131-07	Solid Tissue Normal	110221347	0	0	NEG	NEG	NEG	NEG
TCGA-BC-A216	TCGA-BC-A216-11A	TCGA-BC-A216-11A-11R-A155-07	Solid Tissue Normal	129067294	0	0	NEG	NEG	NEG	NEG
TCGA-BD-A2L6	TCGA-BD-A2L6-11A	TCGA-BD-A2L6-11A-21R-A213-07	Solid Tissue Normal	127177549	0	0	NEG	NEG	POS	POS
TCGA-DD-A113	TCGA-DD-A113-11A	TCGA-DD-A113-11A-12R-A131-07	Solid Tissue Normal	99540993	0	0	NEG	NEG	POS	POS
TCGA-DD-A114	TCGA-DD-A114-11A	TCGA-DD-A114-11A-12R-A131-07	Solid Tissue Normal	123738086	0	0	NEG	NEG	POS	POS
TCGA-DD-A118	TCGA-DD-A118-11A	TCGA-DD-A118-11A-11R-A131-07	Solid Tissue Normal	71874915	0	0	NEG		POS	POS
TCGA-DD-A11A	TCGA-DD-A11A-11A	TCGA-DD-A11A-11A-11R-A131-07	Solid Tissue Normal	144537743	0	0	NEG	NEG	POS	POS
TCGA-DD-A11B	TCGA-DD-A11B-11A	TCGA-DD-A11B-11A-11R-A131-07	Solid Tissue Normal	72313833	0	0	NEG	NEG	POS	POS
TCGA-DD-A11D	TCGA-DD-A11D-11A	TCGA-DD-A11D-11A-12R-A131-07	Solid Tissue Normal	101940014	0	0	NEG	NEG
TCGA-DD-A1EB	TCGA-DD-A1EB-11A	TCGA-DD-A1EB-11A-11R-A131-07	Solid Tissue Normal	129397469	0	0	NEG	NEG	POS	POS
TCGA-DD-A1EC	TCGA-DD-A1EC-11A	TCGA-DD-A1EC-11A-11R-A131-07	Solid Tissue Normal	145634912	0	0	NEG
TCGA-DD-A1EG	TCGA-DD-A1EG-11A	TCGA-DD-A1EG-11A-11R-A213-07	Solid Tissue Normal	129369593	0	0	NEG	NEG	POS	POS
TCGA-DD-A1EJ	TCGA-DD-A1EJ-11A	TCGA-DD-A1EJ-11A-11R-A155-07	Solid Tissue Normal	157040852	0	0	NEG	NEG	POS	POS
TCGA-DD-A39V	TCGA-DD-A39V-11A	TCGA-DD-A39V-11A-11R-A213-07	Solid Tissue Normal	107086999	0	0	NEG	NEG	NEG	NEG
TCGA-DD-A39W	TCGA-DD-A39W-11A	TCGA-DD-A39W-11A-11R-A213-07	Solid Tissue Normal	127475279	0	0	NEG	NEG
TCGA-DD-A39X	TCGA-DD-A39X-11A	TCGA-DD-A39X-11A-11R-A213-07	Solid Tissue Normal	136597027	0	0	NEG	NEG	POS	POS
TCGA-DD-A39Z	TCGA-DD-A39Z-11A	TCGA-DD-A39Z-11A-21R-A213-07	Solid Tissue Normal	118988507	0	0	NEG	NEG
TCGA-DD-A3A1	TCGA-DD-A3A1-11A	TCGA-DD-A3A1-11A-11R-A213-07	Solid Tissue Normal	96588229	0	0	NEG	NEG
TCGA-DD-A3A2	TCGA-DD-A3A2-11A	TCGA-DD-A3A2-11A-11R-A213-07	Solid Tissue Normal	128333605	0	0	NEG	NEG
TCGA-DD-A3A4	TCGA-DD-A3A4-11A	TCGA-DD-A3A4-11A-11R-A22L-07	Solid Tissue Normal	110397684	0	0	NEG	NEG	NEG	NEG
TCGA-DD-A3A5	TCGA-DD-A3A5-11A	TCGA-DD-A3A5-11A-11R-A22L-07	Solid Tissue Normal	101915653	0	0	NEG	NEG
TCGA-DD-A3A6	TCGA-DD-A3A6-11A	TCGA-DD-A3A6-11A-11R-A22L-07	Solid Tissue Normal	98265482	0	0	NEG	NEG	POS	POS
TCGA-DD-A3A8	TCGA-DD-A3A8-11A	TCGA-DD-A3A8-11A-11R-A22L-07	Solid Tissue Normal	99922870	0	0	NEG	NEG	POS	POS
TCGA-EP-A12J	TCGA-EP-A12J-11A	TCGA-EP-A12J-11A-11R-A131-07	Solid Tissue Normal	66856471	0	0	NEG	NEG	NEG	NEG
TCGA-EP-A26S	TCGA-EP-A26S-11A	TCGA-EP-A26S-11A-12R-A16W-07	Solid Tissue Normal	129845214	0	0	NEG	NEG	NEG	NEG
TCGA-EP-A3RK	TCGA-EP-A3RK-11A	TCGA-EP-A3RK-11A-11R-A22L-07	Solid Tissue Normal	106567081	0	0	NEG	NEG	NEG	NEG
TCGA-ES-A2HT	TCGA-ES-A2HT-11A	TCGA-ES-A2HT-11A-11R-A180-07	Solid Tissue Normal	119802217	0	0	NEG	NEG	NEG	NEG
TCGA-FV-A23B	TCGA-FV-A23B-11A	TCGA-FV-A23B-11A-11R-A16W-07	Solid Tissue Normal	124013321	0	0	NEG	NEG	NEG	NEG
TCGA-FV-A2QR	TCGA-FV-A2QR-11A	TCGA-FV-A2QR-11A-11R-A213-07	Solid Tissue Normal	103437605	0	0	NEG	NEG	NEG	NEG
TCGA-FV-A3I0	TCGA-FV-A3I0-11A	TCGA-FV-A3I0-11A-11R-A22L-07	Solid Tissue Normal	107857773	0	0	NEG	NEG	NEG	NEG
TCGA-FV-A3I1	TCGA-FV-A3I1-11A	TCGA-FV-A3I1-11A-11R-A22L-07	Solid Tissue Normal	102517072	0	0	NEG	NEG	POS	POS
TCGA-FV-A3R2	TCGA-FV-A3R2-11A	TCGA-FV-A3R2-11A-11R-A22L-07	Solid Tissue Normal	103967415	0	0	NEG	NEG	POS	POS

## Sheet: ICGC Tumors
Donor ID	Specimen ID	Sample ID	Sample Type	Human Reads	HBV Reads	HBV RPM	HBV RNA Status
DO45113	SP98945	SA560638	Primary tumour - solid tissue	111140972	53671	482.909	POS
DO45099	SP98915	SA560984	Primary tumour - solid tissue	71785643	24612	342.854	POS
DO23517	SP50115	SA560644	Primary tumour - solid tissue	101520496	22545	222.073	POS
DO45239	SP99201	SA560687	Primary tumour - solid tissue	109245614	22814	208.832	POS
DO45213	SP99149	SA560699	Primary tumour - solid tissue	69728618	12180	174.677	POS
DO45227	SP99177	SA560640	Primary tumour - solid tissue	72227151	11737	162.501	POS
DO45217	SP99157	SA560719	Primary tumour - solid tissue	45797650	6510	142.147	POS
DO45101	SP98921	SA560735	Primary tumour - solid tissue	64459393	8174	126.809	POS
DO45197	SP99117	SA560737	Primary tumour - solid tissue	84347786	9913	117.525	POS
DO45263	SP99249	SA560679	Primary tumour - solid tissue	99744158	10824	108.518	POS
DO45131	SP98981	SA560739	Primary tumour - solid tissue	88375724	9092	102.879	POS
DO45219	SP99161	SA560622	Primary tumour - solid tissue	64574987	6251	96.8022	POS
DO45253	SP99229	SA560972	Primary tumour - solid tissue	46055842	4093	88.8704	POS
DO45137	SP98991	SA560697	Primary tumour - solid tissue	38662967	3167	81.913	POS
DO45237	SP99197	SA560626	Primary tumour - solid tissue	103921619	8361	80.4549	POS
DO45119	SP98955	SA560713	Primary tumour - solid tissue	87589889	5218	59.5731	POS
DO45225	SP99173	SA560733	Primary tumour - solid tissue	125833176	4576	36.3656	POS
DO45159	SP99041	SA561015	Primary tumour - solid tissue	66829879	2097	31.3782	POS
DO45251	SP99225	SA560661	Primary tumour - solid tissue	57839356	329	5.68817	POS
DO45103	SP98925	SA560677	Primary tumour - solid tissue	45660903	234	5.12473	POS
DO45259	SP99241	SA560681	Primary tumour - solid tissue	35781224	176	4.91878	POS
DO45283	SP99293	SA560620	Primary tumour - solid tissue	53729174	103	1.91702	POS
DO45189	SP99101	SA560665	Primary tumour - solid tissue	116200942	191	1.6437	POS
DO45247	SP99217	SA560663	Primary tumour - solid tissue	41801794	43	1.02866	POS
DO45203	SP99129	SA560671	Primary tumour - solid tissue	45171897	22	0.487028	NEG
DO45195	SP99113	SA560711	Primary tumour - solid tissue	64081989	20	0.3121	NEG
DO45205	SP99133	SA560693	Primary tumour - solid tissue	71942551	17	0.2363	NEG
DO45093	SP98900	SA560695	Primary tumour - solid tissue	73580967	16	0.217448	NEG
DO45091	SP98896	SA560642	Primary tumour - solid tissue	95387120	10	0.104836	NEG
DO45289	SP99305	SA560632	Primary tumour - solid tissue	24896933	2	0.0803312	NEG
DO45245	SP99213	SA560624	Primary tumour - solid tissue	33325567	0	0	NEG
DO45169	SP99061	SA560628	Primary tumour - solid tissue	70651314	0	0	NEG
DO45161	SP99045	SA560630	Primary tumour - solid tissue	47758514	0	0	NEG
DO45177	SP99077	SA560634	Primary tumour - solid tissue	49138780	0	0	NEG
DO45123	SP98965	SA560636	Primary tumour - solid tissue	61519670	0	0	NEG
DO45143	SP99007	SA560647	Primary tumour - solid tissue	50083402	0	0	NEG
DO45307	SP99341	SA560649	Primary tumour - solid tissue	60134678	0	0	NEG
DO45277	SP99279	SA560651	Primary tumour - solid tissue	38253849	0	0	NEG
DO45125	SP98967	SA560653	Primary tumour - solid tissue	101576308	0	0	NEG
DO45305	SP99337	SA560655	Primary tumour - solid tissue	85126445	0	0	NEG
DO45281	SP99287	SA560657	Primary tumour - solid tissue	33941275	0	0	NEG
DO45097	SP98913	SA560659	Primary tumour - solid tissue	37284274	0	0	NEG
DO45163	SP99049	SA560667	Primary tumour - solid tissue	55251048	0	0	NEG
DO45229	SP99181	SA560668	Primary tumour - solid tissue	112458254	0	0	NEG
DO45223	SP99169	SA560670	Primary tumour - solid tissue	43689753	0	0	NEG
DO45092	SP98898	SA560673	Primary tumour - solid tissue	58982943	0	0	NEG
DO45111	SP98941	SA560675	Primary tumour - solid tissue	63305190	0	0	NEG
DO45249	SP99221	SA560683	Primary tumour - solid tissue	48185905	0	0	NEG
DO45145	SP99011	SA560685	Primary tumour - solid tissue	37635727	0	0	NEG
DO45171	SP99065	SA560689	Primary tumour - solid tissue	79367515	0	0	NEG
DO45231	SP99185	SA560691	Primary tumour - solid tissue	46390013	0	0	NEG
DO45297	SP99321	SA560701	Primary tumour - solid tissue	38204656	0	0	NEG
DO45094	SP98902	SA560702	Primary tumour - solid tissue	77791381	0	0	NEG
DO45165	SP99053	SA560704	Primary tumour - solid tissue	57031998	0	0	NEG
DO45173	SP99069	SA560706	Primary tumour - solid tissue	81159267	0	0	NEG
DO45233	SP99189	SA560707	Primary tumour - solid tissue	37921267	0	0	NEG
DO45221	SP99165	SA560709	Primary tumour - solid tissue	55259713	0	0	NEG
DO45279	SP99283	SA560715	Primary tumour - solid tissue	104093452	0	0	NEG
DO45303	SP99333	SA560717	Primary tumour - solid tissue	120254983	0	0	NEG
DO45285	SP99297	SA560721	Primary tumour - solid tissue	30114290	0	0	NEG
DO45299	SP99325	SA560723	Primary tumour - solid tissue	47528118	0	0	NEG
DO45287	SP99301	SA560725	Primary tumour - solid tissue	43031476	0	0	NEG
DO45243	SP99209	SA560727	Primary tumour - solid tissue	71364212	0	0	NEG
DO45185	SP99093	SA560728	Primary tumour - solid tissue	87040606	0	0	NEG
DO45167	SP99057	SA560730	Primary tumour - solid tissue	42176486	0	0	NEG
DO45141	SP99001	SA560741	Primary tumour - solid tissue	47480309	0	0	NEG
DO45301	SP99329	SA561024	Primary tumour - solid tissue	55400933	0	0	NEG
DO45133	SP98985	SA561027	Primary tumour - solid tissue	95065121	0	0	NEG

## Sheet: Differentially Mutated Genes
Gene	HBV RNA+/ Mutation+	HBV RNA+/ Mutation-	HBV RNA-/ Mutation+	HBV RNA-/ Mutation-	P (Fisher exact test, two-tailed)
MED12	6	118	0	315	0.000464852
DNAH6	0	124	21	294	0.000970252
CNOT2	6	118	1	314	0.00249388
CHD5	8	116	3	312	0.00249724
CDKN2A	7	117	2	313	0.00265756
NRXN1	8	116	4	311	0.00571103
FOXG1	4	120	0	315	0.00614562
CCNL2	4	120	0	315	0.00614562
KAT6A	4	120	0	315	0.00614562
NBEA	11	113	8	307	0.00697938
SPTBN2	6	118	2	313	0.0076557
EGFLAM	5	119	1	314	0.00784779
CC2D2A	5	119	1	314	0.00784779
NCOA2	5	119	1	314	0.00784779
FBXO42	5	119	1	314	0.00784779
OR5D14	5	119	1	314	0.00784779
TP53	44	80	73	242	0.0115793
BAP1	1	123	20	295	0.0117915
SVEP1	0	124	14	301	0.0135066
SSPO	7	117	4	311	0.0142537
BRD7	9	115	6	309	0.0151637
SYNE2	1	123	18	297	0.0193267
ZNF208	9	115	7	308	0.0199436
EXO1	5	119	2	313	0.0212326
CSDE1	5	119	2	313	0.0212326
TGM4	3	121	0	315	0.0221445
FHL5	3	121	0	315	0.0221445
IGLV7-46	3	121	0	315	0.0221445
LGI4	3	121	0	315	0.0221445
ZNF563	3	121	0	315	0.0221445
HSPD1	3	121	0	315	0.0221445
LPCAT4	3	121	0	315	0.0221445
MAPK9	3	121	0	315	0.0221445
RSAD1	3	121	0	315	0.0221445
LPO	3	121	0	315	0.0221445
PACS2	3	121	0	315	0.0221445
OR8K5	3	121	0	315	0.0221445
ESYT2	3	121	0	315	0.0221445
KIR3DL2	3	121	0	315	0.0221445
PCDHGA2	3	121	0	315	0.0221445
DAGLB	3	121	0	315	0.0221445
HS3ST1	3	121	0	315	0.0221445
MEOX1	3	121	0	315	0.0221445
C11orf87	3	121	0	315	0.0221445
WDR38	3	121	0	315	0.0221445
CDKN1B	3	121	0	315	0.0221445
SLC35B3	3	121	0	315	0.0221445
OR5K1	3	121	0	315	0.0221445
MTRF1L	3	121	0	315	0.0221445
PSMD12	3	121	0	315	0.0221445
FCAR	3	121	0	315	0.0221445
DYNC1LI1	3	121	0	315	0.0221445
SP1	3	121	0	315	0.0221445
PHTF1	3	121	0	315	0.0221445
STIL	3	121	0	315	0.0221445
KRTAP10-12	3	121	0	315	0.0221445
NUP88	3	121	0	315	0.0221445
SERBP1	3	121	0	315	0.0221445
RANBP9	3	121	0	315	0.0221445
CPT1C	3	121	0	315	0.0221445
F13A1	3	121	0	315	0.0221445
PRF1	3	121	0	315	0.0221445
BPTF	0	124	12	303	0.0232458
CFAP47	0	124	13	302	0.0237715
NUMA1	4	120	1	314	0.0239467
GDF2	4	120	1	314	0.0239467
KIAA0586	4	120	1	314	0.0239467
PAPPA2	4	120	1	314	0.0239467
CRLF3	4	120	1	314	0.0239467
OXR1	4	120	1	314	0.0239467
PTPN12	4	120	1	314	0.0239467
EDRF1	4	120	1	314	0.0239467
NNT	4	120	1	314	0.0239467
NT5DC1	4	120	1	314	0.0239467
JADE1	4	120	1	314	0.0239467
POTEF	4	120	1	314	0.0239467
CDH4	4	120	1	314	0.0239467
SKIV2L2	4	120	1	314	0.0239467
ZNF383	4	120	1	314	0.0239467
TINAG	4	120	1	314	0.0239467
CBLB	4	120	1	314	0.0239467
JAKMIP1	4	120	1	314	0.0239467
ADAM32	4	120	1	314	0.0239467
TDRD5	8	116	6	309	0.029007
FBN1	1	123	17	298	0.0306555
TNXB	0	124	11	304	0.0389408
DOPEY2	0	124	11	304	0.0389408
TRIP12	0	124	11	304	0.0389408
CHD9	0	124	11	304	0.0389408
BRCA2	0	124	11	304	0.0389408
ZNF135	5	119	3	312	0.0438607
ENGASE	5	119	3	312	0.0438607
COL4A5	5	119	3	312	0.0438607
HRNR	1	123	16	299	0.0502972
WDR90	4	120	2	313	0.0561445
VCP	4	120	2	313	0.0561445
PPM1H	4	120	2	313	0.0561445
ZSWIM4	4	120	2	313	0.0561445
CYP3A5	4	120	2	313	0.0561445
PCK1	4	120	2	313	0.0561445
TMEM132A	4	120	2	313	0.0561445
SND1	4	120	2	313	0.0561445
NLRP5	4	120	2	313	0.0561445
PCNX	4	120	2	313	0.0561445
ARHGEF40	4	120	2	313	0.0561445
VPS13D	4	120	2	313	0.0561445
TRIM49C	4	120	2	313	0.0561445
PTPRH	4	120	2	313	0.0561445
PTGER3	4	120	2	313	0.0561445
PTPN3	4	120	2	313	0.0561445
ADGRL4	0	124	9	306	0.0664469
PCNXL2	0	124	9	306	0.0664469
FLNC	0	124	9	306	0.0664469
PDZRN3	0	124	9	306	0.0664469
ZNF292	0	124	9	306	0.0664469
BAZ2B	0	124	10	305	0.0686953
KALRN	0	124	10	305	0.0686953
RB1	9	115	10	305	0.0695672
MOCOS	3	121	1	314	0.0701413
LRRC45	3	121	1	314	0.0701413
ACOX2	3	121	1	314	0.0701413
AP3D1	3	121	1	314	0.0701413
TRIML1	3	121	1	314	0.0701413
MEP1A	3	121	1	314	0.0701413
MBOAT2	3	121	1	314	0.0701413
PLG	3	121	1	314	0.0701413
ST8SIA6	3	121	1	314	0.0701413
PHC3	3	121	1	314	0.0701413
SMARCA1	3	121	1	314	0.0701413
ZNF253	3	121	1	314	0.0701413
CCDC6	3	121	1	314	0.0701413
CATSPERD	3	121	1	314	0.0701413
TPRN	3	121	1	314	0.0701413
INPP5F	3	121	1	314	0.0701413
SLC17A4	3	121	1	314	0.0701413
TAP1	3	121	1	314	0.0701413
ADAT1	3	121	1	314	0.0701413
TATDN2	3	121	1	314	0.0701413
RGL2	3	121	1	314	0.0701413
TTC21A	3	121	1	314	0.0701413
CWC27	3	121	1	314	0.0701413
HID1	3	121	1	314	0.0701413
AKR1B15	3	121	1	314	0.0701413
GIT2	3	121	1	314	0.0701413
ATP7A	3	121	1	314	0.0701413
ANAPC2	3	121	1	314	0.0701413
MEF2A	3	121	1	314	0.0701413
SLCO2A1	3	121	1	314	0.0701413
MASP2	3	121	1	314	0.0701413
DACH1	3	121	1	314	0.0701413
OR5R1	3	121	1	314	0.0701413
SLC9A3	3	121	1	314	0.0701413
ZNF14	3	121	1	314	0.0701413
SH3BP5	3	121	1	314	0.0701413
PLCL2	3	121	1	314	0.0701413
CLASRP	3	121	1	314	0.0701413
ST6GAL2	3	121	1	314	0.0701413
EXOC7	3	121	1	314	0.0701413
SPAG1	3	121	1	314	0.0701413
XRN2	3	121	1	314	0.0701413
KIRREL3	3	121	1	314	0.0701413
ACO1	3	121	1	314	0.0701413
TARBP1	3	121	1	314	0.0701413
CCDC144A	3	121	1	314	0.0701413
FMO3	3	121	1	314	0.0701413
MYO1B	3	121	1	314	0.0701413
AQP1	3	121	1	314	0.0701413
RCC1	3	121	1	314	0.0701413
TGFB1	3	121	1	314	0.0701413
SPECC1L	3	121	1	314	0.0701413
KDELR2	3	121	1	314	0.0701413
FCN1	3	121	1	314	0.0701413
GPR3	3	121	1	314	0.0701413
VPRBP	3	121	1	314	0.0701413
ASS1	3	121	1	314	0.0701413
OR4N5	3	121	1	314	0.0701413
VCPIP1	3	121	1	314	0.0701413
ERMAP	3	121	1	314	0.0701413
RGS18	3	121	1	314	0.0701413
DYNC1LI2	3	121	1	314	0.0701413
SDCCAG8	3	121	1	314	0.0701413
LMLN	3	121	1	314	0.0701413
PLCXD3	3	121	1	314	0.0701413
ZNF215	3	121	1	314	0.0701413
GOLGA6L2	3	121	1	314	0.0701413
GGCX	3	121	1	314	0.0701413
CASP8AP2	3	121	1	314	0.0701413
ATP1A3	3	121	1	314	0.0701413
SPATA18	3	121	1	314	0.0701413
GOLGA3	3	121	1	314	0.0701413
DLG2	3	121	1	314	0.0701413
AGL	3	121	1	314	0.0701413
LDB2	3	121	1	314	0.0701413
ITGA2B	3	121	1	314	0.0701413
RAVER2	3	121	1	314	0.0701413
ADORA3	3	121	1	314	0.0701413
DDI1	3	121	1	314	0.0701413
PLXDC2	3	121	1	314	0.0701413
ZNF831	7	117	7	308	0.0757921
SYCP2	7	117	7	308	0.0757921
SARM1	2	122	0	315	0.079321
RWDD2A	2	122	0	315	0.079321
PDHX	2	122	0	315	0.079321
SSU72	2	122	0	315	0.079321
NLRP11	2	122	0	315	0.079321
CKAP2	2	122	0	315	0.079321
INHBE	2	122	0	315	0.079321
LCE1F	2	122	0	315	0.079321
HPGD	2	122	0	315	0.079321
DLD	2	122	0	315	0.079321
RUNDC3B	2	122	0	315	0.079321
NAP1L3	2	122	0	315	0.079321
CTDSPL2	2	122	0	315	0.079321
ZNF560	2	122	0	315	0.079321
SHFM1	2	122	0	315	0.079321
JADE3	2	122	0	315	0.079321
NCK1	2	122	0	315	0.079321
PRPH2	2	122	0	315	0.079321
NCAPD2	2	122	0	315	0.079321
EIF2AK3	2	122	0	315	0.079321
OR10S1	2	122	0	315	0.079321
SULT4A1	2	122	0	315	0.079321
SMCR8	2	122	0	315	0.079321
ARMCX2	2	122	0	315	0.079321
COL9A3	2	122	0	315	0.079321
DET1	2	122	0	315	0.079321
GMCL1	2	122	0	315	0.079321
GOLGA7B	2	122	0	315	0.079321
ST3GAL3	2	122	0	315	0.079321
CCDC63	2	122	0	315	0.079321
KRT71	2	122	0	315	0.079321
ARHGEF33	2	122	0	315	0.079321
DAXX	2	122	0	315	0.079321
ERCC6L	2	122	0	315	0.079321
NPBWR2	2	122	0	315	0.079321
NCL	2	122	0	315	0.079321
MED28	2	122	0	315	0.079321
GPT	2	122	0	315	0.079321
ZNF408	2	122	0	315	0.079321
LRMP	2	122	0	315	0.079321
APOL6	2	122	0	315	0.079321
SYNJ2	2	122	0	315	0.079321
DNAJB12	2	122	0	315	0.079321
RSPH10B	2	122	0	315	0.079321
IL6R	2	122	0	315	0.079321
SLC7A4	2	122	0	315	0.079321
FAM131C	2	122	0	315	0.079321
IL4I1	2	122	0	315	0.079321
PRDM4	2	122	0	315	0.079321
SCAMP4	2	122	0	315	0.079321
SCG2	2	122	0	315	0.079321
KIAA1107	2	122	0	315	0.079321
C19orf44	2	122	0	315	0.079321
KIAA1755	2	122	0	315	0.079321
MYCN	2	122	0	315	0.079321
HMGCL	2	122	0	315	0.079321
AMACR	2	122	0	315	0.079321
ZFP91	2	122	0	315	0.079321
SPIRE2	2	122	0	315	0.079321
RPS6KB2	2	122	0	315	0.079321
PLCD1	2	122	0	315	0.079321
USP45	2	122	0	315	0.079321
MAMDC4	2	122	0	315	0.079321
C8orf34	2	122	0	315	0.079321
ANP32E	2	122	0	315	0.079321
TVP23C	2	122	0	315	0.079321
SYTL3	2	122	0	315	0.079321
DIP2A	2	122	0	315	0.079321
CALML6	2	122	0	315	0.079321
CERCAM	2	122	0	315	0.079321
SLC25A48	2	122	0	315	0.079321
SHE	2	122	0	315	0.079321
CCDC73	2	122	0	315	0.079321
LAMP1	2	122	0	315	0.079321
EFR3A	2	122	0	315	0.079321
MYCT1	2	122	0	315	0.079321
KCNK3	2	122	0	315	0.079321
KPNA1	2	122	0	315	0.079321
CCRN4L	2	122	0	315	0.079321
VEGFA	2	122	0	315	0.079321
HSD11B1	2	122	0	315	0.079321
RAB11FIP4	2	122	0	315	0.079321
CHST14	2	122	0	315	0.079321
C8orf58	2	122	0	315	0.079321
TRAPPC6A	2	122	0	315	0.079321
TMEM165	2	122	0	315	0.079321
PRAMEF4	2	122	0	315	0.079321
MAML3	2	122	0	315	0.079321
L2HGDH	2	122	0	315	0.079321
NMS	2	122	0	315	0.079321
AGRP	2	122	0	315	0.079321
COLEC10	2	122	0	315	0.079321
GPR35	2	122	0	315	0.079321
TEKT4	2	122	0	315	0.079321
OBFC1	2	122	0	315	0.079321
GYLTL1B	2	122	0	315	0.079321
ZNF763	2	122	0	315	0.079321
GAGE2E	2	122	0	315	0.079321
ZFP36	2	122	0	315	0.079321
RFWD3	2	122	0	315	0.079321
DHRS9	2	122	0	315	0.079321
OR10A7	2	122	0	315	0.079321
LYSMD4	2	122	0	315	0.079321
TMEM176B	2	122	0	315	0.079321
ZNF93	2	122	0	315	0.079321
RDH16	2	122	0	315	0.079321
UBL3	2	122	0	315	0.079321
HSD3B7	2	122	0	315	0.079321
SEC61A1	2	122	0	315	0.079321
RP11-723O4.6	2	122	0	315	0.079321
GCDH	2	122	0	315	0.079321
UST	2	122	0	315	0.079321
ARTN	2	122	0	315	0.079321
TMBIM6	2	122	0	315	0.079321
SLMAP	2	122	0	315	0.079321
CCDC171	2	122	0	315	0.079321
CAMKK2	2	122	0	315	0.079321
RALBP1	2	122	0	315	0.079321
HMCN2	2	122	0	315	0.079321
GFI1	2	122	0	315	0.079321
ARMC6	2	122	0	315	0.079321
MRPL35	2	122	0	315	0.079321
RABGGTA	2	122	0	315	0.079321
MYH3	2	122	0	315	0.079321
KIF17	2	122	0	315	0.079321
GPR146	2	122	0	315	0.079321
SH3PXD2B	2	122	0	315	0.079321
PTAR1	2	122	0	315	0.079321
ANGPTL3	2	122	0	315	0.079321
AKR1D1	2	122	0	315	0.079321
RLN1	2	122	0	315	0.079321
POLK	2	122	0	315	0.079321
SPTLC2	2	122	0	315	0.079321
CATSPERG	2	122	0	315	0.079321
MAP3K12	2	122	0	315	0.079321
KCND2	2	122	0	315	0.079321
PTDSS1	2	122	0	315	0.079321
LCTL	2	122	0	315	0.079321
MSANTD1	2	122	0	315	0.079321
C11orf80	2	122	0	315	0.079321
ILKAP	2	122	0	315	0.079321
CHRNA2	2	122	0	315	0.079321
RASEF	2	122	0	315	0.079321
EDNRB	2	122	0	315	0.079321
TIGD4	2	122	0	315	0.079321
TDRKH	2	122	0	315	0.079321
SLC25A45	2	122	0	315	0.079321
SCNN1D	2	122	0	315	0.079321
ARMCX6	2	122	0	315	0.079321
PYGO1	2	122	0	315	0.079321
AKNAD1	2	122	0	315	0.079321
APOM	2	122	0	315	0.079321
pk	2	122	0	315	0.079321
NOTUM	2	122	0	315	0.079321
RSPH10B2	2	122	0	315	0.079321
CRY2	2	122	0	315	0.079321
CTRL	2	122	0	315	0.079321
SAMD4A	2	122	0	315	0.079321
ELMOD1	2	122	0	315	0.079321
SPPL2C	2	122	0	315	0.079321
RP9	2	122	0	315	0.079321
CEP83	2	122	0	315	0.079321
FAM8A1	2	122	0	315	0.079321
ERCC1	2	122	0	315	0.079321
PIGR	2	122	0	315	0.079321
HSD17B6	2	122	0	315	0.079321
AGO3	2	122	0	315	0.079321
DEFA3	2	122	0	315	0.079321
UBA5	2	122	0	315	0.079321
NT5C1B	2	122	0	315	0.079321
SLC22A25	2	122	0	315	0.079321
TNFSF4	2	122	0	315	0.079321
LRP3	2	122	0	315	0.079321
TAF15	2	122	0	315	0.079321
ZNF273	2	122	0	315	0.079321
VWCE	2	122	0	315	0.079321
GLIPR1	2	122	0	315	0.079321
HIST3H2A	2	122	0	315	0.079321
SLC46A2	2	122	0	315	0.079321
SLC22A2	2	122	0	315	0.079321
LOX	2	122	0	315	0.079321
TSGA10	2	122	0	315	0.079321
IFT122	2	122	0	315	0.079321
TNNC2	2	122	0	315	0.079321
ZNF703	2	122	0	315	0.079321
MBOAT4	2	122	0	315	0.079321
TMEM64	2	122	0	315	0.079321
MYF5	2	122	0	315	0.079321
GPR108	2	122	0	315	0.079321
KISS1	2	122	0	315	0.079321
HGSNAT	2	122	0	315	0.079321
LACTB2	2	122	0	315	0.079321
TGM2	2	122	0	315	0.079321
EMCN	2	122	0	315	0.079321
FOXP3	2	122	0	315	0.079321
CNN3	2	122	0	315	0.079321
RNF14	2	122	0	315	0.079321
FAM78B	2	122	0	315	0.079321
NME6	2	122	0	315	0.079321
ZBTB38	2	122	0	315	0.079321
WSB2	2	122	0	315	0.079321
GMFG	2	122	0	315	0.079321
ANKEF1	2	122	0	315	0.079321
FAM134C	2	122	0	315	0.079321
SFXN2	2	122	0	315	0.079321
SLC38A11	2	122	0	315	0.079321
SMG8	2	122	0	315	0.079321
RAVER1	2	122	0	315	0.079321
CHAF1A	2	122	0	315	0.079321
ATXN2	2	122	0	315	0.079321
SPATA31A7	2	122	0	315	0.079321
AQP2	2	122	0	315	0.079321
DEFB129	2	122	0	315	0.079321
OR10A2	2	122	0	315	0.079321
RBM34	2	122	0	315	0.079321
LOXL3	2	122	0	315	0.079321
KCNJ10	2	122	0	315	0.079321
DIP2B	2	122	0	315	0.079321
LHFPL4	2	122	0	315	0.079321
GSTO1	2	122	0	315	0.079321
SAGE1	6	118	5	310	0.0823199
COL6A5	8	116	8	307	0.084261
COL11A1	10	114	12	303	0.0868715
FCGBP	8	116	9	306	0.098395
ZNF681	4	120	3	312	0.102694
MYOM1	4	120	3	312	0.102694
LAMB3	4	120	3	312	0.102694
KIF21A	4	120	3	312	0.102694
FLT1	4	120	3	312	0.102694
QRICH2	4	120	3	312	0.102694
CDH8	4	120	3	312	0.102694
BCL11A	4	120	3	312	0.102694
MTOR	4	120	3	312	0.102694
TRIP11	4	120	3	312	0.102694
LAMB2	4	120	3	312	0.102694
BTAF1	4	120	3	312	0.102694
BRINP2	4	120	3	312	0.102694
RFX7	4	120	3	312	0.102694
HFM1	4	120	3	312	0.102694
AHDC1	4	120	3	312	0.102694
PTPRK	4	120	3	312	0.102694
IGSF3	4	120	3	312	0.102694
CDC42BPA	4	120	3	312	0.102694
PDS5B	4	120	3	312	0.102694
GBP2	4	120	3	312	0.102694
MBD5	4	120	3	312	0.102694
SYNJ1	4	120	3	312	0.102694
RAI14	4	120	3	312	0.102694
SLC4A3	4	120	3	312	0.102694
ATP1A2	4	120	3	312	0.102694
AXIN2	4	120	3	312	0.102694
SLFN11	4	120	3	312	0.102694
CADPS	6	118	6	309	0.106587
CTNNA2	6	118	6	309	0.106587
VCAN	6	118	6	309	0.106587
GREB1	6	118	6	309	0.106587
CDKN1A	0	124	8	307	0.112364
FREM1	0	124	8	307	0.112364
GRM5	0	124	8	307	0.112364
FLRT2	0	124	8	307	0.112364
ADAM12	0	124	8	307	0.112364
PRRC2B	0	124	8	307	0.112364
TEX15	0	124	8	307	0.112364
MACC1	0	124	8	307	0.112364
NBEAL1	0	124	8	307	0.112364
ARHGEF17	0	124	8	307	0.112364
ROCK1	0	124	8	307	0.112364
ZNFX1	0	124	8	307	0.112364
PLEKHA5	0	124	8	307	0.112364
NFATC2	0	124	8	307	0.112364
NFASC	0	124	8	307	0.112364
TSC1	0	124	8	307	0.112364
MYO3A	2	122	16	299	0.114882
DNAH9	2	122	16	299	0.114882
CAMTA1	5	119	4	311	0.125417
KIT	5	119	4	311	0.125417
PDE3A	5	119	4	311	0.125417
MAST4	5	119	4	311	0.125417
ABCB1	5	119	4	311	0.125417
CACNA1S	5	119	4	311	0.125417
EEF1A1	1	123	13	302	0.126498
NFE2L2	1	123	13	302	0.126498
DSCAM	1	123	13	302	0.126498
AHCTF1	1	123	13	302	0.126498
AXIN1	12	112	17	298	0.133425
KIAA1841	3	121	2	313	0.139433
SIAH1	3	121	2	313	0.139433
HMGXB4	3	121	2	313	0.139433
ADH4	3	121	2	313	0.139433
OR4Q3	3	121	2	313	0.139433
URB1	3	121	2	313	0.139433
GUCY1A3	3	121	2	313	0.139433
LRIG3	3	121	2	313	0.139433
TGFBRAP1	3	121	2	313	0.139433
TCAIM	3	121	2	313	0.139433
MYH13	3	121	2	313	0.139433
GOLGA4	3	121	2	313	0.139433
KRT5	3	121	2	313	0.139433
ABR	3	121	2	313	0.139433
TBC1D32	3	121	2	313	0.139433
IMPA1	3	121	2	313	0.139433
CDCP1	3	121	2	313	0.139433
CP	3	121	2	313	0.139433
CAPN15	3	121	2	313	0.139433
ABCC6	3	121	2	313	0.139433
SYNM	3	121	2	313	0.139433
DUOX1	3	121	2	313	0.139433
CADPS2	3	121	2	313	0.139433
EIF4G1	3	121	2	313	0.139433
TRPM3	3	121	2	313	0.139433
PCDH12	3	121	2	313	0.139433
ARAP3	3	121	2	313	0.139433
TOX	3	121	2	313	0.139433
LPA	3	121	2	313	0.139433
ZBTB18	3	121	2	313	0.139433
SLC4A7	3	121	2	313	0.139433
MSH4	3	121	2	313	0.139433
ITGA9	3	121	2	313	0.139433
PGLYRP4	3	121	2	313	0.139433
PCDHB1	3	121	2	313	0.139433
OLFM3	3	121	2	313	0.139433
NBPF15	3	121	2	313	0.139433
CCDC88A	3	121	2	313	0.139433
C19orf80	3	121	2	313	0.139433
PER1	3	121	2	313	0.139433
KCNH5	3	121	2	313	0.139433
OXSM	3	121	2	313	0.139433
LILRA6	3	121	2	313	0.139433
COL17A1	3	121	2	313	0.139433
PCF11	3	121	2	313	0.139433
MAP3K1	3	121	2	313	0.139433
OR5I1	3	121	2	313	0.139433
TSHZ2	3	121	2	313	0.139433
HMGCS1	3	121	2	313	0.139433
ERC1	3	121	2	313	0.139433
CCDC30	3	121	2	313	0.139433
PCDHB8	3	121	2	313	0.139433
WFS1	3	121	2	313	0.139433
TMEM132C	3	121	2	313	0.139433
IKBKAP	3	121	2	313	0.139433
LVRN	3	121	2	313	0.139433
ZNF423	3	121	2	313	0.139433
RAPGEF1	3	121	2	313	0.139433
RALGAPA1	3	121	2	313	0.139433
MCF2L	3	121	2	313	0.139433
RAD54B	3	121	2	313	0.139433
NUP210L	3	121	2	313	0.139433
CR1L	3	121	2	313	0.139433
PHF3	3	121	2	313	0.139433
NEU2	3	121	2	313	0.139433
TAS1R2	3	121	2	313	0.139433
PCDHGB1	3	121	2	313	0.139433
ASNS	3	121	2	313	0.139433
TLR9	3	121	2	313	0.139433
MYO5A	3	121	2	313	0.139433
TAS1R1	3	121	2	313	0.139433
DAGLA	3	121	2	313	0.139433
CYP2C8	3	121	2	313	0.139433
PCDHA12	3	121	2	313	0.139433
LEO1	3	121	2	313	0.139433
ANGPT1	3	121	2	313	0.139433
ITGA2	3	121	2	313	0.139433
OR12D3	3	121	2	313	0.139433
PBX1	3	121	2	313	0.139433
ADAM17	3	121	2	313	0.139433
CRHR1	3	121	2	313	0.139433
RYR2	7	117	33	282	0.140676
CSMD1	3	121	20	295	0.150622
COL16A1	5	119	5	310	0.153996
ATP2B2	5	119	5	310	0.153996
FAT4	7	117	9	306	0.166093
KIAA1109	7	117	9	306	0.166093
FAT2	2	122	15	300	0.170647
FASN	8	116	10	305	0.17766
MYO1H	0	124	6	309	0.190785
LCMT2	0	124	6	309	0.190785
EDC4	0	124	6	309	0.190785
RTN1	0	124	6	309	0.190785
C16orf96	0	124	6	309	0.190785
GLB1L3	0	124	6	309	0.190785
ARHGEF2	0	124	6	309	0.190785
NFATC4	0	124	6	309	0.190785
DNM3	0	124	6	309	0.190785
ACAN	0	124	6	309	0.190785
MYO7B	0	124	6	309	0.190785
EPHB2	0	124	6	309	0.190785
XPO5	0	124	6	309	0.190785
IL18RAP	0	124	6	309	0.190785
GON4L	0	124	6	309	0.190785
ZNF479	0	124	6	309	0.190785
CISH	0	124	6	309	0.190785
GPR101	0	124	6	309	0.190785
FAM160A2	0	124	6	309	0.190785
ZNF407	0	124	6	309	0.190785
RTL1	0	124	6	309	0.190785
PKDREJ	0	124	6	309	0.190785
ZBTB2	0	124	6	309	0.190785
ATP4A	0	124	6	309	0.190785
CEACAM5	0	124	6	309	0.190785
POLD1	0	124	6	309	0.190785
TNKS1BP1	0	124	6	309	0.190785
WDR7	0	124	6	309	0.190785
BCLAF1	0	124	6	309	0.190785
SULF1	0	124	6	309	0.190785
PLXNA2	0	124	6	309	0.190785
MAN2C1	0	124	6	309	0.190785
HHAT	0	124	6	309	0.190785
IL1RAPL2	0	124	6	309	0.190785
FYCO1	0	124	6	309	0.190785
DRP2	0	124	6	309	0.190785
SPATA31A1	0	124	6	309	0.190785
BDP1	0	124	6	309	0.190785
ITGA4	0	124	6	309	0.190785
ANKRD50	0	124	6	309	0.190785
ADAM29	0	124	6	309	0.190785
IL31RA	0	124	6	309	0.190785
PCDHAC2	0	124	6	309	0.190785
DLGAP1	0	124	6	309	0.190785
BAHCC1	0	124	6	309	0.190785
MAN2A2	0	124	6	309	0.190785
CHAT	0	124	6	309	0.190785
SPTAN1	0	124	6	309	0.190785
ZBTB7C	0	124	6	309	0.190785
ADGRE1	0	124	6	309	0.190785
PRICKLE2	0	124	6	309	0.190785
N4BP2	0	124	6	309	0.190785
TSHZ3	0	124	6	309	0.190785
CD5L	0	124	6	309	0.190785
SOGA3	0	124	6	309	0.190785
ZNF827	0	124	6	309	0.190785
TDRD9	0	124	6	309	0.190785
TRANK1	0	124	6	309	0.190785
BAX	0	124	6	309	0.190785
ZNF106	0	124	6	309	0.190785
NFAT5	0	124	6	309	0.190785
SLIT1	0	124	6	309	0.190785
TIAM2	0	124	6	309	0.190785
NMUR2	0	124	6	309	0.190785
SLC4A2	0	124	6	309	0.190785
PLEKHG1	0	124	6	309	0.190785
EPHB1	0	124	6	309	0.190785
KRTAP10-7	0	124	6	309	0.190785
PCDHA11	0	124	6	309	0.190785
AIM1	0	124	6	309	0.190785
WDR36	0	124	6	309	0.190785
THBS1	0	124	6	309	0.190785
DHX9	1	123	11	304	0.192415
MYO9A	1	123	11	304	0.192415
DYSF	1	123	11	304	0.192415
SEMA6D	1	123	11	304	0.192415
ALK	1	123	11	304	0.192415
SORCS3	1	123	11	304	0.192415
DIP2C	1	123	10	305	0.192724
HUWE1	1	123	10	305	0.192724
HELZ	1	123	10	305	0.192724
SGOL1	2	122	1	314	0.193674
TMEM128	2	122	1	314	0.193674
IGF2BP3	2	122	1	314	0.193674
PDX1	2	122	1	314	0.193674
RHOB	2	122	1	314	0.193674
NPHP3	2	122	1	314	0.193674
TCEB3B	2	122	1	314	0.193674
ST8SIA5	2	122	1	314	0.193674
DGAT2L6	2	122	1	314	0.193674
WISP1	2	122	1	314	0.193674
ZRSR2	2	122	1	314	0.193674
MYBL1	2	122	1	314	0.193674
PDIA2	2	122	1	314	0.193674
HLA-G	2	122	1	314	0.193674
SLC25A22	2	122	1	314	0.193674
TECRL	2	122	1	314	0.193674
LAYN	2	122	1	314	0.193674
EFTUD2	2	122	1	314	0.193674
KDM2B	2	122	1	314	0.193674
KLHL40	2	122	1	314	0.193674
CHML	2	122	1	314	0.193674
FLI1	2	122	1	314	0.193674
ESYT3	2	122	1	314	0.193674
ALDH1B1	2	122	1	314	0.193674
CASK	2	122	1	314	0.193674
EVX2	2	122	1	314	0.193674
ATP11C	2	122	1	314	0.193674
ASAH2	2	122	1	314	0.193674
CTBP2	2	122	1	314	0.193674
DHODH	2	122	1	314	0.193674
CGN	2	122	1	314	0.193674
ACSF3	2	122	1	314	0.193674
MS4A4A	2	122	1	314	0.193674
FAM213B	2	122	1	314	0.193674
PCDH8	2	122	1	314	0.193674
CYP17A1	2	122	1	314	0.193674
CNTD1	2	122	1	314	0.193674
SLC8A3	2	122	1	314	0.193674
FMR1	2	122	1	314	0.193674
ZFYVE9	2	122	1	314	0.193674
OR2T8	2	122	1	314	0.193674
CSNK2A3	2	122	1	314	0.193674
SMAD9	2	122	1	314	0.193674
NLRP10	2	122	1	314	0.193674
MFF	2	122	1	314	0.193674
FNDC3A	2	122	1	314	0.193674
PTCHD1	2	122	1	314	0.193674
ATXN7L3	2	122	1	314	0.193674
ARSD	2	122	1	314	0.193674
PPP1CA	2	122	1	314	0.193674
C12orf56	2	122	1	314	0.193674
NDUFB5	2	122	1	314	0.193674
AKAP17A	2	122	1	314	0.193674
CCDC37	2	122	1	314	0.193674
GPSM3	2	122	1	314	0.193674
KRT10	2	122	1	314	0.193674
TFEB	2	122	1	314	0.193674
GIMAP8	2	122	1	314	0.193674
KRTAP4-11	2	122	1	314	0.193674
HHLA2	2	122	1	314	0.193674
TCEA1	2	122	1	314	0.193674
SIGLEC10	2	122	1	314	0.193674
SAFB	2	122	1	314	0.193674
C1orf68	2	122	1	314	0.193674
PKP2	2	122	1	314	0.193674
KNG1	2	122	1	314	0.193674
TMEM56	2	122	1	314	0.193674
GSG1L	2	122	1	314	0.193674
TMEM87A	2	122	1	314	0.193674
AMY2A	2	122	1	314	0.193674
TMEM206	2	122	1	314	0.193674
PNPLA5	2	122	1	314	0.193674
ANKRD34B	2	122	1	314	0.193674
RHPN2	2	122	1	314	0.193674
HTRA3	2	122	1	314	0.193674
SON	2	122	1	314	0.193674
SIK2	2	122	1	314	0.193674
CSNK1E	2	122	1	314	0.193674
PHLDB2	2	122	1	314	0.193674
FZR1	2	122	1	314	0.193674
ITGA8	2	122	1	314	0.193674
CCDC7	2	122	1	314	0.193674
IL31	2	122	1	314	0.193674
LPIN3	2	122	1	314	0.193674
UBA2	2	122	1	314	0.193674
PRKACA	2	122	1	314	0.193674
MYLK	2	122	1	314	0.193674
ODC1	2	122	1	314	0.193674
SLC44A4	2	122	1	314	0.193674
RTF1	2	122	1	314	0.193674
LAG3	2	122	1	314	0.193674
OR2K2	2	122	1	314	0.193674
FBXW5	2	122	1	314	0.193674
PDLIM5	2	122	1	314	0.193674
PHLDB3	2	122	1	314	0.193674
GAB1	2	122	1	314	0.193674
GPR68	2	122	1	314	0.193674
PAK1	2	122	1	314	0.193674
TMED1	2	122	1	314	0.193674
HSH2D	2	122	1	314	0.193674
MUC7	2	122	1	314	0.193674
TAPBPL	2	122	1	314	0.193674
C5orf45	2	122	1	314	0.193674
UBXN4	2	122	1	314	0.193674
MRGPRX2	2	122	1	314	0.193674
TMC1	2	122	1	314	0.193674
CCT5	2	122	1	314	0.193674
ZNF675	2	122	1	314	0.193674
PHACTR4	2	122	1	314	0.193674
FAM188A	2	122	1	314	0.193674
REEP5	2	122	1	314	0.193674
RAI2	2	122	1	314	0.193674
PABPC5	2	122	1	314	0.193674
RFTN1	2	122	1	314	0.193674
TCERG1	2	122	1	314	0.193674
EDN1	2	122	1	314	0.193674
OR5L2	2	122	1	314	0.193674
TMPRSS11B	2	122	1	314	0.193674
TRAV26-1	2	122	1	314	0.193674
TYRO3	2	122	1	314	0.193674
OPALIN	2	122	1	314	0.193674
CTNNAL1	2	122	1	314	0.193674
SLC38A2	2	122	1	314	0.193674
CLCN6	2	122	1	314	0.193674
DNAJA4	2	122	1	314	0.193674
ZIC2	2	122	1	314	0.193674
KIAA1958	2	122	1	314	0.193674
DLL3	2	122	1	314	0.193674
ATP9B	2	122	1	314	0.193674
SERPINH1	2	122	1	314	0.193674
SEPT2	2	122	1	314	0.193674
EML6	2	122	1	314	0.193674
IRF4	2	122	1	314	0.193674
MGAT4A	2	122	1	314	0.193674
ORM1	2	122	1	314	0.193674
FPGT	2	122	1	314	0.193674
PUS7L	2	122	1	314	0.193674
LOXL1	2	122	1	314	0.193674
WDR35	2	122	1	314	0.193674
ZNF141	2	122	1	314	0.193674
GRAMD3	2	122	1	314	0.193674
KDM5B	2	122	1	314	0.193674
LRRC37A2	2	122	1	314	0.193674
TEX10	2	122	1	314	0.193674
NRP1	2	122	1	314	0.193674
PPP6R1	2	122	1	314	0.193674
SMYD1	2	122	1	314	0.193674
TROVE2	2	122	1	314	0.193674
DGKD	2	122	1	314	0.193674
LEP	2	122	1	314	0.193674
TRNT1	2	122	1	314	0.193674
LRCH3	2	122	1	314	0.193674
ANO1	2	122	1	314	0.193674
ABCG4	2	122	1	314	0.193674
SLC33A1	2	122	1	314	0.193674
CYP27C1	2	122	1	314	0.193674
DDX6	2	122	1	314	0.193674
NOBOX	2	122	1	314	0.193674
ZNF525	2	122	1	314	0.193674
ZNF207	2	122	1	314	0.193674
CES4A	2	122	1	314	0.193674
PSMA4	2	122	1	314	0.193674
TARS	2	122	1	314	0.193674
PSMB11	2	122	1	314	0.193674
CMKLR1	2	122	1	314	0.193674
ATF4	2	122	1	314	0.193674
EPB41L4B	2	122	1	314	0.193674
IREB2	2	122	1	314	0.193674
RBM5	2	122	1	314	0.193674
CACNB2	2	122	1	314	0.193674
SLC5A12	2	122	1	314	0.193674
IRF2BPL	2	122	1	314	0.193674
KCTD18	2	122	1	314	0.193674
ZNF677	2	122	1	314	0.193674
MNDA	2	122	1	314	0.193674
DNAJC14	2	122	1	314	0.193674
LMBRD2	2	122	1	314	0.193674
STRC	2	122	1	314	0.193674
SLC35E1	2	122	1	314	0.193674
CSF2RB	2	122	1	314	0.193674
LMAN1L	2	122	1	314	0.193674
HOXA3	2	122	1	314	0.193674
STAT6	2	122	1	314	0.193674
ACSM4	2	122	1	314	0.193674
EVA1C	2	122	1	314	0.193674
ANXA13	2	122	1	314	0.193674
INTS2	2	122	1	314	0.193674
ZIC4	2	122	1	314	0.193674
MMP19	2	122	1	314	0.193674
MGAT2	2	122	1	314	0.193674
MB21D2	2	122	1	314	0.193674
ITPKB	2	122	1	314	0.193674
HPN	2	122	1	314	0.193674
TRAF6	2	122	1	314	0.193674
COG5	2	122	1	314	0.193674
CASKIN1	2	122	1	314	0.193674
CNKSR1	2	122	1	314	0.193674
GAD2	2	122	1	314	0.193674
PRRT4	2	122	1	314	0.193674
CHGB	2	122	1	314	0.193674
TRABD2A	2	122	1	314	0.193674
FEZF2	2	122	1	314	0.193674
PCYT1A	2	122	1	314	0.193674
THOC1	2	122	1	314	0.193674
FFAR4	2	122	1	314	0.193674
APOBR	2	122	1	314	0.193674
PERM1	2	122	1	314	0.193674
EXOC4	2	122	1	314	0.193674
KRT75	2	122	1	314	0.193674
PMFBP1	2	122	1	314	0.193674
KHNYN	2	122	1	314	0.193674
DLGAP3	2	122	1	314	0.193674
HDAC2	2	122	1	314	0.193674
ZNF442	2	122	1	314	0.193674
SLC13A4	2	122	1	314	0.193674
NOP2	2	122	1	314	0.193674
RBSN	2	122	1	314	0.193674
ZNF616	2	122	1	314	0.193674
SARS2	2	122	1	314	0.193674
MMP3	2	122	1	314	0.193674
ARPP21	2	122	1	314	0.193674
SERTAD4	2	122	1	314	0.193674
EI24	2	122	1	314	0.193674
NLRP14	2	122	1	314	0.193674
NHLRC2	2	122	1	314	0.193674
TSEN34	2	122	1	314	0.193674
FAM221B	2	122	1	314	0.193674
ZNF281	2	122	1	314	0.193674
GHR	2	122	1	314	0.193674
MFSD2A	2	122	1	314	0.193674
LCAT	2	122	1	314	0.193674
ZNF112	2	122	1	314	0.193674
ZNF441	2	122	1	314	0.193674
OR4K1	2	122	1	314	0.193674
YIPF3	2	122	1	314	0.193674
PACSIN3	2	122	1	314	0.193674
GPATCH4	2	122	1	314	0.193674
CNOT11	2	122	1	314	0.193674
PNLDC1	2	122	1	314	0.193674
OR10G2	2	122	1	314	0.193674
PIGV	2	122	1	314	0.193674
TUBAL3	2	122	1	314	0.193674
KCNJ12	2	122	1	314	0.193674
AWAT2	2	122	1	314	0.193674
UBP1	2	122	1	314	0.193674
SGPL1	2	122	1	314	0.193674
PARP8	2	122	1	314	0.193674
SHROOM2	2	122	1	314	0.193674
SLC4A11	2	122	1	314	0.193674
TRIM10	2	122	1	314	0.193674
ETS1	2	122	1	314	0.193674
GPR148	2	122	1	314	0.193674
HMHA1	2	122	1	314	0.193674
INTS4	2	122	1	314	0.193674
C1RL	2	122	1	314	0.193674
CYP11B1	2	122	1	314	0.193674
NDNF	2	122	1	314	0.193674
CHST15	2	122	1	314	0.193674
DAPK1	2	122	1	314	0.193674
KIF11	2	122	1	314	0.193674
FRK	2	122	1	314	0.193674
UGT2A1	2	122	1	314	0.193674
PAN3	2	122	1	314	0.193674
C1orf101	2	122	1	314	0.193674
PON3	2	122	1	314	0.193674
OR4N2	2	122	1	314	0.193674
PIK3CB	2	122	1	314	0.193674
OR10A3	2	122	1	314	0.193674
RGS3	2	122	1	314	0.193674
ACADM	2	122	1	314	0.193674
ABL2	2	122	1	314	0.193674
RGMA	2	122	1	314	0.193674
DDX58	2	122	1	314	0.193674
SMAD5	2	122	1	314	0.193674
NPTX2	2	122	1	314	0.193674
SOX5	2	122	1	314	0.193674
GLTSCR1L	2	122	1	314	0.193674
RHPN1	2	122	1	314	0.193674
SYDE1	2	122	1	314	0.193674
PPP2CB	2	122	1	314	0.193674
MVD	2	122	1	314	0.193674
LRIT3	2	122	1	314	0.193674
AMIGO3	2	122	1	314	0.193674
BBOX1	2	122	1	314	0.193674
UBR1	2	122	1	314	0.193674
ZNF709	2	122	1	314	0.193674
OSBPL10	2	122	1	314	0.193674
KRT9	2	122	1	314	0.193674
KHSRP	2	122	1	314	0.193674
CELA3B	2	122	1	314	0.193674
LSAMP	2	122	1	314	0.193674
TPRX1	2	122	1	314	0.193674
TRIM24	2	122	1	314	0.193674
EPHB6	2	122	1	314	0.193674
ADAMTS10	0	124	7	308	0.198777
LRP4	0	124	7	308	0.198777
TRERF1	0	124	7	308	0.198777
OTOG	0	124	7	308	0.198777
SEC16A	0	124	7	308	0.198777
HIVEP1	0	124	7	308	0.198777
FRMPD1	0	124	7	308	0.198777
DEPDC5	0	124	7	308	0.198777
LMO7	0	124	7	308	0.198777
DDX50	0	124	7	308	0.198777
ABCA10	0	124	7	308	0.198777
NSD1	0	124	7	308	0.198777
CFH	0	124	7	308	0.198777
ZSWIM8	0	124	7	308	0.198777
KCNA5	0	124	7	308	0.198777
ARHGAP32	0	124	7	308	0.198777
PPP6R2	0	124	7	308	0.198777
UBR3	0	124	7	308	0.198777
CBL	0	124	7	308	0.198777
CCSER1	0	124	7	308	0.198777
RGSL1	0	124	7	308	0.198777
LGSN	0	124	7	308	0.198777
FAM179A	0	124	7	308	0.198777
OR10K2	0	124	7	308	0.198777
FHAD1	0	124	7	308	0.198777
RAPGEF2	0	124	7	308	0.198777
XPO1	0	124	7	308	0.198777
SLC27A3	0	124	7	308	0.198777
POTEG	0	124	7	308	0.198777
MYOF	0	124	7	308	0.198777
FAM208A	0	124	7	308	0.198777
RTKN2	0	124	7	308	0.198777
SPEF2	0	124	7	308	0.198777
CCDC136	0	124	7	308	0.198777
CLSTN3	0	124	7	308	0.198777
ATP2B4	0	124	7	308	0.198777
TMPRSS7	0	124	7	308	0.198777
VPS13B	6	118	7	308	0.206669
NF1	6	118	7	308	0.206669
SDK1	3	121	17	298	0.21263
LTBP4	4	120	4	311	0.230031
ITGAD	4	120	4	311	0.230031
JAK3	4	120	4	311	0.230031
ATP12A	4	120	4	311	0.230031
CHUK	4	120	4	311	0.230031
ZDBF2	4	120	4	311	0.230031
DOPEY1	4	120	4	311	0.230031
OTOF	4	120	4	311	0.230031
NIN	4	120	4	311	0.230031
CCDC80	4	120	4	311	0.230031
DHX37	4	120	4	311	0.230031
HEATR5B	4	120	4	311	0.230031
KIAA1549L	4	120	4	311	0.230031
ITPR2	4	120	4	311	0.230031
COL15A1	4	120	4	311	0.230031
ADAMTS7	4	120	4	311	0.230031
PIKFYVE	4	120	4	311	0.230031
MUSK	4	120	4	311	0.230031
TRPM6	4	120	4	311	0.230031
UTRN	4	120	4	311	0.230031
ERICH3	4	120	4	311	0.230031
RANBP17	4	120	4	311	0.230031
CNTN5	4	120	4	311	0.230031
CPS1	4	120	4	311	0.230031
SH3TC2	4	120	4	311	0.230031
CHPF	4	120	4	311	0.230031
BSN	6	118	8	307	0.23335
FGA	6	118	8	307	0.23335
ZNF91	6	118	8	307	0.23335
PRUNE2	4	120	20	295	0.247307
PTPN13	2	122	13	302	0.251551
GLI2	2	122	13	302	0.251551
DNAH14	2	122	13	302	0.251551
SLC8A1	4	120	5	310	0.278246
ATRNL1	4	120	5	310	0.278246
COBLL1	4	120	5	310	0.278246
IGHG1	4	120	5	310	0.278246
GABRA1	4	120	5	310	0.278246
CR1	4	120	5	310	0.278246
LOXHD1	4	120	5	310	0.278246
MYO18A	4	120	5	310	0.278246
WDFY3	4	120	5	310	0.278246
HCN1	4	120	5	310	0.278246
KIF19	4	120	5	310	0.278246
PKD1	4	120	5	310	0.278246
USP34	4	120	5	310	0.278246
NOTCH4	4	120	5	310	0.278246
CYLC1	4	120	5	310	0.278246
FILIP1	4	120	5	310	0.278246
C18orf25	1	123	0	315	0.28246
BHLHE40	1	123	0	315	0.28246
ZDHHC15	1	123	0	315	0.28246
GSTM5	1	123	0	315	0.28246
TMED9	1	123	0	315	0.28246
DOCK9	1	123	0	315	0.28246
DCAF7	1	123	0	315	0.28246
GATAD1	1	123	0	315	0.28246
HLA-DPB1	1	123	0	315	0.28246
DUSP19	1	123	0	315	0.28246
HSPA4	1	123	0	315	0.28246
AGPAT2	1	123	0	315	0.28246
N6AMT2	1	123	0	315	0.28246
RFXAP	1	123	0	315	0.28246
GYPC	1	123	0	315	0.28246
TBC1D1	1	123	0	315	0.28246
IGHV3-35	1	123	0	315	0.28246
SERINC3	1	123	0	315	0.28246
TSG101	1	123	0	315	0.28246
ORMDL1	1	123	0	315	0.28246
RBM3	1	123	0	315	0.28246
EDN2	1	123	0	315	0.28246
ANKRD29	1	123	0	315	0.28246
HRH1	1	123	0	315	0.28246
STK19	1	123	0	315	0.28246
ZNF114	1	123	0	315	0.28246
MDFI	1	123	0	315	0.28246
RIOK2	1	123	0	315	0.28246
GCNT2	1	123	0	315	0.28246
CTD-3105H18.14	1	123	0	315	0.28246
CCND1	1	123	0	315	0.28246
TRBV6-9	1	123	0	315	0.28246
UBE2D4	1	123	0	315	0.28246
FFAR1	1	123	0	315	0.28246
VASP	1	123	0	315	0.28246
TLR5	1	123	0	315	0.28246
SLMO1	1	123	0	315	0.28246
EIF3J	1	123	0	315	0.28246
MIER3	1	123	0	315	0.28246
SDF2L1	1	123	0	315	0.28246
NKX3-2	1	123	0	315	0.28246
C5orf52	1	123	0	315	0.28246
DNAJB2	1	123	0	315	0.28246
POLR2M	1	123	0	315	0.28246
EPPIN	1	123	0	315	0.28246
EOGT	1	123	0	315	0.28246
C4orf27	1	123	0	315	0.28246
PSMD4	1	123	0	315	0.28246
ADCK2	1	123	0	315	0.28246
NAA38	1	123	0	315	0.28246
SMIM20	1	123	0	315	0.28246
TFCP2L1	1	123	0	315	0.28246
SAMD14	1	123	0	315	0.28246
PCOLCE2	1	123	0	315	0.28246
C1GALT1	1	123	0	315	0.28246
AC007557.1	1	123	0	315	0.28246
CDR2L	1	123	0	315	0.28246
COQ10A	1	123	0	315	0.28246
CENPO	1	123	0	315	0.28246
AKR1C1	1	123	0	315	0.28246
F11	1	123	0	315	0.28246
TMEM183A	1	123	0	315	0.28246
SGCG	1	123	0	315	0.28246
NOL12	1	123	0	315	0.28246
ACAD10	1	123	0	315	0.28246
SGK3	1	123	0	315	0.28246
FGFR1	1	123	0	315	0.28246
DBR1	1	123	0	315	0.28246
CLNS1A	1	123	0	315	0.28246
TAF7L	1	123	0	315	0.28246
MYO15B	1	123	0	315	0.28246
TPSAB1	1	123	0	315	0.28246
CCDC107	1	123	0	315	0.28246
ZIK1	1	123	0	315	0.28246
C15orf57	1	123	0	315	0.28246
NDUFA8	1	123	0	315	0.28246
ZNF771	1	123	0	315	0.28246
RCAN1	1	123	0	315	0.28246
CLEC12B	1	123	0	315	0.28246
EGR1	1	123	0	315	0.28246
PLA2G4D	1	123	0	315	0.28246
LRG1	1	123	0	315	0.28246
AASDHPPT	1	123	0	315	0.28246
B4GALT5	1	123	0	315	0.28246
HSPB1	1	123	0	315	0.28246
B9D2	1	123	0	315	0.28246
HOXA10	1	123	0	315	0.28246
IP6K2	1	123	0	315	0.28246
FBXO7	1	123	0	315	0.28246
SPZ1	1	123	0	315	0.28246
PROKR1	1	123	0	315	0.28246
CHI3L1	1	123	0	315	0.28246
SNRPA1	1	123	0	315	0.28246
VKORC1L1	1	123	0	315	0.28246
GATSL2	1	123	0	315	0.28246
C17orf104	1	123	0	315	0.28246
TMEM138	1	123	0	315	0.28246
VGF	1	123	0	315	0.28246
PPP1R11	1	123	0	315	0.28246
ZNF438	1	123	0	315	0.28246
NEK4	1	123	0	315	0.28246
SLC6A20	1	123	0	315	0.28246
FAM200A	1	123	0	315	0.28246
IGFL2	1	123	0	315	0.28246
PTCD3	1	123	0	315	0.28246
RAB2B	1	123	0	315	0.28246
C11orf58	1	123	0	315	0.28246
MAP2K7	1	123	0	315	0.28246
ODF2L	1	123	0	315	0.28246
BCAS4	1	123	0	315	0.28246
NDNL2	1	123	0	315	0.28246
ZDHHC16	1	123	0	315	0.28246
ERICH4	1	123	0	315	0.28246
SPRR2G	1	123	0	315	0.28246
HSD17B7	1	123	0	315	0.28246
MYBPHL	1	123	0	315	0.28246
FOXI1	1	123	0	315	0.28246
FOXO3	1	123	0	315	0.28246
F13B	1	123	0	315	0.28246
MIPOL1	1	123	0	315	0.28246
RPH3AL	1	123	0	315	0.28246
RAD23B	1	123	0	315	0.28246
ZNF726	1	123	0	315	0.28246
C19orf24	1	123	0	315	0.28246
DDN	1	123	0	315	0.28246
VGLL4	1	123	0	315	0.28246
HELLS	1	123	0	315	0.28246
KLHL3	1	123	0	315	0.28246
CCDC186	1	123	0	315	0.28246
OR14J1	1	123	0	315	0.28246
NKG7	1	123	0	315	0.28246
SLC5A6	1	123	0	315	0.28246
TMEM62	1	123	0	315	0.28246
GGT1	1	123	0	315	0.28246
PRDX1	1	123	0	315	0.28246
LSM11	1	123	0	315	0.28246
MLC1	1	123	0	315	0.28246
ZFYVE1	1	123	0	315	0.28246
TPD52L3	1	123	0	315	0.28246
PRPS1	1	123	0	315	0.28246
TAF6L	1	123	0	315	0.28246
TGDS	1	123	0	315	0.28246
ACTL10	1	123	0	315	0.28246
ING3	1	123	0	315	0.28246
GPRC5B	1	123	0	315	0.28246
SLC35B4	1	123	0	315	0.28246
AC074389.6	1	123	0	315	0.28246
PCSK9	1	123	0	315	0.28246
C22orf46	1	123	0	315	0.28246
TAGLN3	1	123	0	315	0.28246
AMFR	1	123	0	315	0.28246
HOXC8	1	123	0	315	0.28246
SGK2	1	123	0	315	0.28246
PCGF6	1	123	0	315	0.28246
C2orf57	1	123	0	315	0.28246
STYXL1	1	123	0	315	0.28246
HRSP12	1	123	0	315	0.28246
HSD17B8	1	123	0	315	0.28246
ATP6V1B2	1	123	0	315	0.28246
UBE2M	1	123	0	315	0.28246
UAP1	1	123	0	315	0.28246
PDK2	1	123	0	315	0.28246
GPR143	1	123	0	315	0.28246
DGAT2	1	123	0	315	0.28246
TH	1	123	0	315	0.28246
GALNT10	1	123	0	315	0.28246
RIT2	1	123	0	315	0.28246
APLNR	1	123	0	315	0.28246
TPPP2	1	123	0	315	0.28246
IGHV3-21	1	123	0	315	0.28246
PCK2	1	123	0	315	0.28246
TEAD2	1	123	0	315	0.28246
MAP3K6	1	123	0	315	0.28246
MTFR2	1	123	0	315	0.28246
CBR1	1	123	0	315	0.28246
GSTM4	1	123	0	315	0.28246
TRBV23-1	1	123	0	315	0.28246
C3orf35	1	123	0	315	0.28246
LLPH	1	123	0	315	0.28246
C18orf54	1	123	0	315	0.28246
TBC1D31	1	123	0	315	0.28246
OR2L5	1	123	0	315	0.28246
E2F6	1	123	0	315	0.28246
METRNL	1	123	0	315	0.28246
DHRS13	1	123	0	315	0.28246
TRIM64	1	123	0	315	0.28246
NARFL	1	123	0	315	0.28246
RBP5	1	123	0	315	0.28246
PDLIM2	1	123	0	315	0.28246
POLB	1	123	0	315	0.28246
CETN2	1	123	0	315	0.28246
IER2	1	123	0	315	0.28246
TXNRD2	1	123	0	315	0.28246
RP11-553A10.1	1	123	0	315	0.28246
PRSS42	1	123	0	315	0.28246
IL15RA	1	123	0	315	0.28246
GBA2	1	123	0	315	0.28246
HIST1H3C	1	123	0	315	0.28246
SLC25A43	1	123	0	315	0.28246
USHBP1	1	123	0	315	0.28246
PNO1	1	123	0	315	0.28246
CFHR1	1	123	0	315	0.28246
CTLA4	1	123	0	315	0.28246
CT55	1	123	0	315	0.28246
ENTPD2	1	123	0	315	0.28246
INPP5B	1	123	0	315	0.28246
ROMO1	1	123	0	315	0.28246
USP3	1	123	0	315	0.28246
TNFSF12	1	123	0	315	0.28246
TNNT3	1	123	0	315	0.28246
C1orf123	1	123	0	315	0.28246
FMO6P	1	123	0	315	0.28246
ADIPOR1	1	123	0	315	0.28246
PTGER4	1	123	0	315	0.28246
CTAGE4	1	123	0	315	0.28246
ANKRD22	1	123	0	315	0.28246
CSE1L	1	123	0	315	0.28246
LINC01100	1	123	0	315	0.28246
ATRIP	1	123	0	315	0.28246
AZGP1	1	123	0	315	0.28246
MLANA	1	123	0	315	0.28246
DEFB106B	1	123	0	315	0.28246
PRIM1	1	123	0	315	0.28246
SEPP1	1	123	0	315	0.28246
SEPT5	1	123	0	315	0.28246
ZNF512	1	123	0	315	0.28246
TPK1	1	123	0	315	0.28246
CPVL	1	123	0	315	0.28246
TPGS2	1	123	0	315	0.28246
SLC35B1	1	123	0	315	0.28246
TRAV24	1	123	0	315	0.28246
ROGDI	1	123	0	315	0.28246
OR4P4	1	123	0	315	0.28246
IL32	1	123	0	315	0.28246
B3GALNT1	1	123	0	315	0.28246
CLDN8	1	123	0	315	0.28246
WNT6	1	123	0	315	0.28246
LRRC18	1	123	0	315	0.28246
TXNRD3NB	1	123	0	315	0.28246
WFIKKN1	1	123	0	315	0.28246
HAS2	1	123	0	315	0.28246
HNRNPK	1	123	0	315	0.28246
BRMS1L	1	123	0	315	0.28246
FUZ	1	123	0	315	0.28246
TMEM69	1	123	0	315	0.28246
SLCO4A1	1	123	0	315	0.28246
VWA9	1	123	0	315	0.28246
DNASE2B	1	123	0	315	0.28246
C20orf26	1	123	0	315	0.28246
YDJC	1	123	0	315	0.28246
IL22	1	123	0	315	0.28246
OR51B4	1	123	0	315	0.28246
NCS1	1	123	0	315	0.28246
YWHAG	1	123	0	315	0.28246
NOD1	1	123	0	315	0.28246
VPS35	1	123	0	315	0.28246
GML	1	123	0	315	0.28246
HCRTR1	1	123	0	315	0.28246
VPS33B	1	123	0	315	0.28246
RAB40C	1	123	0	315	0.28246
HIST1H1T	1	123	0	315	0.28246
TMEM241	1	123	0	315	0.28246
TRMT2A	1	123	0	315	0.28246
CPEB2	1	123	0	315	0.28246
KRTAP4-7	1	123	0	315	0.28246
NOSIP	1	123	0	315	0.28246
NPFF	1	123	0	315	0.28246
RNMT	1	123	0	315	0.28246
EFNA4	1	123	0	315	0.28246
TIMM10B	1	123	0	315	0.28246
CYP19A1	1	123	0	315	0.28246
SURF4	1	123	0	315	0.28246
IFT43	1	123	0	315	0.28246
RDH5	1	123	0	315	0.28246
SDC3	1	123	0	315	0.28246
AK3	1	123	0	315	0.28246
ARFGAP3	1	123	0	315	0.28246
CNOT6L	1	123	0	315	0.28246
CCR10	1	123	0	315	0.28246
PDK3	1	123	0	315	0.28246
PROSER2	1	123	0	315	0.28246
VTN	1	123	0	315	0.28246
AJUBA	1	123	0	315	0.28246
ZNF561	1	123	0	315	0.28246
PRELID2	1	123	0	315	0.28246
ZER1	1	123	0	315	0.28246
TRMT44	1	123	0	315	0.28246
AGR3	1	123	0	315	0.28246
EVA1B	1	123	0	315	0.28246
HIST1H3H	1	123	0	315	0.28246
ZNF280A	1	123	0	315	0.28246
RXFP2	1	123	0	315	0.28246
HEYL	1	123	0	315	0.28246
NOMO3	1	123	0	315	0.28246
IQCE	1	123	0	315	0.28246
CXADR	1	123	0	315	0.28246
STX2	1	123	0	315	0.28246
SEPT3	1	123	0	315	0.28246
GTF3C6	1	123	0	315	0.28246
SNX31	1	123	0	315	0.28246
SMYD4	1	123	0	315	0.28246
TRIM22	1	123	0	315	0.28246
FANCF	1	123	0	315	0.28246
CFL1	1	123	0	315	0.28246
FGF10	1	123	0	315	0.28246
AK2	1	123	0	315	0.28246
ENTPD3	1	123	0	315	0.28246
MDGA2	1	123	0	315	0.28246
MAGEB2	1	123	0	315	0.28246
SLC17A7	1	123	0	315	0.28246
SEC24C	1	123	0	315	0.28246
F11R	1	123	0	315	0.28246
TMEM19	1	123	0	315	0.28246
EZH2	1	123	0	315	0.28246
SLC25A40	1	123	0	315	0.28246
C15orf53	1	123	0	315	0.28246
IGSF6	1	123	0	315	0.28246
BARX2	1	123	0	315	0.28246
FRG2	1	123	0	315	0.28246
PCDHGB5	1	123	0	315	0.28246
IGHV3-11	1	123	0	315	0.28246
DEFB125	1	123	0	315	0.28246
TTC22	1	123	0	315	0.28246
ZNF843	1	123	0	315	0.28246
GPR89A	1	123	0	315	0.28246
MPC2	1	123	0	315	0.28246
GGH	1	123	0	315	0.28246
RPRD1B	1	123	0	315	0.28246
FSD1	1	123	0	315	0.28246
TNP1	1	123	0	315	0.28246
YARS2	1	123	0	315	0.28246
SORT1	1	123	0	315	0.28246
ANKRD13C	1	123	0	315	0.28246
RSL24D1	1	123	0	315	0.28246
MRPL48	1	123	0	315	0.28246
IGHV3-16	1	123	0	315	0.28246
IAH1	1	123	0	315	0.28246
HDHD3	1	123	0	315	0.28246
LMF2	1	123	0	315	0.28246
NUS1	1	123	0	315	0.28246
PDZK1IP1	1	123	0	315	0.28246
ANXA2R	1	123	0	315	0.28246
CBLN2	1	123	0	315	0.28246
ENDOV	1	123	0	315	0.28246
MANF	1	123	0	315	0.28246
OR52A1	1	123	0	315	0.28246
TTPA	1	123	0	315	0.28246
LRRC16B	1	123	0	315	0.28246
LARS	1	123	0	315	0.28246
SEC14L5	1	123	0	315	0.28246
UCN2	1	123	0	315	0.28246
SCGB1D2	1	123	0	315	0.28246
SYDE2	1	123	0	315	0.28246
TMC8	1	123	0	315	0.28246
KCNIP4	1	123	0	315	0.28246
AMELX	1	123	0	315	0.28246
ATP5G3	1	123	0	315	0.28246
C22orf39	1	123	0	315	0.28246
EZR	1	123	0	315	0.28246
TAS2R13	1	123	0	315	0.28246
ASB1	1	123	0	315	0.28246
WASF1	1	123	0	315	0.28246
SLC26A8	1	123	0	315	0.28246
LHFPL1	1	123	0	315	0.28246
LCN15	1	123	0	315	0.28246
MARC1	1	123	0	315	0.28246
ADRBK2	1	123	0	315	0.28246
TAS2R50	1	123	0	315	0.28246
CABP4	1	123	0	315	0.28246
ZNF23	1	123	0	315	0.28246
IL36G	1	123	0	315	0.28246
IGSF11	1	123	0	315	0.28246
UXS1	1	123	0	315	0.28246
RAB6C	1	123	0	315	0.28246
KIAA0391	1	123	0	315	0.28246
METTL16	1	123	0	315	0.28246
OR13C2	1	123	0	315	0.28246
METTL7B	1	123	0	315	0.28246
OTUD7A	1	123	0	315	0.28246
SGSM2	1	123	0	315	0.28246
RP11-351M8.1	1	123	0	315	0.28246
KERA	1	123	0	315	0.28246
KAT7	1	123	0	315	0.28246
ERP29	1	123	0	315	0.28246
C19orf26	1	123	0	315	0.28246
CNP	1	123	0	315	0.28246
PNPLA1	1	123	0	315	0.28246
FPR1	1	123	0	315	0.28246
RBPMS	1	123	0	315	0.28246
ZNF573	1	123	0	315	0.28246
C2orf40	1	123	0	315	0.28246
ZNF610	1	123	0	315	0.28246
DDIT4L	1	123	0	315	0.28246
BCKDK	1	123	0	315	0.28246
ACOX3	1	123	0	315	0.28246
TRIM25	1	123	0	315	0.28246
LAMTOR3	1	123	0	315	0.28246
TAB2	1	123	0	315	0.28246
TNFRSF13C	1	123	0	315	0.28246
C4BPB	1	123	0	315	0.28246
RCN1	1	123	0	315	0.28246
RBM17	1	123	0	315	0.28246
OR4D10	1	123	0	315	0.28246
MED18	1	123	0	315	0.28246
IFRD2	1	123	0	315	0.28246
STAM2	1	123	0	315	0.28246
KIAA0020	1	123	0	315	0.28246
MBD3	1	123	0	315	0.28246
KBTBD4	1	123	0	315	0.28246
LRRC32	1	123	0	315	0.28246
ZBTB21	1	123	0	315	0.28246
TLX2	1	123	0	315	0.28246
C21orf91	1	123	0	315	0.28246
REEP4	1	123	0	315	0.28246
TRMU	1	123	0	315	0.28246
ESF1	1	123	0	315	0.28246
PRR23B	1	123	0	315	0.28246
GOPC	1	123	0	315	0.28246
LINGO4	1	123	0	315	0.28246
KLHL14	1	123	0	315	0.28246
ID1	1	123	0	315	0.28246
RPL37A	1	123	0	315	0.28246
CDC42EP5	1	123	0	315	0.28246
TRIM74	1	123	0	315	0.28246
ARFIP2	1	123	0	315	0.28246
COPB1	1	123	0	315	0.28246
SNRNP70	1	123	0	315	0.28246
ADAM10	1	123	0	315	0.28246
ADM	1	123	0	315	0.28246
RALA	1	123	0	315	0.28246
PLAT	1	123	0	315	0.28246
ZNF396	1	123	0	315	0.28246
GUCA1A	1	123	0	315	0.28246
NT5DC4	1	123	0	315	0.28246
GIMAP7	1	123	0	315	0.28246
LRRC49	1	123	0	315	0.28246
C6orf58	1	123	0	315	0.28246
GLS2	1	123	0	315	0.28246
CDK1	1	123	0	315	0.28246
IL17A	1	123	0	315	0.28246
IFNGR2	1	123	0	315	0.28246
SLC29A1	1	123	0	315	0.28246
HMGA2	1	123	0	315	0.28246
MAP4K1	1	123	0	315	0.28246
CHAF1B	1	123	0	315	0.28246
NAPB	1	123	0	315	0.28246
SLA	1	123	0	315	0.28246
RAB39B	1	123	0	315	0.28246
OR4A16	1	123	0	315	0.28246
HIST1H4D	1	123	0	315	0.28246
PRAMEF1	1	123	0	315	0.28246
SCNN1B	1	123	0	315	0.28246
ASB2	1	123	0	315	0.28246
SPINK14	1	123	0	315	0.28246
RNF146	1	123	0	315	0.28246
STARD10	1	123	0	315	0.28246
PIAS3	1	123	0	315	0.28246
DCLK3	1	123	0	315	0.28246
SDCCAG3	1	123	0	315	0.28246
ZC3H3	1	123	0	315	0.28246
TM6SF2	1	123	0	315	0.28246
HPS6	1	123	0	315	0.28246
CXorf28	1	123	0	315	0.28246
VMP1	1	123	0	315	0.28246
AUP1	1	123	0	315	0.28246
KRTAP20-4	1	123	0	315	0.28246
TMEM185A	1	123	0	315	0.28246
PRSS22	1	123	0	315	0.28246
DMRTA2	1	123	0	315	0.28246
SKOR1	1	123	0	315	0.28246
CHIC2	1	123	0	315	0.28246
ZNF660	1	123	0	315	0.28246
MPP7	1	123	0	315	0.28246
SOCS2	1	123	0	315	0.28246
FNDC9	1	123	0	315	0.28246
ABCG8	1	123	0	315	0.28246
ARRDC3	1	123	0	315	0.28246
FEZ2	1	123	0	315	0.28246
CCNDBP1	1	123	0	315	0.28246
RAB43	1	123	0	315	0.28246
MLH1	1	123	0	315	0.28246
COMMD8	1	123	0	315	0.28246
FAM92A1	1	123	0	315	0.28246
F12	1	123	0	315	0.28246
ZNF736	1	123	0	315	0.28246
ATF3	1	123	0	315	0.28246
FAM174A	1	123	0	315	0.28246
DSCR3	1	123	0	315	0.28246
FZD6	1	123	0	315	0.28246
PREPL	1	123	0	315	0.28246
C5orf17	1	123	0	315	0.28246
FBXO36	1	123	0	315	0.28246
SLC24A5	1	123	0	315	0.28246
XKR3	1	123	0	315	0.28246
CRYGA	1	123	0	315	0.28246
SNX16	1	123	0	315	0.28246
FBXL17	1	123	0	315	0.28246
COX11	1	123	0	315	0.28246
GC	1	123	0	315	0.28246
OR10J3	1	123	0	315	0.28246
SLC22A10	1	123	0	315	0.28246
FAM129C	1	123	0	315	0.28246
ZNF814	1	123	0	315	0.28246
HOXA7	1	123	0	315	0.28246
DRG1	1	123	0	315	0.28246
DNAJC25	1	123	0	315	0.28246
IFNA13	1	123	0	315	0.28246
SRL	1	123	0	315	0.28246
KRT12	1	123	0	315	0.28246
RTKN	1	123	0	315	0.28246
KYNU	1	123	0	315	0.28246
YAF2	1	123	0	315	0.28246
AIMP2	1	123	0	315	0.28246
POLR2I	1	123	0	315	0.28246
METTL25	1	123	0	315	0.28246
ADRB3	1	123	0	315	0.28246
LRRC14B	1	123	0	315	0.28246
LETM2	1	123	0	315	0.28246
CDK5RAP3	1	123	0	315	0.28246
TMEM41A	1	123	0	315	0.28246
MSL2	1	123	0	315	0.28246
DRD1	1	123	0	315	0.28246
KRT4	1	123	0	315	0.28246
PRC1	1	123	0	315	0.28246
B3GNT4	1	123	0	315	0.28246
MAP3K8	1	123	0	315	0.28246
HIST1H2BC	1	123	0	315	0.28246
OR5H2	1	123	0	315	0.28246
LRRTM4	1	123	0	315	0.28246
SCAI	1	123	0	315	0.28246
ZNF66	1	123	0	315	0.28246
FAM83E	1	123	0	315	0.28246
POLR3D	1	123	0	315	0.28246
CCNG2	1	123	0	315	0.28246
PLA2G4E	1	123	0	315	0.28246
RPS10-NUDT3	1	123	0	315	0.28246
LEPRE1	1	123	0	315	0.28246
GABARAP	1	123	0	315	0.28246
C19orf35	1	123	0	315	0.28246
SLC39A7	1	123	0	315	0.28246
MRPS21	1	123	0	315	0.28246
WDR5B	1	123	0	315	0.28246
PAPSS2	1	123	0	315	0.28246
PAIP2	1	123	0	315	0.28246
KLC4	1	123	0	315	0.28246
GRK6	1	123	0	315	0.28246
MAPK13	1	123	0	315	0.28246
PATZ1	1	123	0	315	0.28246
PDCD1LG2	1	123	0	315	0.28246
CGB7	1	123	0	315	0.28246
MYADML2	1	123	0	315	0.28246
PIH1D1	1	123	0	315	0.28246
FAM71D	1	123	0	315	0.28246
LMNB2	1	123	0	315	0.28246
IRGQ	1	123	0	315	0.28246
RAD9A	1	123	0	315	0.28246
SP100	1	123	0	315	0.28246
CYP11A1	1	123	0	315	0.28246
BDH1	1	123	0	315	0.28246
AP000783.1	1	123	0	315	0.28246
KCTD13	1	123	0	315	0.28246
FCER1G	1	123	0	315	0.28246
ZNF579	1	123	0	315	0.28246
PPP1R3B	1	123	0	315	0.28246
DBH	1	123	0	315	0.28246
TAX1BP3	1	123	0	315	0.28246
FGF23	1	123	0	315	0.28246
LINS	1	123	0	315	0.28246
PIP4K2C	1	123	0	315	0.28246
PDE2A	1	123	0	315	0.28246
CDC42	1	123	0	315	0.28246
IGFL4	1	123	0	315	0.28246
GPR155	1	123	0	315	0.28246
IK	1	123	0	315	0.28246
KCND1	1	123	0	315	0.28246
CREB1	1	123	0	315	0.28246
FAM50B	1	123	0	315	0.28246
PRAMEF7	1	123	0	315	0.28246
MYZAP	1	123	0	315	0.28246
RHOV	1	123	0	315	0.28246
NUPL2	1	123	0	315	0.28246
SSH1	1	123	0	315	0.28246
SLC38A1	1	123	0	315	0.28246
TNFRSF10D	1	123	0	315	0.28246
NGLY1	1	123	0	315	0.28246
KLHL18	1	123	0	315	0.28246
WDR25	1	123	0	315	0.28246
FAM132A	1	123	0	315	0.28246
TSSK3	1	123	0	315	0.28246
ATG13	1	123	0	315	0.28246
RFX8	1	123	0	315	0.28246
GJB5	1	123	0	315	0.28246
POU6F1	1	123	0	315	0.28246
FGF6	1	123	0	315	0.28246
C14orf180	1	123	0	315	0.28246
EBAG9	1	123	0	315	0.28246
PSMD14	1	123	0	315	0.28246
RAB28	1	123	0	315	0.28246
LEAP2	1	123	0	315	0.28246
ST6GAL1	1	123	0	315	0.28246
CA8	1	123	0	315	0.28246
ZNF829	1	123	0	315	0.28246
SLC9A3R2	1	123	0	315	0.28246
IFNLR1	1	123	0	315	0.28246
COL4A3BP	1	123	0	315	0.28246
SLC35A5	1	123	0	315	0.28246
CXXC4	1	123	0	315	0.28246
ABHD4	1	123	0	315	0.28246
GNRH1	1	123	0	315	0.28246
CLEC18A	1	123	0	315	0.28246
HOXC6	1	123	0	315	0.28246
SLC7A7	1	123	0	315	0.28246
PLIN3	1	123	0	315	0.28246
C20orf78	1	123	0	315	0.28246
PTF1A	1	123	0	315	0.28246
FAM84A	1	123	0	315	0.28246
IGLV5-37	1	123	0	315	0.28246
LYPLA1	1	123	0	315	0.28246
SMIM5	1	123	0	315	0.28246
HYAL1	1	123	0	315	0.28246
TRAJ50	1	123	0	315	0.28246
DKK4	1	123	0	315	0.28246
PRSS35	1	123	0	315	0.28246
ANXA2	1	123	0	315	0.28246
CXCL16	1	123	0	315	0.28246
IL20RA	1	123	0	315	0.28246
CLEC2D	1	123	0	315	0.28246
ZNF22	1	123	0	315	0.28246
ACTR5	1	123	0	315	0.28246
USH1G	1	123	0	315	0.28246
MUL1	1	123	0	315	0.28246
APBB1IP	1	123	0	315	0.28246
MRPS2	1	123	0	315	0.28246
ZNF775	1	123	0	315	0.28246
ZNF354C	1	123	0	315	0.28246
P2RY2	1	123	0	315	0.28246
NTNG2	1	123	0	315	0.28246
KRT84	1	123	0	315	0.28246
DNAJC8	1	123	0	315	0.28246
PRSS55	1	123	0	315	0.28246
EGR3	1	123	0	315	0.28246
SVIP	1	123	0	315	0.28246
GTF2IRD2	1	123	0	315	0.28246
SNX29	1	123	0	315	0.28246
AKR1B10	1	123	0	315	0.28246
SP6	1	123	0	315	0.28246
COPRS	1	123	0	315	0.28246
OPRL1	1	123	0	315	0.28246
RSBN1L	1	123	0	315	0.28246
SUSD3	1	123	0	315	0.28246
SMARCD1	1	123	0	315	0.28246
RNF2	1	123	0	315	0.28246
SLC11A1	1	123	0	315	0.28246
ZNF711	1	123	0	315	0.28246
ATP5EP2	1	123	0	315	0.28246
MCHR1	1	123	0	315	0.28246
SUMO3	1	123	0	315	0.28246
RPA1	1	123	0	315	0.28246
DDX27	1	123	0	315	0.28246
EIF4A3	1	123	0	315	0.28246
UBFD1	1	123	0	315	0.28246
METTL20	1	123	0	315	0.28246
DOK1	1	123	0	315	0.28246
OGFR	1	123	0	315	0.28246
TNIK	1	123	0	315	0.28246
NEUROG2	1	123	0	315	0.28246
GID4	1	123	0	315	0.28246
KIR3DL1	1	123	0	315	0.28246
RPP14	1	123	0	315	0.28246
ANKRD18A	1	123	0	315	0.28246
MRGPRX1	1	123	0	315	0.28246
HLX	1	123	0	315	0.28246
PTN	1	123	0	315	0.28246
TMEM30A	1	123	0	315	0.28246
CSH1	1	123	0	315	0.28246
GORASP1	1	123	0	315	0.28246
SEMA3B	1	123	0	315	0.28246
BLZF1	1	123	0	315	0.28246
ZNF322	1	123	0	315	0.28246
PIP5KL1	1	123	0	315	0.28246
RGS5	1	123	0	315	0.28246
TMA16	1	123	0	315	0.28246
KIZ	1	123	0	315	0.28246
UBE2C	1	123	0	315	0.28246
ELMO3	1	123	0	315	0.28246
SLC6A7	1	123	0	315	0.28246
OR1J4	1	123	0	315	0.28246
C1orf53	1	123	0	315	0.28246
GTPBP8	1	123	0	315	0.28246
ELF4	1	123	0	315	0.28246
CISD3	1	123	0	315	0.28246
PSME3	1	123	0	315	0.28246
ZNF516	1	123	0	315	0.28246
PNPLA4	1	123	0	315	0.28246
C20orf144	1	123	0	315	0.28246
SEPT10	1	123	0	315	0.28246
LHX5	1	123	0	315	0.28246
KLHL12	1	123	0	315	0.28246
RNASE3	1	123	0	315	0.28246
ALDOB	1	123	0	315	0.28246
SELPLG	1	123	0	315	0.28246
PLCB3	1	123	0	315	0.28246
SLC30A9	1	123	0	315	0.28246
LRRC27	1	123	0	315	0.28246
AKR7A3	1	123	0	315	0.28246
ITK	1	123	0	315	0.28246
CPOX	1	123	0	315	0.28246
TBCB	1	123	0	315	0.28246
PLEKHA3	1	123	0	315	0.28246
OR1Q1	1	123	0	315	0.28246
TM7SF2	1	123	0	315	0.28246
MS4A6E	1	123	0	315	0.28246
YIPF2	1	123	0	315	0.28246
ANKRD62	1	123	0	315	0.28246
SOWAHC	1	123	0	315	0.28246
OSGIN2	1	123	0	315	0.28246
IGHMBP2	1	123	0	315	0.28246
ZNF530	1	123	0	315	0.28246
RALGPS1	1	123	0	315	0.28246
ST3GAL1	1	123	0	315	0.28246
AIDA	1	123	0	315	0.28246
MAGEA1	1	123	0	315	0.28246
GGTLC2	1	123	0	315	0.28246
CDH24	1	123	0	315	0.28246
FOXB1	1	123	0	315	0.28246
C15orf59	1	123	0	315	0.28246
ASTE1	1	123	0	315	0.28246
FZD3	1	123	0	315	0.28246
PDE6H	1	123	0	315	0.28246
TFF3	1	123	0	315	0.28246
PAQR6	1	123	0	315	0.28246
DCUN1D5	1	123	0	315	0.28246
POLDIP3	1	123	0	315	0.28246
BRF1	1	123	0	315	0.28246
FAM155B	1	123	0	315	0.28246
TMX4	1	123	0	315	0.28246
NAA15	1	123	0	315	0.28246
MTFMT	1	123	0	315	0.28246
TPMT	1	123	0	315	0.28246
CENPM	1	123	0	315	0.28246
ADAMTS1	1	123	0	315	0.28246
CELF4	1	123	0	315	0.28246
WIBG	1	123	0	315	0.28246
GOLGA6A	1	123	0	315	0.28246
NARS2	1	123	0	315	0.28246
SMUG1	1	123	0	315	0.28246
CTF1	1	123	0	315	0.28246
NKPD1	1	123	0	315	0.28246
IPO9	1	123	0	315	0.28246
RAD18	1	123	0	315	0.28246
PPP1R16A	1	123	0	315	0.28246
STYK1	1	123	0	315	0.28246
ENTPD6	1	123	0	315	0.28246
NAALADL2	1	123	0	315	0.28246
LBX1	1	123	0	315	0.28246
PUF60	1	123	0	315	0.28246
SQSTM1	1	123	0	315	0.28246
CHRFAM7A	1	123	0	315	0.28246
CRX	1	123	0	315	0.28246
SURF1	1	123	0	315	0.28246
C5AR2	1	123	0	315	0.28246
MYLK3	1	123	0	315	0.28246
SERPINB10	1	123	0	315	0.28246
EVA1A	1	123	0	315	0.28246
KBTBD2	1	123	0	315	0.28246
MPP2	1	123	0	315	0.28246
ORC5	1	123	0	315	0.28246
ZNF787	1	123	0	315	0.28246
PRSS37	1	123	0	315	0.28246
GLS	1	123	0	315	0.28246
TOR2A	1	123	0	315	0.28246
KRTAP10-1	1	123	0	315	0.28246
PPP4R2	1	123	0	315	0.28246
PSEN2	1	123	0	315	0.28246
BAIAP2	1	123	0	315	0.28246
FAM172A	1	123	0	315	0.28246
GOT1L1	1	123	0	315	0.28246
WDR89	1	123	0	315	0.28246
NKD1	1	123	0	315	0.28246
CHAC2	1	123	0	315	0.28246
PSMB6	1	123	0	315	0.28246
WDR74	1	123	0	315	0.28246
ZBED6CL	1	123	0	315	0.28246
PSMG3	1	123	0	315	0.28246
TNFSF13	1	123	0	315	0.28246
SEP15	1	123	0	315	0.28246
PDE6G	1	123	0	315	0.28246
SMIM8	1	123	0	315	0.28246
GPIHBP1	1	123	0	315	0.28246
XCL1	1	123	0	315	0.28246
SEPN1	1	123	0	315	0.28246
KRTAP10-9	1	123	0	315	0.28246
FAM213A	1	123	0	315	0.28246
NCR1	1	123	0	315	0.28246
PAXBP1	1	123	0	315	0.28246
UNC5A	1	123	0	315	0.28246
OR4N4	1	123	0	315	0.28246
METTL24	1	123	0	315	0.28246
OFD1	1	123	0	315	0.28246
CYP2J2	1	123	0	315	0.28246
PLEKHF2	1	123	0	315	0.28246
RP11-683L23.1	1	123	0	315	0.28246
TNFAIP6	1	123	0	315	0.28246
PELI2	1	123	0	315	0.28246
ELP3	1	123	0	315	0.28246
POT1	1	123	0	315	0.28246
IGHV3-7	1	123	0	315	0.28246
LONP1	1	123	0	315	0.28246
FOXJ3	1	123	0	315	0.28246
B4GAT1	1	123	0	315	0.28246
CAP2	1	123	0	315	0.28246
TRAFD1	1	123	0	315	0.28246
MOGAT2	1	123	0	315	0.28246
C1orf131	1	123	0	315	0.28246
TMEM184A	1	123	0	315	0.28246
C1QL3	1	123	0	315	0.28246
ARHGEF39	1	123	0	315	0.28246
SLC23A1	1	123	0	315	0.28246
MIEN1	1	123	0	315	0.28246
CRACR2A	1	123	0	315	0.28246
DMGDH	1	123	0	315	0.28246
TJP3	1	123	0	315	0.28246
PUS10	1	123	0	315	0.28246
IFT57	1	123	0	315	0.28246
FAM104A	1	123	0	315	0.28246
SNTA1	1	123	0	315	0.28246
ANKDD1A	1	123	0	315	0.28246
BHMT	1	123	0	315	0.28246
ZNF837	1	123	0	315	0.28246
OR8B2	1	123	0	315	0.28246
PROX2	1	123	0	315	0.28246
PPP1CB	1	123	0	315	0.28246
EIF5B	1	123	0	315	0.28246
ZNF148	1	123	0	315	0.28246
RAB3C	1	123	0	315	0.28246
ST3GAL2	1	123	0	315	0.28246
PRDX3	1	123	0	315	0.28246
GREM1	1	123	0	315	0.28246
POU2F1	1	123	0	315	0.28246
CAPZA3	1	123	0	315	0.28246
PNPLA8	1	123	0	315	0.28246
ERCC8	1	123	0	315	0.28246
HSPA1B	1	123	0	315	0.28246
LALBA	1	123	0	315	0.28246
DAP3	1	123	0	315	0.28246
RNASE11	1	123	0	315	0.28246
SNRPB2	1	123	0	315	0.28246
CD2AP	1	123	0	315	0.28246
TSTD1	1	123	0	315	0.28246
ZFP41	1	123	0	315	0.28246
TAF4	1	123	0	315	0.28246
PARVA	1	123	0	315	0.28246
GATS	1	123	0	315	0.28246
FAM134A	1	123	0	315	0.28246
AGAP9	1	123	0	315	0.28246
CMTM6	1	123	0	315	0.28246
APLP1	1	123	0	315	0.28246
OR2T29	1	123	0	315	0.28246
FBXL15	1	123	0	315	0.28246
NEDD4	1	123	0	315	0.28246
SRSF4	1	123	0	315	0.28246
LAS1L	1	123	0	315	0.28246
CYP4F11	1	123	0	315	0.28246
NSDHL	1	123	0	315	0.28246
CTPS2	1	123	0	315	0.28246
C20orf202	1	123	0	315	0.28246
PTPRF	1	123	0	315	0.28246
CPXM2	1	123	0	315	0.28246
RP11-738G5.2	1	123	0	315	0.28246
SCX	1	123	0	315	0.28246
DDO	1	123	0	315	0.28246
BNIP3L	1	123	0	315	0.28246
MYEOV	1	123	0	315	0.28246
SDR9C7	1	123	0	315	0.28246
IGKV1D-33	1	123	0	315	0.28246
FERD3L	1	123	0	315	0.28246
TMEM179B	1	123	0	315	0.28246
CCDC85C	1	123	0	315	0.28246
ZNF346	1	123	0	315	0.28246
MYOG	1	123	0	315	0.28246
CDKAL1	1	123	0	315	0.28246
ZNF614	1	123	0	315	0.28246
TMEM59	1	123	0	315	0.28246
SASS6	1	123	0	315	0.28246
PTGDR2	1	123	0	315	0.28246
IGLV5-48	1	123	0	315	0.28246
HMX3	1	123	0	315	0.28246
KCNJ15	1	123	0	315	0.28246
FABP1	1	123	0	315	0.28246
NDUFS6	1	123	0	315	0.28246
CCDC17	1	123	0	315	0.28246
CFC1	1	123	0	315	0.28246
KRTAP26-1	1	123	0	315	0.28246
MOCS3	1	123	0	315	0.28246
EXO5	1	123	0	315	0.28246
CYB5A	1	123	0	315	0.28246
SOX6	1	123	0	315	0.28246
DCXR	1	123	0	315	0.28246
KLHL36	1	123	0	315	0.28246
KAT8	1	123	0	315	0.28246
TFAM	1	123	0	315	0.28246
IER5	1	123	0	315	0.28246
RND1	1	123	0	315	0.28246
FAM210A	1	123	0	315	0.28246
AGPAT6	1	123	0	315	0.28246
ITGB3BP	1	123	0	315	0.28246
R3HDM1	1	123	0	315	0.28246
CHMP5	1	123	0	315	0.28246
LEFTY2	1	123	0	315	0.28246
DENND1B	1	123	0	315	0.28246
KLHL10	1	123	0	315	0.28246
LRRC74A	1	123	0	315	0.28246
SNX6	1	123	0	315	0.28246
ENTPD7	1	123	0	315	0.28246
DEFB104A	1	123	0	315	0.28246
GALR1	1	123	0	315	0.28246
PPP1R13L	1	123	0	315	0.28246
CRABP2	1	123	0	315	0.28246
AC104389.2	1	123	0	315	0.28246
NECAB1	1	123	0	315	0.28246
DCP2	1	123	0	315	0.28246
C20orf112	1	123	0	315	0.28246
SLC25A19	1	123	0	315	0.28246
NUTM2G	1	123	0	315	0.28246
PPP1R7	1	123	0	315	0.28246
THAP11	1	123	0	315	0.28246
ACVR1	1	123	0	315	0.28246
CAPN3	1	123	0	315	0.28246
TMCC3	1	123	0	315	0.28246
SAXO1	1	123	0	315	0.28246
TMEM66	1	123	0	315	0.28246
QSOX2	1	123	0	315	0.28246
DPT	1	123	0	315	0.28246
CTSS	1	123	0	315	0.28246
DTX3L	1	123	0	315	0.28246
PSMB10	1	123	0	315	0.28246
GPM6B	1	123	0	315	0.28246
RIBC2	1	123	0	315	0.28246
ELL3	1	123	0	315	0.28246
ALDH1A2	1	123	0	315	0.28246
TSTA3	1	123	0	315	0.28246
TMEM98	1	123	0	315	0.28246
TMEM59L	1	123	0	315	0.28246
TRBV7-6	1	123	0	315	0.28246
GABRP	1	123	0	315	0.28246
P2RX3	1	123	0	315	0.28246
LOXL2	1	123	0	315	0.28246
NUB1	1	123	0	315	0.28246
ZC3H8	1	123	0	315	0.28246
DGKB	1	123	0	315	0.28246
AGXT2	1	123	0	315	0.28246
NDUFB10	1	123	0	315	0.28246
KLHDC8A	1	123	0	315	0.28246
SNX33	1	123	0	315	0.28246
CST8	1	123	0	315	0.28246
KCNRG	1	123	0	315	0.28246
C11orf42	1	123	0	315	0.28246
CYP24A1	1	123	0	315	0.28246
SLC25A33	1	123	0	315	0.28246
IGF2	1	123	0	315	0.28246
ARHGEF35	1	123	0	315	0.28246
[truncated: 12,144 more rows]

## Sheet: Hazard Ratios
Gene	HBV RNA+				HBV RNA-				All
	Hazard Ratio	95% CI (Lower)	95% CI (Upper)	P	Hazard Ratio	95% CI (Lower)	95% CI (Upper)	P	Hazard Ratio	95% CI (Lower)	95% CI (Upper)	P
TTN	2.1811	0.97426	4.883	0.0579	0.7587	0.4733	1.216	0.2515	0.9611	0.646	1.43	0.8448
TP53	1.0428	0.4835	2.249	0.9148	1.7147	1.0587	2.777	0.0284	1.5445	1.0339	2.307	0.0338
CTNNB1	0.8215	0.35107	1.923	0.6505	1.1412	0.6727	1.936	0.6242	1.0155	0.6611	1.56	0.944
MUC16	0.7942	0.324	1.947	0.6144	1.052	0.5914	1.872	0.8626	0.9856	0.6123	1.587	0.9524
PCLO	2.0707	0.8043	5.331	0.1314	1.511	0.8002	2.853	0.2031	1.5321	0.9126	2.572	0.107
MUC4	0.6942	0.2518	1.914	0.4806	0.9336	0.4489	1.942	0.8542	1.0059	0.5744	1.761	0.9837
ALB	0.6504	0.153	2.764	0.5601	0.666	0.3169	1.4	0.2834	0.7074	0.3671	1.363	0.3009
OBSCN	1.4658	0.5821	3.691	0.417	1.1879	0.6114	2.308	0.6113	1.2535	0.7364	2.134	0.4052
APOB	0.2147	0.02722	1.6934	0.1443	1.9967	1.1349	3.513	0.0164	1.224	0.7163	2.091	0.46
RYR2	0.8254	0.1939	3.514	0.7951	1.0955	0.5805	2.067	0.7783	1.0727	0.5968	1.928	0.815
XIRP2	1.3065	0.3825	4.462	0.6697	0.9505	0.4335	2.084	0.8991	1.1299	0.584	2.186	0.7169
ABCA13	0.9462	0.3212	2.788	0.9201	1.2548	0.5747	2.74	0.5689	1.1746	0.6289	2.193	0.6137
LRP1B	1.9506	0.6574	5.788	0.2286	1.3113	0.6495	2.647	0.4496	1.6778	0.9368	3.005	0.0818
CSMD3	1.5856	0.3523	7.136	0.5481	1.3393	0.6096	2.942	0.467	1.177	0.5917	2.341	0.6423
FLG	0.6813	0.1585	2.928	0.606	0.5751	0.2309	1.432	0.2348	0.5878	0.2719	1.27	0.1766
ARID1A	1.6756	0.4845	5.795	0.415	2.978	1.5787	5.617	0.000751	2.5321	1.448	4.428	0.00112
USH2A	1.9253	0.5587	6.635	0.2994	0.4615	0.1841	1.157	0.0992	0.6159	0.2966	1.279	0.1936
HMCN1	4.5122	1.3211	15.411	0.0162	0.6975	0.2821	1.725	0.4354	1.1016	0.5529	2.195	0.7832
AXIN1	1.703	0.5799	5.001	0.3328	1.4494	0.6406	3.279	0.373	1.423	0.7509	2.696	0.2794
CACNA1E	0.6734	0.1872	2.423	0.545	1.3314	0.6289	2.819	0.4545	1.0914	0.5745	2.073	0.7893
DST	0.8727	0.1993	3.821	0.8566	0.5937	0.237	1.487	0.2658	0.7912	0.3646	1.717	0.5535
RYR1	1.1083	0.2457	5	0.8936	0.6593	0.2036	2.135	0.4871	0.5446	0.2203	1.347	0.1883
SPTA1	2.1534	0.5861	7.9124	0.248	1.002	0.396	2.535	0.9967	1.3126	0.6339	2.718	0.4638
EYS	1.4222	0.1809	11.178	0.738	0.2797	0.0877	0.8918	0.0313	0.3668	0.1339	1.004	0.051
DNAH7	0.7093	0.1569	3.207	0.6555	1.6134	0.6468	4.024	0.305	1.3913	0.6417	3.017	0.4029
FAT3	3.6658	1.3139	10.228	0.0131	0.8612	0.3456	2.146	0.7483	1.3727	0.7151	2.635	0.341
ARID2	3.3955	1.02078	11.295	0.0462	1.2962	0.5225	3.216	0.5757	1.9367	1.0079	3.721	0.0473
CUBN	0.6494	0.1508	2.7956	0.5621	1.3886	0.5923	3.255	0.4501	0.905	0.4365	1.876	0.7884
PRUNE2	8.2434	1.7179	39.556	0.00838	0.8264	0.3235	2.111	0.6902	1.278	0.5841	2.796	0.5392
ADGRV1	3.4613	0.9716	12.33	0.0554	0.7562	0.2739	2.088	0.5898	1.1549	0.5321	2.507	0.7157
CSMD1	4.898	0.8654	27.723	0.0724	1.2305	0.5612	2.698	0.6046	1.6733	0.839	3.337	0.1439
PKHD1L1	2.7741	0.6033	12.755	0.1899	2.4203	1.13	5.184	0.0229	1.889	0.9585	3.722	0.0661
DOCK2	4.1112	1.5953	10.595	0.00342	3.1333	1.5368	6.388	0.00168	3.0244	1.7261	5.299	0.00011
BIRC6	1.5909	0.2022	12.517	0.6591	1.6791	0.6697	4.21	0.2691	1.2386	0.5353	2.866	0.6171
CCDC168	2.136e-08	0	Inf	0.9976	0.6223	0.2271	1.705	0.3562	0.5008	0.1841	1.362	0.1756
LRP1	1.7632	0.4004	7.764	0.4533	0.6904	0.2715	1.756	0.4367	0.9223	0.425	2.001	0.8379
FRAS1	3.5463	0.9412	13.3616	0.0614	0.883	0.3219	2.422	0.809	1.2369	0.5741	2.665	0.5873
COL11A1	0.9268	0.2182	3.938	0.918	0.9929	0.307	3.212	0.9905	0.7499	0.304	1.85	0.532
PCDH15	3.441e-08	0	Inf	0.9965	1.3323	0.5199	3.414	0.5501	0.7472	0.2916	1.915	0.5439
MUC5B	1.0766	0.3407	3.402	0.8999	1.2811	0.3997	4.106	0.6768	1.3135	0.6057	2.849	0.49
FREM2	2.7238	0.9443	7.857	0.0637	1.3462	0.5822	3.113	0.487	1.7741	0.9467	3.325	0.0736
RYR3	1.1721	0.149	9.222	0.88	1.115	0.4464	2.783	0.8162	0.9953	0.4361	2.271	0.991
DNAH6	NA	NA	NA	NA	0.9821	0.3513	2.746	0.9725	0.9422	0.3423	2.594	0.9083
BAP1	2.149e-07	0	Inf	0.9979	0.1437	0.03419	0.6041	0.0081	0.1794	0.04314	0.7456	0.0181
HERC2	1.4132	0.315	6.339	0.6516	1.1427	0.4079	3.202	0.7996	0.8541	0.3695	1.975	0.7123
DNAH8	9.2369	2.427	35.1543	0.00111	1.7309	0.7723	3.88	0.1827	1.9461	0.9981	3.795	0.0507
AHNAK2	0.8483	0.1129	6.373	0.873	0.7337	0.2943	1.829	0.5064	0.6495	0.2809	1.502	0.313
WDR87	3.6559	1.0743	12.442	0.038	1.1727	0.4642	2.962	0.7361	1.5216	0.7499	3.088	0.245
SYNE1	2.8008	0.5941	13.204	0.193	0.8159	0.3236	2.057	0.6663	0.9074	0.4118	1.999	0.8094
PTPRQ	0.8739	0.1931	3.956	0.8612	2.6878	1.271	5.684	0.00967	2.3771	1.2325	4.585	0.00978
UNC80	1.0095	0.2336	4.363	0.99	0.9574	0.3452	2.655	0.9333	0.8353	0.3583	1.947	0.6769
SDK1	4.0068	1.1594	13.8473	0.0283	1.135	0.4887	2.636	0.7683	1.425	0.7112	2.857	0.3177
COL12A1	0.8672	0.1966	3.825	0.8507	2.3422	0.8667	6.33	0.0934	1.2766	0.5704	2.857	0.5524
KMT2D	2.2877	0.5089	10.285	0.2805	1.4585	0.5815	3.658	0.4211	1.4316	0.6602	3.104	0.3636
PRKDC	0.4452	0.05717	3.466	0.4396	0.4571	0.1122	1.863	0.2747	0.4737	0.1502	1.494	0.2023
PREX2	1.096	0.2333	5.149	0.9076	1.4618	0.5839	3.66	0.4174	1.2577	0.5818	2.719	0.56
DNAH5	0.7946	0.178	3.546	0.763	2.5701	1.1917	5.543	0.0161	1.541	0.7764	3.058	0.2163
NBEA	0.6401	0.1411	2.9039	0.5631	1.4071	0.5011	3.951	0.5168	1.0728	0.4686	2.456	0.868
SYNE2	4.568e-06	0	Inf	0.9977	1.3465	0.5375	3.373	0.5255	1.4129	0.5722	3.489	0.4536
RB1	4.1941	1.04747	16.7937	0.0428	1.4553	0.5754	3.681	0.428	1.6299	0.786	3.38	0.1893
LRP2	1.359e-07	0	Inf	0.9978	1.1325	0.4882	2.627	0.7719	1.182	0.5145	2.715	0.6938
KEAP1	4.2562	1.3495	13.424	0.0135	0.6265	0.1534	2.558	0.5147	1.1553	0.505	2.643	0.7325
DNAH10	5.9629	1.1447	31.0628	0.034	2.2335	1.0616	4.699	0.0342	2.5827	1.333	5.004	0.00493
COL6A6	0.5883	0.07378	4.691	0.6165	1.8836	0.7436	4.772	0.1818	0.9927	0.4294	2.295	0.9864
NEB	3.9874	1.1666	13.629	0.0274	0.2662	0.03654	1.939	0.1914	1.1237	0.4106	3.075	0.8204
FBN1	1.6714	0.2144	13.03	0.624	1.5114	0.6802	3.358	0.3106	1.2028	0.5598	2.584	0.636
MYO3A	2.249e-07	0	Inf	0.9979	1.604	0.6437	3.998	0.3104	1.4516	0.5898	3.572	0.4174
DNAH9	1.896e-07	0	Inf	0.9972	1.4274	0.6085	3.348	0.4133	1.4391	0.6232	3.324	0.394
FASN	0.2772	0.03564	2.1568	0.2203	0.5919	0.1447	2.421	0.4655	0.4506	0.1426	1.424	0.1746
DMD	0.3495	0.04625	2.6412	0.3083	2.2515	0.8009	6.329	0.1238	1.261	0.5087	3.126	0.6166
DNAH17	2.7764	0.9118	8.4538	0.0723	1.0877	0.2637	4.486	0.9074	2.0558	0.8865	4.768	0.0931
VWDE	3.2702	0.7315	14.62	0.121	1.2582	0.3921	4.037	0.6994	1.5301	0.6181	3.787	0.3577
POLQ	2.4976	0.7117	8.764	0.153	2.7605	1.0948	6.961	0.0314	1.8742	0.9108	3.857	0.088
ABCA12	1.738e-07	0	Inf	0.998	0.6363	0.2309	1.753	0.3819	0.5476	0.1994	1.504	0.2426
MUC17	4.3482	0.9081	20.821	0.0659	1.6687	0.5988	4.65	0.3274	1.7078	0.7426	3.928	0.2078
LAMA1	3.3067	0.7471	14.636	0.115	1.3967	0.4276	4.562	0.5801	1.4502	0.5851	3.594	0.4222
RPS6KA3	7.31e-08	0	Inf	0.9976	1.0003	0.3647	2.743	0.9996	0.8271	0.3043	2.248	0.7097
ZNF469	2.19	0.2721	17.628	0.4613	1.3025	0.4702	3.608	0.6111	1.319	0.5337	3.26	0.5487
MYT1L	2.2562	0.2862	17.785	0.4399	0.2414	0.03357	1.736	0.158	0.3833	0.09462	1.553	0.1791
CACNA1B	2.659e-08	0	Inf	0.9972	0.9979	0.4022	2.476	0.9964	0.6097	0.246	1.511	0.2852
HRNR	3.673e-06	0	Inf	0.9982	1.6019	0.7362	3.485	0.2349	1.6022	0.7437	3.452	0.2287
FCGBP	2.3858	0.9039	6.298	0.0791	1.3193	0.4758	3.658	0.5943	1.743	0.8993	3.379	0.0999
FAT2	1.4447	0.1767	11.812	0.7315	1.4851	0.5866	3.76	0.404	1.744	0.7535	4.036	0.194
FBN2	2.965	0.462	19.027	0.2518	0.5808	0.1417	2.381	0.4504	0.9551	0.3496	2.609	0.9286
HTT	0.6236	0.07998	4.862	0.6522	1.0128	0.4384	2.34	0.9763	0.9712	0.4502	2.095	0.9407
ZFPM2	2.075e-07	0	Inf	0.997	2.1628	0.9028	5.182	0.0835	1.7209	0.7354	4.027	0.2108
LRRIQ1	1.808e-07	0	Inf	0.9971	0.9162	0.3351	2.505	0.8645	0.7514	0.2768	2.04	0.575
PKHD1	1.5913	0.3667	6.905	0.535	1.4122	0.5019	3.974	0.5131	1.0745	0.4591	2.515	0.8684
KIF26B	0.8989	0.1666	4.849	0.9014	0.9803	0.1345	7.144	0.9844	1.098	0.3462	3.482	0.8738
HECTD4	0.7717	0.1319	4.516	0.7737	1.0889	0.2636	4.498	0.9064	1.5703	0.5688	4.335	0.3838
DNAH2	1.3807	0.3241	5.882	0.6627	1.2606	0.4476	3.55	0.6611	1.0821	0.459	2.551	0.8569
DCHS2	1.0964	0.16124	7.456	0.925	3.3431	1.493	7.486	0.00334	3.3323	1.6678	6.658	0.000654
MACF1	3.3222	0.9141	12.074	0.0682	2.2174	0.8696	5.654	0.0955	2.584	1.2431	5.371	0.011
DCHS1	6.8111	1.3114	35.375	0.0225	1.1186	0.4008	3.122	0.8306	1.2558	0.5452	2.893	0.5926
SPEG	1.1891	0.2731	5.177	0.8175	1.4401	0.4489	4.62	0.5397	1.7875	0.7704	4.148	0.1762
TPO	1.421e-08	0	Inf	0.9976	2.3925	0.8634	6.629	0.0934	1.1644	0.4275	3.171	0.7659
ZNF208	2.096	0.6805	6.456	0.197	1.0229	0.3115	3.359	0.9703	1.5714	0.7173	3.443	0.2587
COL6A5	2.6415	0.9425	7.4029	0.0647	1.7476	0.4207	7.26	0.4423	2.8778	1.3061	6.341	0.00873
FAT4	0.7531	0.09831	5.769	0.7849	1.8256	0.5524	6.033	0.3237	0.8735	0.3187	2.394	0.7927
KIAA1109	4.5142	1.24912	16.3137	0.0215	0.8108	0.1967	3.342	0.7716	1.9188	0.777	4.738	0.1577
CDH18	6.52e-08	0	Inf	0.9975	0.6227	0.195	1.988	0.4239	0.5947	0.1879	1.882	0.3765
NPAP1	1.0758	0.1432	8.084	0.9434	1.7075	0.7106	4.103	0.2316	1.0771	0.4824	2.405	0.8562
MYO10	1.3708	0.3887	4.834	0.6238	2.292	0.8174	6.427	0.1149	3.0498	1.4666	6.342	0.00284
FSIP2	1.4252	0.1814	11.197	0.7362	3.087	1.0851	8.781	0.0346	1.9597	0.7826	4.907	0.1509
RGPD4	0.9111	0.1099	7.554	0.9312	0.7436	0.2651	2.086	0.5735	0.7046	0.2825	1.758	0.4528
ZFHX4	0.483	0.1074	2.1712	0.3426	1.422	0.5985	3.379	0.4253	1.2937	0.6198	2.7	0.4928
TENM4	7.528e-08	0	Inf	0.9967	1.2631	0.3063	5.209	0.7466	0.7176	0.1754	2.935	0.6442
COL6A3	1.1709	0.1566	8.755	0.8778	0.7851	0.1876	3.285	0.7404	0.6185	0.1905	2.008	0.4239
AHNAK	0.8244	0.08852	7.678	0.8653	2.726	1.2018	6.183	0.0164	1.4464	0.6785	3.083	0.3392
APC	1.7922	0.40643	7.9031	0.441	1.7913	0.7033	4.562	0.2217	1.934	0.9146	4.09	0.0843
FMN2	7.263e-08	0	Inf	0.9976	1.5985	0.4962	5.149	0.4319	1.1993	0.3759	3.827	0.7589
ACVR2A	0.6895	0.0904	5.259	0.7198	1.6276	0.5809	4.56	0.3541	1.4684	0.5934	3.634	0.4059
BRD7	0.7072	0.09251	5.407	0.739	0.5725	0.0782	4.191	0.5829	0.4514	0.1103	1.848	0.269
PTPN13	1.193e-07	0	Inf	0.9975	1.5329	0.4752	4.945	0.4747	1.2354	0.3876	3.938	0.7208
GLI2	2.674e-07	0	Inf	0.9979	2.502	1.136	5.509	0.0228	2.3512	1.0842	5.098	0.0304
DNAH14	8.457e-08	0	Inf	0.9971	1.7476	0.7468	4.089	0.1981	1.3535	0.5905	3.102	0.4744
REV3L	1.56	0.432	5.634	0.4973	0.4579	0.06307	3.324	0.4399	0.9228	0.3373	2.525	0.8757
PTPRB	3.549e-08	0	Inf	0.9975	0.85	0.2664	2.712	0.7837	0.4688	0.1483	1.482	0.1971
SACS	1.419	0.1774	11.353	0.7415	0.7281	0.1748	3.033	0.663	0.7152	0.2248	2.275	0.5702
DNAH1	2.267e-07	0	Inf	0.9969	1.9397	0.7742	4.86	0.1574	1.6172	0.6552	3.992	0.297
OTOGL	2.307e-08	0	Inf	0.9976	0.8979	0.2797	2.883	0.8564	0.7333	0.2322	2.316	0.597
DYNC2H1	0.9204	0.118	7.18	0.9369	0.7479	0.1813	3.084	0.6878	0.8178	0.2567	2.605	0.7337
SI	2.9379	0.3729	23.145	0.306	2.0296	0.795	5.181	0.1388	1.7051	0.7354	3.953	0.2136
MYO18B	2.2634	0.5212	9.828	0.2756	0.6395	0.1949	2.098	0.4608	0.7315	0.2852	1.876	0.5153
NLGN1	4.4476	0.9062	21.8281	0.066	2.4075	1.085	5.342	0.0307	2.178	1.0913	4.347	0.0273
FANCM	0.6364	0.08188	4.947	0.6658	2.5893	0.9235	7.26	0.0705	1.516	0.6118	3.755	0.369
MYH15	1.077	0.1415	8.197	0.9429	0.7917	0.2364	2.651	0.7047	0.6836	0.2392	1.954	0.4778
ROBO2	2.3881	0.5444	10.475	0.2485	1.0749	0.3906	2.958	0.8888	1.2804	0.5575	2.941	0.56
PIK3CA	3.133e-08	0	Inf	0.9965	1.2029	0.3708	3.902	0.7583	0.7642	0.2384	2.449	0.6509
C3	7.885e-08	0	Inf	0.997	3.096	1.104	8.685	0.0317	1.6044	0.5812	4.429	0.3615
PXDNL	1.7804	0.274	11.568	0.5458	1.7349	0.6266	4.804	0.289	2.1005	0.9084	4.857	0.0827
EPHA4	2.2061	0.3693	13.18	0.3856	1.8609	0.6744	5.134	0.2304	2.237	0.9716	5.152	0.0585
SVEP1	NA	NA	NA	NA	1.1391	0.4569	2.84	0.7799	1.3559	0.549	3.349	0.5092
TDRD5	3.2473	1.0395	10.144	0.0427	1.9424	0.6037	6.249	0.2655	2.2118	1.0245	4.775	0.0432
ZNF831	0.1104	0.01413	0.8623	0.0356	0.9892	0.2412	4.056	0.988	0.5958	0.1872	1.896	0.3806
SYCP2	0.2854	0.03585	2.2717	0.2361	9.749e-08	0	Inf	0.9942	0.213	0.02974	1.526	0.1237
EEF1A1	NA	NA	NA	NA	2.3772	1.0207	5.537	0.0447	2.5044	1.0871	5.769	0.0311
NFE2L2	8.98e-08	0	Inf	0.998	1.4092	0.6112	3.249	0.4209	1.2977	0.5664	2.973	0.5378
DSCAM	1.022e-07	0	Inf	0.9979	1.248	0.5034	3.096	0.632	1.0224	0.4136	2.527	0.9617
AHCTF1	4.191e-07	0	Inf	0.9971	0.9309	0.3379	2.565	0.89	0.9576	0.3521	2.605	0.9323
BSN	0.8616	0.1957	3.794	0.8439	0.5659	0.1356	2.362	0.4348	0.9273	0.3375	2.548	0.8837
FGA	3.1756	1.0489	9.614	0.0409	1.657	0.3958	6.935	0.4894	2.384	1.0356	5.488	0.0411
ZNF91	0.3767	0.0486	2.9196	0.3501	1.3387	0.3236	5.538	0.6872	0.9954	0.3146	3.149	0.9937
PLCB1	4.25e-07	0	Inf	0.9974	2.7236	1.0696	6.935	0.0356	2.3416	0.9384	5.843	0.0682
SPTBN1	3.673e-06	0	Inf	0.9982	1.7628	0.6263	4.961	0.2829	1.5234	0.5532	4.195	0.4154
ITPR3	1.893e-07	0	Inf	0.9971	2.4825	0.7544	8.169	0.1346	1.5491	0.4833	4.966	0.4615
TCHH	2.2133	0.5098	9.609	0.2889	0.7396	0.1776	3.081	0.6786	0.8279	0.2976	2.303	0.7176
SF3B1	0.3283	0.04277	2.5194	0.284	0.8741	0.119	6.421	0.8948	0.7888	0.1931	3.222	0.7411
MYH1	8.648e-08	0	Inf	0.9968	0.9443	0.2288	3.898	0.9369	0.5503	0.1349	2.246	0.4052
CSMD2	1.5603	0.1818	13.39	0.685	0.9811	0.3084	3.121	0.9742	1.017	0.374	2.766	0.9736
ANK2	1.9157	0.2248	16.327	0.5521	0.3996	0.05518	2.894	0.3639	0.5305	0.1304	2.159	0.3761
TENM3	1.4754	0.1246	17.478	0.7578	0.5363	0.1294	2.222	0.3903	0.854	0.2656	2.746	0.7911
CHL1	1.5803	0.35902	6.956	0.545	1.1617	0.3641	3.707	0.8001	1.7582	0.7659	4.036	0.1832
ZNF638	2.4981	0.3163	19.73	0.3852	2.4686	0.8823	6.907	0.0852	2.2612	0.9093	5.623	0.0792
TG	3.137	0.6808	14.456	0.1425	0.4457	0.06033	3.293	0.4284	1.1016	0.3427	3.542	0.871
RP1	2.538e-08	0	Inf	0.9972	1.1221	0.3451	3.649	0.8481	0.7302	0.2299	2.319	0.5938
ANKRD12	0.4969	0.06249	3.9518	0.509	1.0457	0.3703	2.954	0.9327	0.7111	0.2802	1.804	0.473
MKI67	2.486	0.2909	21.2461	0.4055	0.7028	0.1705	2.896	0.6254	0.8606	0.2714	2.729	0.7988
HYDIN	0.8092	0.1783	3.672	0.7838	1.3891	0.4287	4.5	0.5838	1.3593	0.5514	3.351	0.5049
DCC	2.7946	0.8119	9.6186	0.1032	1.3271	0.4084	4.312	0.6379	1.6615	0.7201	3.834	0.234
TRPS1	1.5336	0.3038	7.743	0.6047	2.0052	0.7212	5.575	0.1823	2.6881	1.1724	6.163	0.0195
CFAP47	NA	NA	NA	NA	1.0467	0.379	2.891	0.9298	1.062	0.3875	2.911	0.9069
VPS13B	1.3604	0.1716	10.787	0.7708	2.7741	0.8341	9.226	0.0961	1.7992	0.6454	5.016	0.2615
NF1	3.9791	1.1089	14.2782	0.0341	0.4735	0.06497	3.45	0.4606	1.4518	0.5288	3.986	0.469
RELN	10.601	1.2825	87.626	0.0285	0.8529	0.2676	2.718	0.7879	1.1237	0.4121	3.064	0.8197
ITPR1	3.708e-08	0	Inf	0.9968	0.8135	0.2941	2.25	0.6909	0.7849	0.2878	2.141	0.6361
PLEC	1.133	0.2622	4.895	0.8672	1.248e-07	0	Inf	0.9947	0.7647	0.1877	3.115	0.7081
HERC1	3.4878	0.7899	15.4007	0.0992	1.068	0.3858	2.958	0.8987	1.196	0.5201	2.752	0.6731
KMT2B	1.481e-08	0	Inf	0.997	4.0571	1.4519	11.337	0.00756	1.5124	0.5535	4.132	0.42
NOS1	2.2451	0.5144	9.798	0.282	0.875	0.2117	3.617	0.8537	1.2085	0.4401	3.319	0.7133
PLXNA4	1.1581	0.2665	5.032	0.8448	2.1061	0.8938	4.963	0.0885	2.0904	1.0097	4.328	0.047
EVC2	2.1983	0.6492	7.444	0.2056	1.3375	0.4128	4.333	0.6278	1.9755	0.8966	4.353	0.0912
MYH4	1.1831	0.17805	7.862	0.8618	1.6456	0.512	5.289	0.403	1.9846	0.8023	4.909	0.138
RIMS1	1.3215	0.2745	6.363	0.7281	0.8978	0.2697	2.989	0.8605	0.8588	0.3342	2.207	0.752
CFAP46	1.2826	0.1685	9.765	0.8101	1.378	0.4875	3.895	0.5453	1.0769	0.4323	2.683	0.8736
ATG2B	1.4205	0.1792	11.264	0.7397	3.3164	1.1959	9.197	0.0212	1.9831	0.8006	4.912	0.139
IGF1R	2.1148	0.4037	11.08	0.3754	0.9438	0.2303	3.868	0.936	1.1575	0.4258	3.146	0.7744
ATM	1.5928	0.354	7.166	0.5441	0.4114	0.1274	1.329	0.1376	0.6161	0.2469	1.537	0.2992
DCDC1	0.7411	0.1581	3.474	0.7039	1.0799	0.3377	3.453	0.8969	1.2083	0.4873	2.996	0.6829
ADAMTS20	2.527e-08	0	Inf	0.9972	0.6586	0.161	2.694	0.5611	0.3794	0.09297	1.548	0.1767
MYCBP2	1.5096	0.1989	11.46	0.6905	1.5942	0.4977	5.106	0.4323	1.1741	0.4316	3.194	0.7533
DOCK8	1.7531	0.38	8.088	0.4718	0.8458	0.2052	3.486	0.8168	1.4962	0.5451	4.107	0.4341
MYH7	1.2765	0.2755	5.915	0.755	1.3879	0.4266	4.516	0.586	1.3829	0.5518	3.466	0.4892
SETD2	5.5124	1.2246	24.812	0.0262	2.594	1.0262	6.557	0.0439	2.8974	1.3344	6.291	0.00716
PREX1	2.3818	0.5525	10.268	0.2444	0.3868	0.05338	2.803	0.3472	0.9035	0.2861	2.854	0.8627
KMT2A	1.2031	0.2756	5.251	0.8058	0.5768	0.137	2.429	0.4531	0.5951	0.2135	1.658	0.3208
PCDH11Y	1.6186	0.2137	12.259	0.6411	1.2971	0.3093	5.441	0.7221	1.2458	0.3898	3.981	0.7108
ADGRL3	1.5322	0.1921	12.219	0.6871	2.4903	1.0993	5.641	0.0287	1.4394	0.6955	2.979	0.326
HECW1	4.3128	0.88198	21.0891	0.0711	0.9448	0.2266	3.939	0.9378	1.4886	0.5422	4.087	0.4401
PCDH7	4.41e-08	0	Inf	0.9966	1.6394	0.6508	4.13	0.2943	1.2819	0.5145	3.194	0.5939
TRPA1	0.5727	0.07184	4.5661	0.5988	1.274e-07	0	Inf	0.9945	0.3037	0.042	2.196	0.2378
DSCAML1	1.549e-08	0	Inf	0.997	1.8239	0.5665	5.873	0.3138	0.799	0.2523	2.53	0.7027
MDN1	2.117e-07	0	Inf	0.9969	0.8478	0.2068	3.475	0.8185	0.6725	0.1655	2.732	0.5791
CACNA2D1	1.0149	0.1329	7.751	0.9887	0.5932	0.1435	2.452	0.4707	0.6909	0.2169	2.2	0.5315
FN1	4.9529	0.6299	38.948	0.1284	0.4574	0.1408	1.486	0.1933	0.5901	0.2127	1.637	0.311
BRINP3	1.179e-07	0	Inf	0.9969	1.547	0.477	5.017	0.4673	0.9365	0.2947	2.976	0.9115
TSC2	1.215e-07	0	Inf	0.997	1.1049	0.3958	3.084	0.849	1.0267	0.3718	2.835	0.9594
ADAMTS19	4.461e-07	0	Inf	0.9975	1.8909	0.7493	4.772	0.1774	2.1148	0.8466	5.283	0.1088
ZNF804B	6.886e-08	0	Inf	0.9965	0.4355	0.1051	1.804	0.2516	0.4238	0.1034	1.736	0.233
CNGA3	1.8446	0.3949	8.615	0.4362	1.82	0.7246	4.572	0.2025	1.9442	0.8888	4.253	0.096
CEP350	2.2701	0.2865	17.988	0.4376	0.8114	0.1955	3.368	0.7735	0.9612	0.3017	3.062	0.9467
NRXN1	0.7566	0.1483	3.86	0.7373	2.935e-07	0	Inf	0.9944	0.844	0.2058	3.461	0.8138
BPTF	NA	NA	NA	NA	0.6278	0.1521	2.59	0.5197	0.746	0.1824	3.051	0.6834
CADPS	1.0403	0.2289	4.727	0.959	0.5943	0.07637	4.626	0.6192	0.5079	0.1568	1.645	0.2585
CTNNA2	1.4229	0.1848	10.956	0.7349	0.7616	0.1046	5.546	0.7881	0.6333	0.1558	2.575	0.5232
VCAN	1.4311	0.4038	5.071	0.5787	2.8593	0.8824	9.266	0.0799	2.6435	1.1354	6.155	0.0242
GREB1	0.9886	0.1264	7.73	0.9913	2.402	0.3227	17.879	0.3922	0.8933	0.2187	3.649	0.8752
DHX9	1.59e-07	0	Inf	0.9978	1.5809	0.7521	3.323	0.2269	1.6499	0.7953	3.423	0.179
MYO9A	0.8721	0.09378	8.109	0.9042	0.2444	0.03307	1.806	0.1673	0.49	0.1179	2.036	0.326
DYSF	4.191e-07	0	Inf	0.9971	2.0803	0.886	4.885	0.0926	2.3006	0.9879	5.357	0.0534
SEMA6D	2.182e-08	0	Inf	0.9977	1.3824	0.499	3.83	0.5334	1.0739	0.3913	2.947	0.8899
ALK	1.907e-07	0	Inf	0.9979	1.3014	0.5149	3.289	0.5777	1.1288	0.4521	2.818	0.7953
SORCS3	5.5609	0.681	45.411	0.1093	1.108	0.3461	3.547	0.8628	1.5548	0.5697	4.243	0.3889
UNC13C	2.654	0.7725	9.117	0.1211	1.3959	0.4336	4.494	0.576	1.8083	0.7867	4.156	0.163
SLC9C1	6.114e-08	0	Inf	0.9968	1.6389	0.5709	4.705	0.3585	0.7841	0.2782	2.21	0.6455
THSD7B	0.8059	0.1085	5.984	0.8329	1.368	0.3275	5.713	0.6676	1.0487	0.3291	3.342	0.9359
JAK1	1.3175	0.2721	6.38	0.7319	0.6095	0.08379	4.433	0.6248	1.0289	0.3223	3.285	0.9616
ZNF99	2.9907	0.3783	23.6435	0.299	0.9768	0.1339	7.127	0.9815	1.2751	0.3124	5.205	0.7349
MYO9B	6.636e-08	0	Inf	0.997	1.4407	0.3501	5.929	0.613	0.8307	0.2039	3.385	0.7958
EPHA3	7.97e-08	0	Inf	0.997	1.1351	0.4019	3.206	0.8109	0.8245	0.3005	2.262	0.7078
GRIA4	1.6788	0.1965	14.341	0.636	0.7345	0.1003	5.377	0.7613	0.8116	0.1994	3.304	0.7707
ABCA1	2.344e-07	0	Inf	0.9971	0.9227	0.2234	3.811	0.9115	0.7429	0.1805	3.058	0.6806
CDH9	1.878e-07	0	Inf	0.997	2.629e-08	0	Inf	0.99466	3.161e-08	0	Inf	0.9945
FAM47A	2.716e-08	0	Inf	0.9977	1.1163	0.2718	4.585	0.8786	0.7903	0.1935	3.228	0.7431
UBR4	6.1221	0.7582	49.433	0.0891	1.6534	0.5174	5.283	0.3963	1.8071	0.6609	4.941	0.2489
MUC6	9.2361	1.8798	45.3796	0.0062	2.311	0.815	6.552	0.1152	3.0154	1.2976	7.008	0.0103
GRIA1	7.549e-08	0	Inf	0.9971	1.0548	0.2514	4.426	0.9419	0.7716	0.1889	3.152	0.7181
INADL	0.8447	0.1043	6.839	0.8743	0.3689	0.05052	2.694	0.3256	0.65	0.1589	2.658	0.5489
NLGN4X	1.514e-07	0	Inf	0.998	0.3975	0.055	2.873	0.3606	0.372	0.05174	2.675	0.3259
ROBO1	2.773e-08	0	Inf	0.9977	1.5443	0.481	4.958	0.4653	1.2416	0.3911	3.942	0.7135
SPECC1	4.4764	0.53824	37.2292	0.1655	1.137	0.3529	3.663	0.8297	1.2024	0.4402	3.284	0.7192
KMT2C	1.798e-07	0	Inf	0.9978	0.2281	0.03064	1.697	0.1489	0.3092	0.04245	2.252	0.2466
ABCA4	3.1967	0.4054	25.205	0.27	2.0915	0.8018	5.455	0.1315	1.2923	0.5376	3.106	0.5666
ALMS1	1.5663	0.2065	11.882	0.6643	2.2424	0.9005	5.584	0.0828	2.0464	0.8964	4.672	0.0891
RANBP2	2.8567	0.6405	12.742	0.1688	0.5614	0.1724	1.828	0.3379	1.1365	0.4517	2.86	0.7858
PBRM1	6.905e-08	0	Inf	0.997	1.1696	0.2848	4.803	0.8279	0.7217	0.1773	2.937	0.6488
FLG2	2.9784	0.3783	23.4485	0.2999	1.0126	0.394	2.603	0.9792	0.9567	0.4013	2.281	0.9205
GABRG1	6.3263	1.72029	23.265	0.0055	2.35	0.7282	7.584	0.1529	2.6294	1.1404	6.063	0.0233
ERBB4	0.9511	0.1274	7.101	0.961	0.5612	0.07689	4.096	0.5689	0.5956	0.1463	2.426	0.4695
KNDC1	0.8455	0.1758	4.066	0.8341	3.0309	0.7111	12.919	0.1339	1.4225	0.5182	3.905	0.494
PLA2G4A	7.293e-08	0	Inf	0.9971	0.2554	0.0348	1.875	0.1796	0.1389	0.01907	1.012	0.0514
LRRK2	0.6301	0.08449	4.7	0.6524	1.4929	0.4631	4.813	0.5023	1.3047	0.4761	3.575	0.605
MXRA5	5.1946	1.42151	18.983	0.0127	0.3162	0.04334	2.307	0.2562	1.271	0.4616	3.497	0.643
ASH1L	1.026e-07	0	Inf	0.9972	1.0568	0.2542	4.394	0.9394	0.688	0.1683	2.811	0.6025
COL22A1	0.9901	0.1333	7.354	0.9922	0.7045	0.09712	5.111	0.729	0.8073	0.1988	3.278	0.7646
LTBP1	1.6373	0.3546	7.559	0.5275	3.115	1.0665	9.099	0.03773	2.9797	1.288	6.893	0.0107
EP300	2.42e-08	0	Inf	0.9975	2.436	0.7494	7.918	0.1388	1.2523	0.394	3.98	0.703
VPS13C	2.6195	0.3294	20.829	0.3627	1.716	0.5955	4.944	0.3173	1.141	0.4422	2.943	0.7854
FHOD3	2.569e-08	0	Inf	0.9973	0.1748	0.02408	1.269	0.0847	0.1777	0.02462	1.282	0.0866
MGA	9.624e-08	0	Inf	0.9975	1.6023	0.5764	4.454	0.3662	1.2791	0.4676	3.499	0.6316
ZNF318	1.6972	0.2158	13.35	0.6152	1.787	0.4314	7.403	0.4234	1.2644	0.3986	4.011	0.6904
SCN1A	2.5585	0.3331	19.649	0.3664	2.1945	0.6727	7.159	0.1927	1.9556	0.7107	5.381	0.1941
CELSR3	7.6537	2.078	28.19	0.00222	1.1192	0.3391	3.694	0.8534	1.3783	0.5755	3.301	0.4715
ATR	6.5916	1.4084	30.851	0.0166	2.4976	0.8982	6.945	0.0794	3.22	1.3941	7.438	0.00618
PLCB4	6.619	1.38349	31.6669	0.018	1.6603	0.585	4.712	0.3408	1.6356	0.7042	3.799	0.2525
DMBT1	2.3186	0.5202	10.334	0.27	0.513	0.1549	1.699	0.2745	0.8626	0.3391	2.194	0.7563
SEMA3E	1.613e-07	0	Inf	0.9968	0.637	0.1519	2.671	0.5375	0.4703	0.1141	1.938	0.2965
STAB1	6.358e-08	0	Inf	0.9976	3.3449	1.1682	9.578	0.0245	1.9098	0.6912	5.277	0.2122
CHD5	6.3419	2.19036	18.362	0.00066	3.5769	0.7752	16.504	0.1023	4.1973	1.8639	9.4516	0.000533
SSPO	3.1264	0.8995	10.867	0.0729	1.4124	0.1912	10.432	0.735	1.848	0.6684	5.111	0.237
TNXB	NA	NA	NA	NA	0.878	0.2741	2.812	0.8266	0.9812	0.3095	3.11	0.9743
DOPEY2	NA	NA	NA	NA	1.1498	0.351	3.767	0.8177	1.131	0.3486	3.67	0.8376
TRIP12	NA	NA	NA	NA	2.8579	1.2022	6.794	0.01747	3.0234	1.2814	7.134	0.0115
CHD9	NA	NA	NA	NA	0.7628	0.1861	3.127	0.7068	0.8018	0.1966	3.271	0.7582
BRCA2	NA	NA	NA	NA	1.0227	0.3135	3.337	0.9703	0.9602	0.2975	3.099	0.9459
SAGE1	1.3387	0.3495	5.127	0.6703	2.9362	0.6991	12.331	0.1413	2.088	0.8425	5.175	0.1119
DIP2C	4.108e-08	0	Inf	0.9977	4.6415	1.7918	12.024	0.00157	2.7307	1.1028	6.762	0.0299
HUWE1	NA	NA	NA	NA	1.6008	0.6119	4.188	0.3376	1.0797	0.4118	2.831	0.876
HELZ	1.067e-07	0	Inf	0.998	2.3039	0.8976	5.914	0.0827	1.8358	0.7298	4.618	0.1968
EPB41L3	0.41	0.05253	3.2001	0.3951	3.8789	1.3848	10.865	0.0099	1.2544	0.505	3.116	0.6254
ADCY8	1.4859	0.1877	11.761	0.7075	1.1784	0.3625	3.831	0.7849	1.0106	0.3663	2.788	0.9837
PCDHB16	1.4102	0.3265	6.092	0.6452	9.326e-08	0	Inf	0.9952	0.8471	0.2067	3.471	0.8176
TET1	0.671	0.09013	4.995	0.697	3.0703	0.7051	13.368	0.135	1.3592	0.429	4.306	0.6019
CNTLN	1.4993	0.1902	11.819	0.7006	1.2914	0.3139	5.313	0.723	1.0387	0.3286	3.284	0.9484
UNC79	0.7244	0.08611	6.094	0.7667	1.805	0.434	7.507	0.4167	1.143	0.3607	3.622	0.8202
TENM1	2.7958	0.3447	22.678	0.3357	5.4205	1.9033	15.437	0.00155	2.914	1.168	7.27	0.0219
NTRK3	2.316e-07	0	Inf	0.9971	1.6647	0.4039	6.86	0.4806	1.2036	0.2948	4.914	0.7963
ANK3	1.6105	0.2006	12.932	0.6539	0.6534	0.08866	4.815	0.6762	0.5934	0.1448	2.431	0.4682
MAN2A1	3.3292	0.7455	14.867	0.1152	1.2291	0.2984	5.063	0.7752	1.8103	0.6605	4.961	0.2486
CDH23	3.6203	0.7878	16.6365	0.0982	8.087e-08	0	Inf	0.9949	0.7325	0.18	2.981	0.6638
IGF2R	1.6157	0.1993	13.097	0.6532	0.7923	0.1065	5.892	0.8201	1.2508	0.3042	5.143	0.7564
ARID1B	2.2905	0.2989	17.551	0.4251	1.0365	0.2461	4.365	0.961	1.3304	0.4156	4.258	0.6306
ACACB	1.416	0.1795	11.172	0.7413	0.9364	0.1287	6.813	0.9483	0.8889	0.218	3.626	0.8696
IL6ST	1.385e-07	0	Inf	0.9971	0.3629	0.08692	1.515	0.1645	0.3496	0.08458	1.445	0.1467
MAP2	1.404e-07	0	Inf	0.998	1.9461	0.7429	5.098	0.1754	1.4766	0.5839	3.734	0.4103
CARD11	0.7579	0.08684	6.615	0.802	1.2093	0.3761	3.889	0.7498	1.2179	0.4424	3.353	0.7028
SRCAP	1.9583	0.2379	16.117	0.532	2.6499	0.8053	8.72	0.1088	1.8589	0.6649	5.197	0.2372
CNTN1	5.963e-08	0	Inf	0.998	1.2253	0.4392	3.418	0.6979	0.8209	0.2941	2.291	0.7063
CTTNBP2	2.2504	0.2868	17.66	0.4403	3.738e-08	0	Inf	0.9957	0.322	0.04491	2.309	0.2596
GRIA2	4.1734	0.5041	34.5487	0.1852	2.1173	0.7101	6.313	0.1784	1.3113	0.4957	3.469	0.5851
CELSR1	3.1011	0.6846	14.047	0.142	0.9252	0.28	3.056	0.8985	1.4199	0.56	3.6	0.46
MYO7A	1.497e-07	0	Inf	0.9973	1.4141	0.5107	3.916	0.5049	1.219	0.4439	3.345	0.7013
COL7A1	2.374e-07	0	Inf	0.997	0.7049	0.2184	2.275	0.5585	0.7186	0.2254	2.291	0.5765
LAMA5	3.1908	0.4075	24.985	0.2692	1.9889	0.7153	5.53	0.1875	1.6559	0.6707	4.089	0.274
ATP8A2	2.766e-07	0	Inf	0.997	1.2346	0.3825	3.984	0.7245	0.9145	0.2872	2.912	0.8798
DNAH3	5.0283	0.8138	31.069	0.0822	2.5787	0.6188	10.747	0.1933	3.8454	1.39	10.638	0.00948
WDFY4	1.092e-07	0	Inf	0.9973	1.0758	0.2595	4.459	0.9198	0.7977	0.1948	3.266	0.753
SPEN	9.047e-08	0	Inf	0.9965	0.775	0.1842	3.26	0.728	0.6729	0.1627	2.783	0.5844
LAMA2	1.011e-07	0	Inf	0.9975	1.037	0.251	4.284	0.9599	0.6361	0.1569	2.578	0.5264
CR2	4.8745	1.3107	18.128	0.0181	2.5918	0.6142	10.937	0.1948	3.8871	1.5447	9.782	0.00393
NBAS	2.014e-07	0	Inf	0.9974	1.0954	0.3829	3.134	0.8651	0.6967	0.2446	1.985	0.4986
SDK2	0.6779	0.08884	5.173	0.7077	0.3797	0.05216	2.765	0.3391	0.5054	0.1233	2.071	0.343
SPHKAP	3.6804	0.4005	33.8204	0.2496	2.0854	0.5045	8.619	0.3101	1.7707	0.5575	5.624	0.3325
MYO6	8.04e-08	0	Inf	0.9978	0.4689	0.1134	1.939	0.2957	0.4775	0.117	1.949	0.303
SAMD9	0.7742	0.09317	6.433	0.8127	3.864e-08	0	Inf	0.9953	0.2678	0.03733	1.921	0.19
TAF1L	9.647e-08	0	Inf	0.9966	0.8257	0.1951	3.495	0.7947	0.5855	0.1427	2.403	0.4575
CACNA1C	1.039e-07	0	Inf	0.9974	0.8631	0.1181	6.305	0.8846	0.5646	0.07833	4.07	0.5706
ATAD2	0.3805	0.05002	2.8943	0.3506	1.4784	0.4585	4.768	0.5128	1.4024	0.5134	3.831	0.5095
COL5A1	4.2929	0.5211	35.369	0.1757	1.5831	0.3783	6.624	0.5293	1.5423	0.4835	4.92	0.4641
ICE1	1.0759	0.143	8.093	0.9434	1.0828	0.3374	3.475	0.8936	1.1595	0.4237	3.173	0.7733
TENM2	0.3741	0.03641	3.8437	0.4081	3.671e-08	0	Inf	0.9956	0.2863	0.03985	2.057	0.2138
GLI3	1.1613	0.155	8.702	0.8843	1.3231	0.4769	3.671	0.5907	1.2324	0.4983	3.048	0.651
ANK1	4.929e-08	0	Inf	0.997	1.384e-07	0	Inf	0.9951	1.13e-07	0	Inf	0.9942
GPR158	3.2015	0.6677	15.35	0.1457	1.4502	0.5162	4.074	0.4806	1.2958	0.5462	3.074	0.5566
CUL9	7.027e-08	0	Inf	0.9976	0.4256	0.05886	3.077	0.3974	0.3613	0.05039	2.59	0.3111
BAZ2B	NA	NA	NA	NA	1.1907	0.4292	3.304	0.7374	1.3929	0.5059	3.835	0.5214
KALRN	NA	NA	NA	NA	2.3067	1.089	4.886	0.0291	1.9891	0.9505	4.163	0.068
COL16A1	2.3907	0.5386	10.612	0.2517	4.727e-08	0	Inf	0.9958	0.5118	0.1223	2.142	0.3591
ATP2B2	0.7158	0.09331	5.491	0.7477	0.7415	0.1019	5.394	0.7677	0.651	0.1593	2.661	0.5501
PTPRT	1.022e-07	0	Inf	0.9979	0.9098	0.2766	2.992	0.8763	0.6437	0.2008	2.064	0.4586
IRX1	8.98e-08	0	Inf	0.998	0.8139	0.1975	3.354	0.7756	0.771	0.1891	3.143	0.7168
SMARCA4	2.377e-07	0	Inf	0.9979	2.8631	1.0068	8.142	0.0485	2.0438	0.7371	5.667	0.169
DYNC1H1	2.327e-08	0	Inf	0.9977	0.788	0.2462	2.521	0.688	0.7324	0.2307	2.325	0.5972
NCKAP5	8.116	0.8824	74.652	0.0644	1.128	0.3469	3.665	0.8417	1.5382	0.5537	4.273	0.4088
NID2	7.5516	0.72976	78.1444	0.0899	0.3956	0.0544	2.877	0.3597	0.7338	0.1792	3.004	0.6668
PRR12	5.5609	0.681	45.411	0.1093	1.2614	0.3058	5.203	0.748	1.5489	0.4873	4.923	0.458
ASTN1	NA	NA	NA	NA	1.4487	0.1978	10.61	0.7152	2.3295	0.5661	9.587	0.2414
LRRC7	5.0953	0.6452	40.241	0.123	1.2823	0.4001	4.11	0.6756	1.6967	0.6204	4.641	0.303
PCDHA5	1.022e-07	0	Inf	0.9979	0.4828	0.06627	3.518	0.4724	0.355	0.04919	2.562	0.3045
TNRC6A	2.535e-07	0	Inf	0.9979	0.6558	0.1572	2.737	0.5627	0.5844	0.1409	2.423	0.459
PPP1R3A	2.394e-07	0	Inf	0.9979	0.457	0.06211	3.363	0.4419	0.4695	0.06472	3.407	0.455
PLA2R1	7.0524	0.8694	57.209	0.0674	0.5732	0.1398	2.351	0.4396	0.7173	0.2244	2.292	0.5751
AMPH	4.934e-08	0	Inf	0.9976	1.0391	0.2512	4.298	0.9578	0.958	0.2349	3.907	0.9523
TAF1	0.4922	0.0592	4.091	0.5118	0.9136	0.221	3.777	0.9006	0.7395	0.2333	2.344	0.6082
SHANK1	5.0431	1.1131	22.8482	0.0358	0.5244	0.07108	3.869	0.5267	1.427	0.4463	4.565	0.5485
PRDM16	1.1674	0.2667	5.11	0.8372	0.9085	0.1245	6.63	0.9246	1.1611	0.365	3.693	0.8003
FER1L6	2.2211	0.5007	9.853	0.2938	1.2915	0.1721	9.692	0.8036	1.8655	0.5843	5.956	0.2924
TPTE	2.476	0.3093	19.817	0.3929	1.169e-07	0	Inf	0.9946	0.3611	0.05032	2.591	0.311
CLTC	4.195e-08	0	Inf	0.997	0.9529	0.2251	4.033	0.9478	0.5813	0.1417	2.385	0.4513
MEGF8	0.5833	0.07562	4.4997	0.6051	1.54	0.5166	4.59	0.4384	0.8252	0.3197	2.13	0.6912
PTPRZ1	1.8568	0.2432	14.178	0.551	1.0133	0.2446	4.197	0.9854	0.9933	0.3136	3.146	0.9909
CELSR2	0.7364	0.1611	3.367	0.6932	0.3962	0.05365	2.926	0.3641	0.7868	0.2463	2.513	0.6857
CDH7	1.0213	0.2218	4.702	0.9784	0.8654	0.1189	6.299	0.8865	1.0783	0.3374	3.446	0.8988
LRRK1	3.487	1.01652	11.9616	0.047	1.6733	0.2256	12.411	0.6146	2.5332	0.912	7.036	0.0746
OPRM1	4.6726	1.0244	21.313	0.0465	1.232e-07	0	Inf	0.9955	1.3884	0.3388	5.689	0.6484
KMT2E	1.0164	0.1277	8.091	0.9878	1.4843	0.3537	6.228	0.5894	1.3125	0.4113	4.188	0.646
KANK1	2.1058	0.6343	6.991	0.2239	2.5755	0.7923	8.373	0.1158	3.1296	1.4304	6.847	0.00429
ZNF227	7.7127	1.6517	36.014	0.00937	2.8295	0.378	21.179	0.3112	2.8538	0.8963	9.087	0.0759
ARHGAP35	1.0445	0.1377	7.923	0.9664	1.091e-07	0	Inf	0.9947	0.423	0.05828	3.071	0.395
WDR17	2.747e-08	0	Inf	0.9967	0.569	0.07818	4.141	0.5776	0.4006	0.05569	2.882	0.3636
TLL1	6.539e-08	0	Inf	0.9972	0.7908	0.1923	3.253	0.745	0.6583	0.1621	2.673	0.5586
PTPRN2	2.1781	0.25181	18.839	0.4795	0.3321	0.04531	2.435	0.2782	0.5298	0.1292	2.173	0.3776
SEZ6L	1.4945	0.2788	8.011	0.639	1.2033	0.4277	3.386	0.7259	1.6888	0.7284	3.915	0.222
MAP1B	6.9888	1.4814	32.971	0.014	1.2918	0.4033	4.137	0.6664	2.1794	0.8809	5.392	0.0919
HECW2	0.4251	0.05552	3.2549	0.41	1.118e-07	0	Inf	0.9945	0.3437	0.04773	2.475	0.2891
TRRAP	3.68	0.4427	30.588	0.228	2.5784	0.5876	11.315	0.2094	1.8912	0.5728	6.244	0.2957
SPAG17	4.4051	0.9739	19.926	0.0542	0.8228	0.2834	2.389	0.7198	0.8352	0.3489	1.999	0.6859
CEP290	3.816e-08	0	Inf	0.9969	2.2246	0.8091	6.117	0.1213	1.4485	0.5301	3.958	0.47
HDAC9	3.0188	0.3847	23.687	0.2932	1.0841	0.3271	3.594	0.8949	1.1392	0.4077	3.183	0.8037
DNAH11	4.2971	0.8468	21.807	0.0785	0.4668	0.06421	3.393	0.4516	1.1332	0.3561	3.606	0.8323
STAB2	2.853e-08	0	Inf	0.9966	0.6635	0.1619	2.719	0.5686	0.5131	0.1262	2.086	0.3511
HIPK2	1.185	0.1559	9.007	0.8697	1.347	0.4209	4.313	0.6156	1.6618	0.6075	4.545	0.3225
EML5	2.791e-07	0	Inf	0.997	1.505	0.4478	5.058	0.5086	0.7438	0.224	2.47	0.629
ADAMTSL1	1.603	0.2126	12.083	0.6471	0.5228	0.07224	3.784	0.5207	0.8918	0.2195	3.623	0.8728
USP19	2.4597	0.3021	20.029	0.4002	0.393	0.05389	2.866	0.3569	0.8298	0.2034	3.386	0.7948
PCDHA7	0.3732	0.04719	2.9519	0.3503	0.6546	0.08946	4.79	0.6765	0.867	0.2115	3.553	0.8428
F5	8.626e-08	0	Inf	0.9974	0.8948	0.2184	3.666	0.8772	0.6668	0.1639	2.712	0.5713
TEK	1.314e-07	0	Inf	0.9976	0.3096	0.04255	2.253	0.247	0.2642	0.03676	1.899	0.186
PCDH18	1.0903	0.1421	8.365	0.9338	0.8844	0.215	3.638	0.8648	1.2089	0.3821	3.824	0.7468
MCTP2	3.1353	0.4079	24.098	0.2721	1.5043	0.4662	4.853	0.4945	1.769	0.6455	4.847	0.2674
CHRM3	4.703e-08	0	Inf	0.9967	0.9642	0.2305	4.033	0.9602	0.5784	0.1409	2.373	0.4472
CENPF	1.786e-07	0	Inf	0.9971	1.4153	0.4436	4.515	0.5573	1.044	0.3314	3.289	0.9413
EPPK1	1.0791	0.1437	8.103	0.941	1.7573	0.4203	7.346	0.4399	1.4254	0.451	4.505	0.5461
TEP1	0.6242	0.07637	5.102	0.6602	0.3965	0.05486	2.866	0.3593	0.4503	0.1103	1.839	0.2664
TCF20	6.182e-08	0	Inf	0.9973	1.4109	0.5016	3.969	0.5142	0.8807	0.3084	2.515	0.812
NCOR1	5.6574	0.6961	45.981	0.105	0.82	0.1959	3.433	0.7859	1.1775	0.3647	3.801	0.7847
MRC2	3.225e-07	0	Inf	0.9979	1.3069	0.4076	4.19	0.6525	1.4141	0.4452	4.492	0.5568
PTPRC	0.3806	0.03624	3.997	0.4207	1.265	0.3885	4.117	0.6967	1.1608	0.4138	3.256	0.777
PAK7	2.0552	0.2658	15.893	0.49	1.177	0.3684	3.762	0.783	1.2293	0.4519	3.344	0.686
KIAA1217	3.908e-08	0	Inf	0.9972	0.5742	0.07901	4.173	0.5835	0.3389	0.04723	2.432	0.2819
NAV3	0.8262	0.1035	6.597	0.857	0.7641	0.184	3.174	0.7112	0.666	0.2078	2.134	0.4939
DPCR1	0.9527	0.1737	5.226	0.9555	0.7154	0.2155	2.374	0.5842	0.7321	0.2873	1.865	0.5134
CAND1	4.4987	0.999	20.259	0.0502	0.3481	0.04793	2.529	0.297	0.7962	0.2505	2.531	0.6993
USP40	0.7676	0.09569	6.157	0.8033	2.7816	0.8395	9.216	0.0942	1.907	0.6964	5.222	0.2091
IDH1	0.9676	0.1229	7.616	0.975	0.9879	0.2345	4.162	0.9868	0.8875	0.2788	2.825	0.8399
ABCB5	0.7091	0.0869	5.786	0.7482	0.6454	0.0889	4.685	0.665	0.7499	0.1838	3.059	0.6883
PTEN	2.074e-07	0	Inf	0.9977	1.3959	0.4272	4.561	0.5809	1.1069	0.3437	3.565	0.8648
ZFC3H1	1.2243	0.1617	9.273	0.8447	0.3897	0.09215	1.648	0.2001	0.6735	0.2108	2.152	0.5049
MYH6	0.6116	0.075	4.987	0.6461	0.3709	0.05047	2.725	0.3297	0.4849	0.1172	2.007	0.3179
HSPG2	1.8875	0.2055	17.34	0.5745	0.6371	0.08778	4.624	0.6557	0.9769	0.2401	3.974	0.974
IGSF9B	1.1312	0.1201	10.654	0.9142	0.8483	0.3012	2.39	0.7556	0.727	0.2857	1.85	0.5034
NCOR2	5.8012	1.2421	27.095	0.0254	2.6383	0.6316	11.021	0.1835	2.4174	0.8835	6.614	0.0857
ADGRG4	5.174e-08	0	Inf	0.9965	4.339	1.3386	14.066	0.0144	1.6807	0.5303	5.327	0.378
PSD2	1.576e-07	0	Inf	0.9969	2.1963	0.7639	6.314	0.1442	1.496	0.5368	4.172	0.4409
DUSP27	1.3363	0.1504	11.874	0.7948	0.2983	0.04122	2.159	0.231	0.4517	0.1113	1.834	0.2663
TRO	2.386	0.284	20.047	0.423	1.3062	0.3174	5.376	0.7113	1.447	0.4546	4.605	0.5316
GCN1L1	6.41	1.3877	29.609	0.0173	0.5301	0.1267	2.219	0.3849	0.9054	0.3245	2.527	0.8495
NYNRIN	2.0091	0.1995	20.238	0.5538	3.3127	1.0052	10.917	0.049	2.371	0.8586	6.549	0.0957
KCNB2	0.5341	0.06757	4.221	0.5521	4.1335	1.6047	10.648	0.00329	2.8528	1.2273	6.632	0.0149
CCDC178	2.6418	0.3221	21.665	0.366	0.7262	0.09859	5.349	0.7535	0.8209	0.2013	3.348	0.7832
PTPN14	2.079	0.2645	16.343	0.4866	2.342	0.7145	7.677	0.1601	1.918	0.6994	5.258	0.2058
ADAMTS9	1.0546	0.1253	8.873	0.961	2.2838	0.6683	7.804	0.1878	0.8924	0.3093	2.575	0.8332
RASA1	1.584e-07	0	Inf	0.9969	1.2252	0.2941	5.103	0.7802	0.906	0.2215	3.706	0.8907
SALL1	5.7062	0.6347	51.299	0.1201	1.9029	0.4566	7.93	0.377	1.7261	0.5431	5.486	0.3548
EVPL	4.622e-08	0	Inf	0.9972	1.0187	0.2475	4.193	0.9795	0.7542	0.1848	3.077	0.6941
SORCS1	0.8913	0.1176	6.755	0.9113	9.656e-08	0	Inf	0.9945	0.3779	0.05244	2.724	0.3342
DMXL1	0.9436	0.1773	5.023	0.9458	1.5267	0.464	5.023	0.4862	1.9599	0.7845	4.896	0.1498
ADCY2	8.797e-08	0	Inf	0.9971	2.909	1.1983	7.062	0.0183	1.291	0.5461	3.052	0.5607
TNN	3.0033	0.3757	24.007	0.2998	0.7645	0.1854	3.151	0.7101	0.8436	0.2649	2.686	0.7734
EPG5	2.9212	0.6091	14.011	0.1802	1.9418	0.6955	5.421	0.2052	2.4931	1.0801	5.754	0.0323
ATP10B	4.463e-08	0	Inf	0.9971	1.185e-07	0	Inf	0.9938	1.063e-07	0	Inf	0.993
AFF2	4.388e-08	0	Inf	0.9969	2.3186	0.3109	17.291	0.412	0.7455	0.1025	5.422	0.7717
THADA	2.164e-07	0	Inf	0.997	0.909	0.2214	3.731	0.8947	0.7009	0.1727	2.845	0.619
CDKN2A	0.3371	0.04297	2.6455	0.3009	1.052e-07	0	Inf	0.9956	0.3609	0.05004	2.603	0.312
ADGRL4	NA	NA	NA	NA	1.7705	0.644	4.867	0.2682	1.8751	0.6887	5.106	0.2186
PCNXL2	NA	NA	NA	NA	0.9087	0.2856	2.892	0.8713	0.9249	0.2929	2.921	0.8941
FLNC	NA	NA	NA	NA	7.774e-08	0	Inf	0.9948	8.11e-08	0	Inf	0.9951
PDZRN3	NA	NA	NA	NA	1.403	0.5014	3.925	0.5189	1.319	0.4752	3.661	0.5951
ZNF292	NA	NA	NA	NA	4.744	1.4429	15.599	0.0104	3.755	1.1714	12.038	0.026
CAMTA1	0.9469	0.2151	4.168	0.9425	0.3434	0.0458	2.574	0.2983	0.8465	0.263	2.724	0.7799
KIT	2.782	0.7869	9.836	0.1123	1.36	0.1854	9.974	0.7623	2.1667	0.7821	6.003	0.137
PDE3A	0.4233	0.07228	2.4795	0.3405	1.3855	0.1877	10.226	0.7492	1.9309	0.5982	6.233	0.2711
MAST4	1.7361	0.2178	13.84	0.6025	3.4489	1.0635	11.185	0.0392	1.9154	0.6921	5.301	0.2108
ABCB1	3.2886	0.7293	14.8294	0.121	1.123e-07	0	Inf	0.9952	0.8434	0.2074	3.43	0.8119
CACNA1S	0.7327	0.09775	5.492	0.7622	3.3307	0.4474	24.795	0.2401	0.9096	0.2211	3.742	0.8956
SLC8A1	1.9781	0.4664	8.389	0.3548	8.885e-08	0	Inf	0.9947	0.8123	0.1994	3.309	0.7718
ATRNL1	0.3218	0.03905	2.6525	0.2921	1.249e-07	0	Inf	0.9961	0.326	0.04476	2.374	0.2686
COBLL1	10.4661	2.2671	48.316	0.00262	2.802	0.666	11.786	0.1599	3.9108	1.414	10.816	0.0086
IGHG1	1.2013	0.2511	5.746	0.8184	0.8669	0.1188	6.326	0.888	1.1278	0.3535	3.598	0.839
GABRA1	0.7717	0.1703	3.496	0.737	5.2406	1.5632	17.569	0.00728	3.483	1.3835	8.768	0.00807
CR1	1.191e-07	0	Inf	0.9974	5.5036	1.3064	23.185	0.0201	1.8361	0.4492	7.505	0.3976
LOXHD1	1.324	0.1706	10.277	0.7884	8.6407	2.5677	29.077	0.000496	2.562	0.9156	7.169	0.0731
MYO18A	0.5652	0.07027	4.546	0.5917	1.148e-07	0	Inf	0.995	0.354	0.0491	2.552	0.3028
WDFY3	1.5229	0.1938	11.966	0.6892	1.1786	0.2869	4.841	0.8196	1.1055	0.3503	3.489	0.8641
HCN1	9.035e-08	0	Inf	0.9971	3.057e-07	0	Inf	0.9939	1.202e-07	0	Inf	0.9942
KIF19	3.7814	0.9534	14.998	0.0585	0.684	0.09388	4.983	0.7077	2.1909	0.7933	6.051	0.1302
PKD1	0.8794	0.195	3.967	0.8673	1.719e-07	0	Inf	0.9953	1.2097	0.2939	4.979	0.792
USP34	0.29	0.0377	2.2308	0.2344	1.7618	0.2425	12.803	0.5757	0.7602	0.1855	3.116	0.7033
NOTCH4	1.1178	0.2446	5.108	0.886	0.3413	0.04577	2.546	0.2944	0.7256	0.2266	2.324	0.5892
CYLC1	5.9063	1.657	21.052	0.00617	1.4568	0.4352	4.877	0.5416	1.621	0.6653	3.95	0.2877
FILIP1	2.6244	0.5666	12.156	0.2174	1.0625	0.1448	7.795	0.9525	1.7505	0.5513	5.558	0.3422
TACC2	3.68	0.4427	30.588	0.228	0.3293	0.04545	2.386	0.2717	0.6532	0.16	2.667	0.553
SLCO5A1	1.017e-07	0	Inf	0.9979	0.8981	0.2113	3.817	0.8842	0.7346	0.1773	3.043	0.6707
MGAM	2.182e-08	0	Inf	0.9977	0.3962	0.05452	2.879	0.3602	0.2951	0.04082	2.133	0.2265
ARHGEF4	2.182e-08	0	Inf	0.9977	1.7513	0.4247	7.222	0.4382	0.8539	0.2085	3.497	0.8262
PTCHD2	2.535e-07	0	Inf	0.9979	0.5795	0.1409	2.383	0.4495	0.5266	0.1291	2.148	0.3712
ABCC8	3.15e-07	0	Inf	0.998	0.7717	0.1781	3.344	0.729	0.4511	0.1049	1.94	0.285
ITIH5	4.934e-08	0	Inf	0.9976	1.7391	0.606	4.991	0.3036	1.0151	0.3511	2.935	0.978
ASCC3	172.661	20.1606	1478.72	2.59e-06	1.7356	0.508	5.93	0.3791	1.2947	0.4342	3.861	0.6432
CABIN1	18.177	1.7147	192.687	0.0161	0.9716	0.3039	3.107	0.9612	1.2808	0.4696	3.493	0.6288
PCDH11X	4.461e-07	0	Inf	0.9975	1.839	0.6329	5.342	0.263	0.995	0.3437	2.881	0.9926
ZNF462	2.489e-06	0	Inf	0.9976	5.1842	1.9913	13.497	0.000749	4.3453	1.7135	11.019	0.00197
CHD1	NA	NA	NA	NA	0.2823	0.03868	2.061	0.2124	0.2015	0.02739	1.483	0.1157
HIPK3	2.371e-07	0	Inf	0.9975	0.8971	0.218	3.692	0.8804	0.612	0.1503	2.492	0.4931
FCRL5	16.6467	1.8255	151.8	0.0126	0.8502	0.2063	3.503	0.8222	1.2415	0.3907	3.945	0.7139
PKD1L1	5.5609	0.681	45.411	0.1093	0.9422	0.2911	3.049	0.9208	0.8804	0.3098	2.502	0.811
LY75	2.688e-07	0	Inf	0.9979	1.471	0.4532	4.775	0.5206	1.2441	0.3898	3.971	0.7123
ZFHX3	5.5609	0.681	45.411	0.1093	0.46	0.1115	1.898	0.2829	0.7747	0.2441	2.459	0.6648
TMEM132D	3.15e-07	0	Inf	0.998	1.1187	0.3411	3.669	0.8532	0.7154	0.2153	2.377	0.5845
COL4A1	1.09e-07	0	Inf	0.9979	0.571	0.138	2.362	0.4393	0.5494	0.1342	2.249	0.4048
CPAMD8	2.535e-07	0	Inf	0.9979	1.3023	0.5237	3.238	0.5698	1.2828	0.5197	3.167	0.5891
NFXL1	1.564e-07	0	Inf	0.9978	1.4247	0.4381	4.632	0.5563	1.2571	0.3932	4.019	0.6996
MAB21L1	8.116	0.8824	74.652	0.0644	0.72	0.09871	5.251	0.7459	1.2758	0.3127	5.206	0.7342
ZNF578	5.5609	0.681	45.411	0.1093	0.4771	0.1146	1.987	0.3094	0.5216	0.1588	1.713	0.283
SEMA3A	2.394e-07	0	Inf	0.9979	2.645	0.9221	7.587	0.0704	1.7778	0.6383	4.952	0.271
SLC39A12	NA	NA	NA	NA	0.8159	0.2563	2.597	0.7305	0.7656	0.2393	2.45	0.6527
TANC2	9.047e-08	0	Inf	0.9965	0.4185	0.05726	3.059	0.3907	0.4017	0.05563	2.901	0.3659
POTEH	18.177	1.7147	192.687	0.0161	1.2654	0.3969	4.034	0.6907	1.4836	0.5422	4.059	0.4424
GRM1	3.673e-06	0	Inf	0.9982	1.1024	0.3461	3.512	0.869	1.1152	0.353	3.523	0.8526
GRXCR1	2.1616	0.2835	16.482	0.457	1.0877	0.2635	4.489	0.9074	1.3247	0.4167	4.211	0.634
CACNA1A	1.017e-07	0	Inf	0.9979	2.913e-07	0	Inf	0.9944	1.284e-07	0	Inf	0.9948
ZNF536	7.693e-08	0	Inf	0.9976	3.476e-07	0	Inf	0.9944	1.041e-07	0	Inf	0.9948
CUX1	8.99e-08	0	Inf	0.9972	0.7664	0.1033	5.688	0.7948	0.4911	0.06771	3.562	0.4818
SLIT2	3.588e-08	0	Inf	0.9973	1.33e-07	0	Inf	0.9942	1.153e-07	0	Inf	0.9931
HNF1A	0.6697	0.1212	3.702	0.646	1.3082	0.3918	4.368	0.6623	1.6174	0.6506	4.021	0.3008
MYH14	8.019e-08	0	Inf	0.9977	0.4492	0.05963	3.385	0.4374	0.388	0.0531	2.835	0.3507
NOTCH2	1.067e-07	0	Inf	0.9971	2.3458	0.7148	7.698	0.1596	1.0812	0.3407	3.431	0.8946
IGSF10	2.63e-08	0	Inf	0.9975	1.012	0.298	3.436	0.9847	0.5164	0.1565	1.703	0.2778
DSP	0.5115	0.06379	4.1023	0.528	0.5533	0.0763	4.012	0.5582	0.5163	0.1271	2.097	0.3552
MAGI2	7.069e-08	0	Inf	0.9975	3.354e-08	0	Inf	0.9953	1.033e-07	0	Inf	0.9921
CTNND2	2.6488	0.3224	21.764	0.365	2.6141	0.7994	8.548	0.1119	2.0755	0.75	5.744	0.16
KPRP	3.1771	0.7233	13.957	0.1258	5.695	2.047	15.847	0.000862	5.3534	2.3115	12.398	9.02e-05
KIAA1549	0.6827	0.08796	5.299	0.7151	1.1408	0.2786	4.671	0.8547	1.3	0.412	4.102	0.6545
NTRK2	11.8255	2.4559	56.942	0.00207	1.501	0.365	6.172	0.5735	2.5409	0.9304	6.94	0.0689
FBN3	1.7936	0.2285	14.082	0.578	1e-07	0	Inf	0.9952	0.5557	0.07713	4.004	0.5599
GNAS	5.6117	1.0237	30.761	0.0469	0.3557	0.0477	2.652	0.3132	1.13	0.3458	3.693	0.8397
ANO4	2.932e-08	0	Inf	0.997	1.9148	0.5833	6.285	0.2841	1.1535	0.3608	3.688	0.8097
ASXL3	2.3045	0.2964	17.9165	0.425	1.6491	0.5038	5.398	0.4083	1.332	0.4818	3.68	0.5808
EPHA6	2.9006	0.3573	23.55	0.3189	2.0026	0.6068	6.609	0.2543	1.63	0.5897	4.505	0.346
OR2G2	2.3746	0.299	18.856	0.4133	2.0429	0.4914	8.493	0.3258	2.1712	0.6816	6.916	0.1897
NCOA6	3.342e-08	0	Inf	0.998	0.7893	0.1014	6.143	0.8212	0.3229	0.04388	2.376	0.2669
DOCK10	1.0521	0.1396	7.928	0.9607	1.5129	0.3616	6.331	0.5707	1.495	0.4699	4.754	0.496
RXRB	8.493e-08	0	Inf	0.997	2.3386	0.8146	6.714	0.1143	1.3881	0.5033	3.828	0.5264
GRM8	6.783e-08	0	Inf	0.9974	2.0333	0.4875	8.481	0.3301	1.2488	0.3061	5.095	0.7568
ATP8A1	3.9066	0.461	33.1035	0.2114	0.9051	0.1245	6.582	0.9215	1.1156	0.2725	4.567	0.879
VWA5B2	1.4743	0.1955	11.115	0.7065	5.392	1.6514	17.606	0.00526	3.5291	1.2769	9.753	0.015
AOX1	2.883	0.31896	26.0587	0.3459	0.5365	0.07237	3.977	0.5423	0.5078	0.1224	2.106	0.3504
LAMA3	8.2528	1.7752	38.368	0.0071	2.102	0.5026	8.791	0.3088	3.2067	1.1543	8.908	0.0254
FLNB	2.5122	0.3139	20.108	0.3854	0.988	0.3055	3.195	0.984	1.1384	0.4135	3.135	0.8019
B4GALNT3	12.1229	3.1292	46.9654	0.000305	1.371	0.3255	5.775	0.667	2.8453	1.1396	7.104	0.0251
ANKRD26	2.78e-08	0	Inf	0.9973	0.6461	0.1571	2.657	0.5449	0.5567	0.1365	2.271	0.4142
TJP1	1.4437	0.1824	11.429	0.7279	1.213e-07	0	Inf	0.995	0.4261	0.05893	3.082	0.3981
RUNX1T1	8.113e-08	0	Inf	0.997	1.172e-07	0	Inf	0.9945	1.217e-07	0	Inf	0.9932
VAV3	4.3068	0.5288	35.0793	0.1724	0.5073	0.07037	3.657	0.5007	0.8885	0.2192	3.601	0.8685
ZNF521	2.1878	0.4362	10.973	0.3413	0.873	0.2111	3.61	0.8513	1.4387	0.5265	3.931	0.4782
C2CD3	3.0479	0.3872	23.989	0.2897	0.5567	0.07498	4.134	0.5669	1.069	0.2598	4.398	0.9263
KIF1B	0.5776	0.07658	4.3562	0.5944	1.0035	0.138	7.299	0.9973	0.8761	0.2149	3.572	0.854
FNDC1	2.3553	0.2991	18.549	0.4159	0.7905	0.1861	3.358	0.7501	0.6252	0.1902	2.055	0.4392
NLRP12	1.317e-07	0	Inf	0.997	0.6156	0.08512	4.453	0.6308	0.4247	0.0591	3.052	0.3947
SVIL	1.0698	0.1382	8.279	0.9485	2.5974	0.898	7.513	0.0782	2.0336	0.7861	5.261	0.1433
KDR	4.559	1.0163	20.451	0.0476	1.458	0.3442	6.176	0.6087	2.063	0.739	5.759	0.1668
ADAMTS12	1.021e-07	0	Inf	0.998	1.007e-07	0	Inf	0.9947	9.689e-08	0	Inf	0.9935
PLXNB3	18.4443	3.7863	89.849	0.000309	2.2636	0.6982	7.339	0.1734	3.0164	1.2107	7.515	0.0178
PCDHA8	3.942e-08	0	Inf	0.9976	0.139	0.01806	1.069	0.058	0.191	0.02539	1.437	0.1079
PCDH9	0.8804	0.09895	7.833	0.909	0.571	0.07726	4.22	0.5829	0.8728	0.2123	3.589	0.8505
PAPPA	1.624e-07	0	Inf	0.9977	1.4802	0.3612	6.065	0.5858	0.9956	0.245	4.046	0.9951
SIPA1L2	1.5402	0.3201	7.41	0.59	1.13	0.3875	3.294	0.8233	1.8415	0.787	4.309	0.1592
RNF213	5.393e-08	0	Inf	0.9978	2.4504	0.3339	17.986	0.3782	0.8559	0.1182	6.197	0.8776
TRIM66	2.789e-07	0	Inf	0.9972	1.1505	0.3513	3.769	0.8168	0.7752	0.2388	2.517	0.6717
CNTNAP5	4.221	0.8038	22.169	0.0888	0.6408	0.0874	4.698	0.6615	1.7701	0.5548	5.648	0.3347
KIAA1551	0.7734	0.09978	5.996	0.8058	2.8181	1.0006	7.937	0.0499	2.3096	0.9304	5.733	0.0711
COL4A4	2.0232	0.2512	16.296	0.5079	2.8842	1.0151	8.194	0.0468	1.808	0.7266	4.499	0.2029
NUP133	8.749e-08	0	Inf	0.9974	2.4059	0.7216	8.021	0.153	1.2557	0.392	4.022	0.7015
ARHGAP31	2.577e-07	0	Inf	0.9972	1.3745	0.3342	5.653	0.6593	1.0922	0.267	4.467	0.9023
SLC44A5	5.099e-08	0	Inf	0.997	1.2594	0.3026	5.241	0.7512	1.2368	0.3019	5.067	0.7677
SH3RF3	10.0308	1.2438	80.894	0.0304	0.8271	0.1114	6.141	0.8527	1.6954	0.4096	7.018	0.4664
ANKRD30A	2.683e-07	0	Inf	0.998	0.9577	0.2244	4.086	0.9534	0.6582	0.1552	2.792	0.5705
PHRF1	6.89	0.8519	55.7241	0.0703	0.4191	0.1	1.756	0.2342	0.5642	0.1728	1.842	0.3431
FAM135B	0.7734	0.09978	5.996	0.8058	1.192e-07	0	Inf	0.9936	0.3319	0.04616	2.387	0.2732
NLRP3	2.182e-08	0	Inf	0.9977	0.5174	0.07161	3.738	0.5137	0.3427	0.04736	2.48	0.2889
DUOX2	3.1992	0.4021	25.455	0.2718	0.3795	0.09022	1.596	0.1862	0.732	0.227	2.36	0.6014
MED13	0.7903	0.1022	6.113	0.822	0.4782	0.06635	3.447	0.4641	0.6591	0.1625	2.673	0.5596
INSRR	6.4289	0.8023	51.5123	0.0797	1.0906	0.2654	4.483	0.9043	1.4124	0.4462	4.471	0.557
TTC3	5.7288	0.6938	47.307	0.1051	1.2669	0.3056	5.252	0.7443	1.5175	0.4759	4.839	0.4808
TNR	1.73e-07	0	Inf	0.9975	1.6067	0.4869	5.302	0.4363	1.4631	0.4592	4.662	0.5198
FBXL7	1.4059	0.1859	10.63	0.7414	3.6584	1.4184	9.436	0.0073	2.253	0.9677	5.245	0.0596
CNTNAP2	2.323e-07	0	Inf	0.997	1.4386	0.3481	5.946	0.6155	1.2836	0.3139	5.249	0.7282
MAGEL2	1.2682	0.1537	10.465	0.8254	0.4795	0.06633	3.467	0.4665	0.9852	0.242	4.011	0.9833
CRB1	2.535e-07	0	Inf	0.9979	0.7295	0.2224	2.393	0.6028	0.519	0.158	1.705	0.28
KIAA1210	3.1353	0.4079	24.098	0.2721	1.0547	0.2538	4.383	0.9416	1.2325	0.3872	3.924	0.7235
KRAS	2.149e-07	0	Inf	0.9979	0.9138	0.1264	6.607	0.9288	0.6523	0.09046	4.704	0.6716
IRS4	2.174e-07	0	Inf	0.997	0.6598	0.1615	2.695	0.5625	0.5652	0.1394	2.292	0.4245
DENND5B	43.2205	7.5227	248.318	2.42e-05	0.6017	0.08215	4.407	0.617	1.6237	0.5054	5.217	0.4156
CHD6	4.2346	0.7316	24.511	0.107	1.0155	0.243	4.245	0.9831	2.0163	0.7364	5.521	0.1724
DOCK3	8.187e-08	0	Inf	0.9978	0.7914	0.1917	3.267	0.7463	0.7102	0.1751	2.881	0.6319
TNS3	2.228e-08	0	Inf	0.9976	1.195e-07	0	Inf	0.9952	7.856e-08	0	Inf	0.9943
PDZD2	2.052e-07	0	Inf	0.997	1.0977	0.2645	4.556	0.8978	0.7767	0.1899	3.177	0.7251
UNC45B	1.086e-07	0	Inf	0.9977	0.7559	0.1795	3.183	0.7028	0.7948	0.1918	3.294	0.7515
C10orf90	12.1726	1.04107	142.328	0.0464	0.2439	0.03321	1.792	0.1655	0.463	0.1127	1.901	0.2853
DIDO1	9.0854	1.8826	43.846	0.006	2.5281	0.7855	8.136	0.1199	2.8978	1.1726	7.161	0.0212
NCOA3	5.919e-08	0	Inf	0.9965	1.5512	0.5633	4.271	0.3956	1.162	0.4279	3.155	0.7685
CACNA1G	3.0951	0.3898	24.575	0.2852	1.208e-07	0	Inf	0.9939	0.4509	0.06189	3.285	0.4318
SPTBN2	0.3669	0.04687	2.8725	0.3396	2.075e-07	0	Inf	0.9961	0.7149	0.09928	5.148	0.739
ZNF135	0.7848	0.09029	6.822	0.8262	1.1597	0.2615	5.143	0.8454	0.6623	0.1994	2.2	0.5011
ENGASE	0.9662	0.2113	4.418	0.9646	5.8098	1.7634	19.141	0.00382	4.5233	1.9183	10.666	0.000564
COL4A5	8.916e-08	0	Inf	0.9967	8.175e-08	0	Inf	0.9943	9.718e-08	0	Inf	0.9925
CDKN1A	NA	NA	NA	NA	1.0628	0.3313	3.41	0.9184	1.0008	0.3148	3.182	0.999
FREM1	NA	NA	NA	NA	2.808	1.0361	7.61	0.0424	1.5115	0.5564	4.106	0.4178
GRM5	NA	NA	NA	NA	0.5449	0.07483	3.967	0.5489	0.4978	0.06906	3.588	0.4888
FLRT2	NA	NA	NA	NA	0.8343	0.2028	3.432	0.8018	0.8023	0.1971	3.267	0.7585
ADAM12	NA	NA	NA	NA	1.5783	0.5644	4.414	0.3844	1.6049	0.5761	4.471	0.3655
PRRC2B	NA	NA	NA	NA	0.6104	0.08447	4.411	0.6247	0.638	0.08881	4.584	0.655
TEX15	NA	NA	NA	NA	0.2272	0.03056	1.69	0.1477	0.3367	0.04579	2.475	0.2848
MACC1	NA	NA	NA	NA	2.4462	0.5809	10.301	0.2227	2.608	0.6293	10.809	0.1864
NBEAL1	NA	NA	NA	NA	1.001e-07	0	Inf	0.9943	9.549e-08	0	Inf	0.9943
ARHGEF17	NA	NA	NA	NA	3.5376	1.4956	8.367	0.00402	3.4831	1.4862	8.163	0.00408
ROCK1	NA	NA	NA	NA	1.8902	0.4432	8.061	0.3896	1.8766	0.4525	7.783	0.3858
ZNFX1	NA	NA	NA	NA	1.058e-07	0	Inf	0.9937	1.065e-07	0	Inf	0.9939
PLEKHA5	NA	NA	NA	NA	0.8533	0.2069	3.519	0.8263	1.0188	0.2495	4.161	0.9793
NFATC2	NA	NA	NA	NA	1.3172	0.4007	4.329	0.65	1.1775	0.3642	3.806	0.7849
NFASC	NA	NA	NA	NA	1.2151	0.2897	5.096	0.7899	1.153	0.2738	4.854	0.8461
TSC1	NA	NA	NA	NA	1.4867	0.4254	5.196	0.5345	0.8185	0.2425	2.762	0.7469
LTBP4	7.608e-08	0	Inf	0.9977	0.559	0.07114	4.393	0.5803	0.2402	0.0321	1.798	0.1649
ITGAD	1.4828	0.3035	7.244	0.6264	0.7731	0.1035	5.775	0.8019	1.4722	0.4489	4.828	0.523
JAK3	0.6883	0.09055	5.232	0.7182	1.0021	0.1341	7.487	0.9983	0.8723	0.2136	3.562	0.8491
ATP12A	3.7436	0.8162	17.17	0.0894	1.143e-07	0	Inf	0.9958	0.9323	0.2281	3.81	0.9222
CHUK	1.9621	0.2543	15.14	0.5179	0.3913	0.05326	2.875	0.3565	0.6787	0.1641	2.806	0.592
ZDBF2	3.8242	0.8633	16.94	0.0773	1.206	0.1663	8.737	0.8532	1.5715	0.4937	5.002	0.4441
DOPEY1	1.3065	0.2788	6.123	0.7345	0.7549	0.1033	5.514	0.7817	1.1457	0.3579	3.668	0.8188
OTOF	0.4812	0.102	2.2708	0.3555	1.61e-07	0	Inf	0.995	0.8468	0.2065	3.472	0.8173
NIN	2.9738	0.35803	24.7005	0.313	1.4105	0.1926	10.331	0.7349	1.23	0.2999	5.046	0.7736
CCDC80	2.7992	0.3556	22.037	0.3282	2.758	0.6571	11.578	0.1657	2.5744	0.8036	8.247	0.1114
DHX37	14.7335	2.82419	76.8627	0.00141	3.9893	0.9363	16.997	0.0614	4.005	1.4546	11.027	0.00725
HEATR5B	0.4215	0.05646	3.1466	0.3996	1.197e-07	0	Inf	0.9959	0.37	0.05145	2.661	0.3233
KIAA1549L	7.745e-08	0	Inf	0.9975	1.7452	0.2331	13.066	0.5877	0.7464	0.1036	5.38	0.7716
ITPR2	3.8764	0.4601	32.6562	0.2127	5.868	1.3473	25.555	0.0184	3.5801	1.1154	11.492	0.0321
COL15A1	1.3938	0.3161	6.146	0.661	1.803	0.4344	7.487	0.4169	1.764	0.6479	4.803	0.2667
ADAMTS7	9.6445	2.6167	35.548	0.000661	3.7124	0.492	28.012	0.2033	4.7803	1.7115	13.351	0.00283
PIKFYVE	1.0694	0.1381	8.281	0.9488	0.9915	0.1356	7.249	0.9933	1.4941	0.3628	6.153	0.5782
MUSK	0.7723	0.0992	6.013	0.8051	1.0238	0.2203	4.758	0.976	0.6504	0.1911	2.213	0.4911
TRPM6	6.764e-08	0	Inf	0.9977	3.742e-07	0	Inf	0.9942	1.086e-07	0	Inf	0.995
UTRN	0.914	0.1164	7.177	0.9318	1.004e-07	0	Inf	0.9938	0.4277	0.05946	3.076	0.3988
ERICH3	1.5191	0.3454	6.681	0.5801	2.0669	0.4825	8.854	0.328	2.0265	0.7349	5.588	0.1723
RANBP17	3.224	0.5815	17.875	0.1804	3.19e-07	0	Inf	0.9946	1.6573	0.401	6.848	0.4853
CNTN5	9.068e-08	0	Inf	0.9968	9.98e-08	0	Inf	0.9955	9.303e-08	0	Inf	0.9934
CPS1	1.3584	0.2904	6.353	0.6972	1.694e-07	0	Inf	0.9957	1.2574	0.3035	5.209	0.7521
SH3TC2	4.4828	0.5649	35.572	0.1557	2.5335	0.3376	19.012	0.366	2.4404	0.5926	10.05	0.217
CHPF	1.2875	0.1677	9.884	0.808	0.655	0.08909	4.815	0.6776	1.0049	0.2464	4.099	0.995
PEG10	3.3032	0.311	35.081	0.3216	1.6191	0.3908	6.708	0.5064	1.898	0.5935	6.067	0.2801
GAS2L1	2.3878	0.2542	22.431	0.4463	2.127	0.6653	6.801	0.2031	2.64	0.9705	7.181	0.0573
TOP2B	7.895e-06	0	Inf	0.9983	1.4728	0.4623	4.692	0.5125	1.4092	0.4458	4.455	0.5591
TMEM132B	2.461e-06	0	Inf	0.9975	1.8489	0.4337	7.883	0.4061	1.2968	0.3094	5.435	0.7222
ADGB	5.5609	0.681	45.411	0.1093	2.4851	0.7674	8.047	0.1289	3.0518	1.1092	8.396	0.0307
DISC1	NA	NA	NA	NA	1.2879	0.3072	5.399	0.7293	1.4549	0.4523	4.68	0.5294
LGR6	4.191e-07	0	Inf	0.9971	3.654e-08	0	Inf	0.9956	9.831e-08	0	Inf	0.9933
NACAD	172.661	20.1606	1478.72	2.59e-06	1.2749	0.3065	5.303	0.7384	1.8742	0.5832	6.023	0.2916
CHSY3	1.564e-07	0	Inf	0.9978	0.4343	0.05982	3.154	0.4097	0.34	0.04697	2.461	0.2855
CACNA2D3	6.29e-07	0	Inf	0.998	1.6507	0.3875	7.032	0.4979	1.5018	0.3594	6.276	0.5773
SLC6A15	2.535e-07	0	Inf	0.9979	0.616	0.08449	4.491	0.6327	0.569	0.07889	4.104	0.5759
ANKRD11	6.176e-08	0	Inf	0.9969	1.957	0.5979	6.402	0.2671	1.6778	0.5248	5.364	0.3829
TNC	NA	NA	NA	NA	0.8751	0.1184	6.467	0.896	0.947	0.1304	6.879	0.9571
EPHA7	2.535e-07	0	Inf	0.9979	1.2869	0.4027	4.113	0.6704	1.1381	0.3599	3.599	0.8257
CIT	3.521e-07	0	Inf	0.998	4.91	1.9049	12.655	0.000988	3.8254	1.5312	9.558	0.00408
KIF26A	3.1992	0.4021	25.455	0.2718	1.5212	0.3583	6.459	0.5696	1.8647	0.5788	6.007	0.297
DBN1	34.137	3.8822	300.173	0.00146	1.534	0.4831	4.871	0.4679	2.071	0.7614	5.636	0.1538
ZAN	10.9049	1.3535	87.858	0.0248	0.6515	0.1561	2.719	0.5567	0.6652	0.2018	2.192	0.5029
SNTG2	1.728e-07	0	Inf	0.9978	1.3492	0.321	5.671	0.6827	1.1926	0.2912	4.884	0.8066
OR51G1	4.934e-08	0	Inf	0.9976	0.5328	0.1633	1.739	0.2968	0.5389	0.1668	1.741	0.3015
PCDHGA5	172.661	20.1606	1478.72	2.59e-06	1.3354	0.4036	4.418	0.6357	1.7863	0.6288	5.074	0.2761
NPY5R	2.717e-07	0	Inf	0.9979	0.4739	0.145	1.548	0.2163	0.6136	0.1883	1.999	0.4176
COBL	6.29e-07	0	Inf	0.998	1.3232	0.3161	5.539	0.7015	1.0981	0.2678	4.503	0.897
MYH11	2.327e-08	0	Inf	0.9977	0.1291	0.01682	0.9908	0.049	0.1707	0.02273	1.281	0.0856
KTN1	172.661	20.1606	1478.72	2.59e-06	0.8587	0.1184	6.23	0.8802	1.7502	0.4277	7.162	0.4362
NPAS3	106.786	5.3286	2140	0.00226	1.1556	0.2804	4.764	0.8413	1.5593	0.4901	4.961	0.4519
SUPT6H	1.359e-07	0	Inf	0.9978	0.778	0.1884	3.213	0.7287	0.8042	0.1962	3.296	0.762
TRPM8	3.0438	0.2489	37.22	0.3836	0.4838	0.06588	3.553	0.4754	1.1205	0.2718	4.62	0.8749
MIA3	2.219e-07	0	Inf	0.9979	0.4545	0.1082	1.91	0.2817	0.3337	0.07984	1.394	0.1325
MPRIP	1.268e-07	0	Inf	0.9979	1.002e-07	0	Inf	0.995	1.114e-07	0	Inf	0.9945
CHD4	2.463e-07	0	Inf	0.9979	1.702	0.3979	7.277	0.4734	0.8288	0.1936	3.547	0.8002
ZFYVE26	0.4281	0.0383	4.785	0.4909	0.8813	0.2112	3.678	0.8624	1.5677	0.4924	4.991	0.4467
SLITRK4	2.182e-08	0	Inf	0.9977	0.8254	0.1144	5.955	0.849	0.4547	0.0632	3.272	0.4338
OR5D18	2.149e-07	0	Inf	0.9979	1.5841	0.5468	4.589	0.3966	0.9731	0.3358	2.82	0.9599
ANKRD30B	1.261e-07	0	Inf	0.9979	1.0192	0.2445	4.249	0.9791	0.8914	0.2175	3.652	0.873
LRFN5	7.19e-08	0	Inf	0.9978	1.3473	0.3211	5.653	0.6837	0.6383	0.1525	2.672	0.5389
JMJD1C	1.798e-07	0	Inf	0.9978	0.3792	0.05228	2.751	0.3375	0.3949	0.0547	2.851	0.3569
TRPM1	4.127e-07	0	Inf	0.9971	2.1517	0.6708	6.902	0.1976	1.627	0.5139	5.151	0.4078
UTP20	5.405e-07	0	Inf	0.9971	1.911	0.4653	7.848	0.3689	1.7107	0.4196	6.974	0.454
DENND4A	1.798e-07	0	Inf	0.9978	1.0649	0.3279	3.459	0.9167	0.6883	0.2095	2.262	0.5382
VPS13A	2.165e-07	0	Inf	0.9979	1.0496	0.322	3.421	0.936	1.0053	0.3146	3.213	0.993
UNC13A	106.786	5.3286	2140	0.00226	1.6415	0.5103	5.28	0.4057	2.3097	0.8396	6.354	0.1049
KCNAB1	18.177	1.7147	192.687	0.0161	0.9351	0.2267	3.857	0.926	1.3851	0.4335	4.426	0.5826
KIAA1407	47.7875	3.41298	669.105	0.00408	0.9901	0.2992	3.276	0.9869	1.0132	0.3489	2.943	0.9807
KIAA0368	9.047e-08	0	Inf	0.9965	2.2745	0.8163	6.338	0.116	2.0462	0.7464	5.61	0.1641
NOTCH3	0.6763	0.08179	5.593	0.7167	1.5424	0.2103	11.314	0.6699	1.3685	0.3314	5.651	0.6646
KCNT1	6.2442	1.3377	29.146	0.0198	3.627	0.8477	15.52	0.0824	2.6633	0.9765	7.264	0.0557
DMXL2	3.1587	0.3894	25.6244	0.2816	2.7644	0.8448	9.046	0.0927	2.4059	0.8708	6.647	0.0904
ZNF518A	2.2555	0.2883	17.646	0.4384	0.726	0.09891	5.329	0.7529	0.7565	0.1849	3.094	0.6978
COL1A2	1.3007	0.2866	5.904	0.7334	1.577	0.4692	5.3	0.4614	1.58	0.6168	4.045	0.3406
PRRC2C	1.585e-07	0	Inf	0.9968	1.4652	0.3504	6.126	0.6008	0.9526	0.2308	3.933	0.9465
DYRK1A	2.052e-07	0	Inf	0.997	2.8356	0.8481	9.481	0.0906	2.0035	0.6227	6.446	0.2438
SIGLEC12	1.3092	0.14777	11.6	0.809	2.024	0.5966	6.864	0.258	1.9876	0.7767	5.086	0.1519
LATS1	1.0373	0.1337	8.051	0.972	2.566e-07	0	Inf	0.9949	0.7144	0.09922	5.144	0.7385
AKAP9	8.796e-08	0	Inf	0.9972	1.2684	0.1724	9.334	0.8154	0.6302	0.08682	4.574	0.648
GRIP1	9.137	1.0634	78.504	0.0438	0.9024	0.1244	6.543	0.919	1.4888	0.3637	6.095	0.58
PCNT	10.6827	2.1484	53.118	0.0038	2.3693	0.6586	8.524	0.1866	1.678	0.6261	4.497	0.3034
COL19A1	2.9863	0.3768	23.667	0.3003	1.174e-07	0	Inf	0.9938	0.3461	0.04814	2.488	0.2917
FSTL5	9.692e-08	0	Inf	0.9977	2.0648	0.4784	8.911	0.3311	1.4732	0.3546	6.121	0.5939
PCDHA13	3.6532	0.4634	28.801	0.2188	2.6487	0.8152	8.605	0.1052	2.013	0.7324	5.532	0.175
PGR	1.3666	0.1802	10.366	0.763	2.0714	0.6345	6.763	0.2277	2.316	0.8392	6.392	0.1049
PRKG1	1.207e-07	0	Inf	0.9966	3.513e-07	0	Inf	0.995	1.142e-07	0	Inf	0.9945
ANKHD1-EIF4EBP3	0.6882	0.08199	5.777	0.7307	0.6954	0.09474	5.104	0.7209	1.1145	0.2729	4.552	0.88
IGDCC4	3.158e-08	0	Inf	0.9976	1.056	0.1432	7.787	0.9573	0.3462	0.04804	2.495	0.2925
ZNF687	9.778e-08	0	Inf	0.9972	2.1694	0.5209	9.034	0.2873	1.106	0.2717	4.503	0.8881
CFAP61	2.5416	0.3217	20.078	0.3764	1.4843	0.2026	10.877	0.6975	1.3479	0.3295	5.513	0.6779
ARHGEF12	1.9286	0.2466	15.084	0.5314	0.8944	0.2154	3.713	0.8778	1.1173	0.3509	3.557	0.8512
BOC	0.4015	0.03762	4.285	0.45	1.2732	0.3073	5.275	0.7391	1.6706	0.5199	5.368	0.3889
ADAM18	2.7019	0.3416	21.3734	0.3462	0.433	0.05912	3.171	0.41	0.6814	0.1656	2.804	0.5951
GPHN	5.423e-08	0	Inf	0.9978	0.6586	0.08983	4.829	0.6812	0.4805	0.06678	3.457	0.4666
PLCG1	4.5339	0.5703	36.045	0.153	3.076	0.9065	10.438	0.0715	2.1696	0.7767	6.061	0.1395
TLR8	3.0298	0.3686	24.902	0.3023	0.5144	0.1188	2.227	0.3739	0.8929	0.2721	2.93	0.8517
FAT1	5.4096	1.1671	25.074	0.031	0.5392	0.07352	3.955	0.5435	1.3396	0.4155	4.319	0.6245
KANSL1	2.742e-08	0	Inf	0.9974	1.1436	0.2789	4.69	0.8522	0.6668	0.1641	2.709	0.571
PCDHA2	4.2052	0.47897	36.9208	0.195	0.516	0.07071	3.766	0.5141	0.7664	0.188	3.125	0.7106
MLLT4	1.0797	0.1424	8.186	0.9409	0.7256	0.09915	5.31	0.7521	0.8822	0.2159	3.605	0.8614
USP48	1.537e-07	0	Inf	0.9967	1.027e-07	0	Inf	0.996	1.069e-07	0	Inf	0.995
CEP250	2.4387	0.3131	18.994	0.3947	0.7856	0.1079	5.722	0.8118	0.8091	0.1993	3.284	0.767
CNOT1	8.584e-08	0	Inf	0.9977	1.0501	0.1444	7.635	0.9615	0.5695	0.07913	4.099	0.5761
DAAM1	5.568e-08	0	Inf	0.9967	1.295	0.3034	5.528	0.727	0.5539	0.1329	2.308	0.417
TRIOBP	3.8788	0.4782	31.461	0.2044	1.553e-07	0	Inf	0.9949	0.5833	0.08079	4.212	0.5931
STK32B	9.994e-08	0	Inf	0.997	2.4358	0.5759	10.303	0.2263	0.9221	0.2241	3.794	0.9105
COL9A1	6.2162	0.7021	55.039	0.1006	1.8612	0.4459	7.768	0.3941	2.1482	0.6724	6.863	0.197
MICAL3	7.271e-08	0	Inf	0.9977	1.9143	0.6762	5.419	0.2213	1.6949	0.6136	4.682	0.3088
SCN3A	26.4644	2.44793	286.105	0.007	1.4403	0.4327	4.794	0.5521	2.4068	0.8517	6.801	0.0975
MCM10	4.8054	0.527	43.821	0.1639	5.7494	1.7279	19.13	0.00435	3.2735	1.2021	8.914	0.0203
ERBB3	1.5758	0.2071	11.992	0.6605	0.3155	0.0427	2.331	0.2582	0.6686	0.161	2.776	0.579
NOTCH1	0.6375	0.07746	5.247	0.6755	1.296e-07	0	Inf	0.9946	0.3525	0.04886	2.544	0.3012
IPO7	1.4861	0.1959	11.272	0.7015	1.0404	0.2541	4.26	0.956	1.1352	0.3585	3.595	0.8293
ITGB5	3.3641	0.7176	15.77	0.1238	4.799e-08	0	Inf	0.9957	0.7784	0.1912	3.169	0.7265
PDE6B	1.011e-07	0	Inf	0.9975	1.9517	0.4626	8.234	0.3626	0.9979	0.2425	4.106	0.9977
OR2J3	1.832e-07	0	Inf	0.9971	1.9161	0.5987	6.132	0.2732	1.449	0.4563	4.601	0.5293
COL11A2	2.304	0.3017	17.595	0.421	2.0911	0.4977	8.785	0.3138	2.4972	0.779	8.005	0.1236
CACNA1H	2.969e-07	0	Inf	0.9971	1.5001	0.36	6.251	0.5776	1.1221	0.2732	4.609	0.873
FAM186A	2.165e-07	0	Inf	0.9979	1.8789	0.6824	5.173	0.2223	1.8077	0.6602	4.95	0.2493
WNK2	1.068e-07	0	Inf	0.9972	0.3273	0.04504	2.378	0.2697	0.2548	0.03494	1.858	0.1774
LHCGR	1.898e-07	0	Inf	0.997	0.4927	0.0677	3.585	0.4845	0.3604	0.05009	2.593	0.3108
NES	2.711	0.3462	21.23	0.3422	1.0926	0.253	4.719	0.9055	0.8895	0.2618	3.023	0.8512
OR8H2	5.5336	0.6812	44.954	0.1094	0.6186	0.08479	4.513	0.6357	1.0823	0.2633	4.449	0.9127
PDE1C	4.9563	0.6313	38.91	0.128	0.945	0.129	6.922	0.9556	1.5308	0.3749	6.251	0.5531
KCP	2.394e-07	0	Inf	0.9979	0.6815	0.09265	5.013	0.7064	0.4774	0.06581	3.464	0.4646
SMARCA2	3.895e-08	0	Inf	0.998	1.4545	0.3337	6.339	0.6179	0.8368	0.1994	3.513	0.8077
SNAP91	4.762e-08	0	Inf	0.997	6.387e-07	0	Inf	0.9953	3.314e-07	0	Inf	0.994
SHANK2	5.7177	1.0035	32.578	0.0495	1.162	0.2819	4.791	0.8354	1.881	0.6816	5.192	0.2225
ATRX	2.355e-07	0	Inf	0.997	2.2948	0.7979	6.6	0.1233	1.6001	0.5696	4.495	0.3724
IL21R	7.953e-08	0	Inf	0.9965	1.0285	0.3184	3.322	0.9625	0.7705	0.2416	2.457	0.6596
TRPC6	7.7152	0.9549	62.333	0.0553	1.3244	0.1802	9.732	0.7825	1.7148	0.4191	7.016	0.4531
TMEM132E	3.846e-08	0	Inf	0.9968	2.2088	0.789	6.183	0.1313	1.2386	0.4512	3.4	0.6779
ADAMTS14	2.3098	0.2137	24.97	0.4906	1.9632	0.4643	8.301	0.3591	1.7142	0.5308	5.536	0.3675
PTPRD	4.885e-07	0	Inf	0.998	4.7286	1.4251	15.69	0.0111	4.2416	1.293	13.914	0.0171
FMN1	0.7579	0.08684	6.615	0.802	0.3871	0.05348	2.802	0.3474	0.694	0.1706	2.824	0.61
SMC5	9.786e-08	0	Inf	0.9976	1.3999	0.434	4.515	0.5735	1.1722	0.3627	3.788	0.7907
HEATR1	7.5993	0.8331	69.321	0.0722	2.6368	0.6236	11.149	0.1875	2.952	0.9018	9.663	0.0736
SCN9A	1.847e-07	0	Inf	0.9978	1.2624	0.1737	9.175	0.8179	0.8343	0.1156	6.02	0.8574
KIF14	1.2313	0.1498	10.119	0.846	0.7492	0.1018	5.513	0.7768	1.0807	0.2615	4.466	0.9146
VWF	9.253	2.0222	42.3382	0.00414	2.6684	0.8175	8.71	0.1039	3.7139	1.4813	9.312	0.00515
RFC1	3.0173	0.3923	23.209	0.2887	0.5739	0.07823	4.21	0.585	1.0802	0.2627	4.442	0.9148
AKAP13	1.598e-07	0	Inf	0.9968	1.4159	0.3325	6.029	0.638	0.7977	0.1928	3.3	0.755
LRIT1	1.142e-07	0	Inf	0.9975	0.9756	0.2321	4.101	0.9731	0.7318	0.1777	3.014	0.6655
RECQL4	7.684e-08	0	Inf	0.9971	1.8961	0.6893	5.216	0.2153	1.3757	0.5046	3.75	0.5331
ERCC4	8.347e-08	0	Inf	0.9977	1.152	0.1578	8.409	0.8891	0.5827	0.08104	4.191	0.5916
RBL2	5.8409	0.6436	53.011	0.1168	2.762e-07	0	Inf	0.9942	0.7938	0.1104	5.71	0.819
NF2	15.5499	2.8179	85.808	0.00164	0.8579	0.2019	3.646	0.8355	1.9064	0.6721	5.407	0.2251
CNTN2	1.692e-07	0	Inf	0.9978	0.8656	0.2025	3.699	0.8455	0.5725	0.136	2.41	0.4469
PCDHB10	4.6374	0.5867	36.659	0.1458	0.89	0.2142	3.698	0.8726	1.329	0.4171	4.233	0.6307
COL4A2	2.37e-07	0	Inf	0.9976	1.2488	0.172	9.068	0.8261	0.9267	0.1284	6.688	0.9398
CMYA5	1.6925	0.2253	12.714	0.609	0.69	0.1677	2.838	0.6071	1.0205	0.3218	3.236	0.9724
TDRD6	4.8194	0.5995	38.743	0.1392	6.22	2.1727	17.806	0.000659	4.7856	1.9055	12.019	0.000861
MYO16	2.556e-07	0	Inf	0.997	0.7953	0.1909	3.314	0.7531	0.5905	0.1425	2.447	0.4677
RIMS2	0.3954	0.03587	4.359	0.449	1.055e-07	0	Inf	0.9943	0.3825	0.0531	2.755	0.3402
PEAK1	2.288e-08	0	Inf	0.9973	1.069	0.322	3.549	0.9132	0.8676	0.2693	2.795	0.812
OR5L1	4.8661	0.6026	39.292	0.1376	8.2637	1.9187	35.591	0.00459	6.367	1.9582	20.704	0.00209
ATAD2B	8.942e-08	0	Inf	0.997	0.8865	0.1152	6.822	0.9079	0.4524	0.06258	3.271	0.432
DNHD1	2.502e-07	0	Inf	0.9979	0.3326	0.04568	2.422	0.2772	0.3413	0.04734	2.46	0.2861
RP1L1	1.547e-07	0	Inf	0.997	1.6746	0.521	5.383	0.3868	1.4998	0.4731	4.755	0.4911
LAMC2	2.6082	0.3286	20.6998	0.3644	0.5119	0.06995	3.747	0.5097	0.7405	0.1787	3.069	0.6788
GRIK2	2.3e-07	0	Inf	0.997	2.5483	0.7798	8.327	0.1216	1.565	0.4914	4.984	0.4486
TLN1	1.137e-07	0	Inf	0.9977	7.0956	2.1358	23.573	0.00138	3.505	1.0888	11.282	0.0355
ASPM	3.2439	0.4075	25.8252	0.2662	1.3822	0.1884	10.141	0.7502	1.4691	0.359	6.011	0.5926
SEMA6C	3.926	0.4341	35.51	0.2235	1.3304	0.4169	4.245	0.6297	1.537	0.5631	4.196	0.4015
TOP2A	6.344	0.6056	66.459	0.1232	5.298	0.687	40.858	0.1097	2.6072	0.6272	10.838	0.1874
MAGEC3	1.3616	0.1219	15.214	0.8021	1.042	0.2469	4.396	0.9554	1.053	0.3202	3.463	0.9322
C5orf42	4.5996	0.4939	42.834	0.18	0.7142	0.1698	3.005	0.6461	0.8596	0.2672	2.765	0.7996
PTPRM	3.0858	0.3536	26.926	0.308	1.0509	0.2459	4.491	0.9466	0.8888	0.2733	2.89	0.8446
MLXIPL	2.052e-07	0	Inf	0.9978	1.0713	0.386	2.973	0.8948	0.9779	0.3548	2.695	0.9656
SORL1	9.3384	1.0809	80.677	0.0423	0.7196	0.09904	5.229	0.7451	1.121	0.2748	4.574	0.8735
TLN2	8.749e-08	0	Inf	0.9974	0.5212	0.07195	3.776	0.519	0.3066	0.0427	2.202	0.2399
SCN7A	4.352e-07	0	Inf	0.9969	4.886e-08	0	Inf	0.9958	1.281e-07	0	Inf	0.993
SCN10A	3.775e-08	0	Inf	0.9976	1.7725	0.417	7.533	0.4382	0.988	0.2398	4.07	0.9866
DPP6	2.535e-07	0	Inf	0.9979	3.1719	0.9752	10.317	0.0551	2.8186	0.8748	9.082	0.0826
RBMXL3	1.1762	0.2556	5.412	0.8349	2.9563	0.6907	12.653	0.144	1.832	0.6537	5.137	0.249
CENPE	4.41e-07	0	Inf	0.9971	1.6866	0.6109	4.657	0.3131	1.7307	0.6349	4.718	0.2837
SUPT20H	109.714	9.6529	1247.01	0.000152	3.3237	0.7724	14.302	0.1067	3.751	1.1248	12.511	0.0315
WBSCR17	7.004	0.876	56	0.0665	2.3041	0.5503	9.647	0.2533	1.974	0.6162	6.324	0.2523
FCRL1	1.6725	0.2221	12.594	0.6176	0.8496	0.1161	6.215	0.8724	1.2374	0.3024	5.064	0.767
CLSTN2	7.0981	1.4775	34.1	0.0144	2.1154	0.7701	5.811	0.1461	2.706	1.1813	6.198	0.0186
CNOT2	0.7733	0.2016	2.966	0.7078	8.888e-07	0	Inf	0.9945	1.8886	0.5887	6.059	0.285
EXO1	1.8642	0.4673	7.437	0.3776	2.6469	0.3504	19.995	0.3454	2.2165	0.8043	6.108	0.1238
CSDE1	2.654e-08	0	Inf	0.9971	4.34	0.5551	33.936	0.1618	0.624	0.08642	4.506	0.6402
ZNF681	5.1196	0.9521	27.53	0.0571	5.5034	0.7266	41.683	0.0988	4.0534	1.2217	13.449	0.0222
MYOM1	0.3248	0.04251	2.4816	0.2784	1.3609	0.4074	4.546	0.6165	0.9762	0.3538	2.694	0.963
LAMB3	6.9167	1.4709	32.524	0.0143	1.9518	0.2674	14.244	0.5096	2.2413	0.7035	7.14	0.1722
KIF21A	7.832e-08	0	Inf	0.9973	1.961	0.2543	15.124	0.5182	0.6716	0.09194	4.906	0.6948
FLT1	2.394e-07	0	Inf	0.9979	3.237e-07	0	Inf	0.9956	2.811e-07	0	Inf	0.9947
QRICH2	3.3959	0.4277	26.962	0.2474	4.8823	1.1465	20.79	0.032	2.1563	0.6826	6.811	0.1904
CDH8	1.1124	0.1396	8.863	0.9198	1.1577	0.1544	8.681	0.8867	1.2259	0.2981	5.042	0.7777
BCL11A	1.3613	0.2954	6.272	0.6923	4.222e-07	0	Inf	0.9943	1.2641	0.3097	5.161	0.744
MTOR	2.1105	0.4741	9.395	0.3269	1.2765	0.1734	9.398	0.8106	1.7661	0.5556	5.614	0.3351
TRIP11	4.5339	1.2462	16.4949	0.0218	0.9891	0.1352	7.236	0.9914	2.6375	0.9575	7.265	0.0607
LAMB2	1.2294	0.1598	9.459	0.8428	3.267e-07	0	Inf	0.9946	0.7033	0.09754	5.071	0.7269
BTAF1	9.995e-08	0	Inf	0.9968	1.0967	0.1419	8.478	0.9295	0.3119	0.04261	2.284	0.2514
BRINP2	2.5639	0.5491	11.971	0.2311	5.6052	0.7353	42.73	0.0963	3.05	0.9453	9.841	0.0621
RFX7	0.48	0.06079	3.7903	0.4863	1.7135	0.3574	8.215	0.501	0.5861	0.1778	1.932	0.3801
HFM1	6.3174	1.3569	29.4118	0.0188	2.141	0.2891	15.856	0.4562	2.868	0.8901	9.244	0.0776
AHDC1	2.442e-08	0	Inf	0.9971	0.837	0.1127	6.217	0.8619	0.4526	0.06248	3.278	0.4326
PTPRK	5.942e-08	0	Inf	0.9972	1.8694	0.2543	13.742	0.5388	0.598	0.08293	4.312	0.61
IGSF3	5.7336	1.2459	26.386	0.0249	6.4302	1.528	27.06	0.0111	4.0002	1.4555	10.994	0.0072
CDC42BPA	3.6225	0.4575	28.686	0.2228	1.3208	0.1748	9.982	0.7874	1.5652	0.3763	6.51	0.5378
PDS5B	1.9466	0.2243	16.893	0.5457	1.1959	0.1631	8.771	0.8603	1.2236	0.2951	5.075	0.781
GBP2	2.9946	0.3597	24.9334	0.3104	1.3071	0.1756	9.728	0.7937	1.5839	0.3853	6.512	0.5237
MBD5	2.654	0.4713	14.947	0.2684	1.2512	0.1698	9.218	0.8259	2.0456	0.6382	6.556	0.2285
SYNJ1	2.2013	0.5108	9.486	0.29	8.68e-08	0	Inf	0.9948	0.8523	0.2091	3.474	0.8236
RAI14	5.99e-08	0	Inf	0.9974	3.631e-07	0	Inf	0.9951	1.279e-07	0	Inf	0.9952
SLC4A3	1.4983	0.3089	7.268	0.6158	3.141e-07	0	Inf	0.9945	1.3559	0.3326	5.527	0.6711
ATP1A2	2.2125	0.6283	7.791	0.2163	2.1283	0.286	15.837	0.4608	2.8287	1.0172	7.866	0.0463
AXIN2	2.0973	0.2608	16.865	0.4862	1.886e-07	0	Inf	0.9953	0.5309	0.07322	3.85	0.531
SLFN11	3.694	0.8251	16.539	0.0875	2.886e-07	0	Inf	0.9952	1.4768	0.3581	6.091	0.5897
ADAMTS10	NA	NA	NA	NA	0.9446	0.2868	3.111	0.9253	0.8799	0.2692	2.875	0.8322
LRP4	NA	NA	NA	NA	0.8552	0.1174	6.227	0.8773	0.8108	0.1117	5.885	0.8357
TRERF1	NA	NA	NA	NA	1.165	0.2819	4.814	0.8329	1.2103	0.2958	4.952	0.7906
OTOG	NA	NA	NA	NA	1.6749	0.4041	6.942	0.4771	1.4157	0.3458	5.797	0.6289
SEC16A	NA	NA	NA	NA	0.5182	0.07067	3.801	0.5179	0.6136	0.08446	4.458	0.6293
HIVEP1	NA	NA	NA	NA	1.274e-07	0	Inf	0.9957	2.924e-07	0	Inf	0.9938
FRMPD1	NA	NA	NA	NA	0.6035	0.08283	4.397	0.6182	0.6465	0.08949	4.671	0.6655
DEPDC5	NA	NA	NA	NA	2.5903	0.784	8.558	0.1185	2.7779	0.8527	9.05	0.09
LMO7	NA	NA	NA	NA	0.3836	0.1164	1.263	0.1151	0.4887	0.1511	1.581	0.232
DDX50	NA	NA	NA	NA	1.0134	0.2469	4.16	0.9853	1.0967	0.2687	4.477	0.8977
ABCA10	NA	NA	NA	NA	1.2151	0.295	5.005	0.7874	1.344	0.3275	5.516	0.6815
NSD1	NA	NA	NA	NA	1.3537	0.3246	5.645	0.6776	1.141	0.2781	4.681	0.8547
CFH	NA	NA	NA	NA	2.9475	1.0672	8.141	0.037	2.7005	0.9872	7.387	0.053
ZSWIM8	NA	NA	NA	NA	6.4679	2.2668	18.455	0.000483	6.8706	2.4522	19.251	0.000246
KCNA5	NA	NA	NA	NA	1.3313	0.3193	5.551	0.6944	1.1533	0.2809	4.735	0.8431
ARHGAP32	NA	NA	NA	NA	0.9224	0.2215	3.84	0.9116	1.066	0.2592	4.381	0.9297
PPP6R2	NA	NA	NA	NA	1.0317	0.2503	4.253	0.9656	1.2491	0.3058	5.102	0.757
UBR3	NA	NA	NA	NA	0.8561	0.2084	3.517	0.8294	0.9641	0.237	3.922	0.9592
CBL	NA	NA	NA	NA	2.4714	0.868	7.037	0.0901	2.0437	0.7338	5.692	0.1714
CCSER1	NA	NA	NA	NA	0.9132	0.1251	6.667	0.9287	0.9053	0.1253	6.54	0.9214
RGSL1	NA	NA	NA	NA	1.334	0.3249	5.477	0.6892	1.4068	0.3454	5.729	0.6338
LGSN	NA	NA	NA	NA	1.608	0.432	5.986	0.4787	0.713	0.2042	2.489	0.5959
FAM179A	NA	NA	NA	NA	0.5068	0.06963	3.688	0.5021	0.5172	0.07183	3.724	0.5127
OR10K2	NA	NA	NA	NA	1.2023	0.4102	3.524	0.737	1.6123	0.5655	4.597	0.3715
FHAD1	NA	NA	NA	NA	2.132	0.7283	6.241	0.1671	1.1955	0.403	3.547	0.7476
RAPGEF2	NA	NA	NA	NA	1.168	0.1598	8.532	0.8786	1.0201	0.1412	7.369	0.984
XPO1	NA	NA	NA	NA	1.251	0.3031	5.163	0.7569	1.3401	0.3296	5.448	0.6825
SLC27A3	NA	NA	NA	NA	0.795	0.1095	5.773	0.8206	0.6901	0.09556	4.984	0.7131
POTEG	NA	NA	NA	NA	1.1296	0.2735	4.665	0.8663	1.0227	0.25	4.183	0.9751
MYOF	NA	NA	NA	NA	1.0593	0.2552	4.397	0.9367	0.8953	0.2188	3.663	0.878
FAM208A	NA	NA	NA	NA	0.3659	0.05032	2.661	0.3207	0.409	0.05677	2.946	0.3748
RTKN2	NA	NA	NA	NA	0.765	0.186	3.147	0.7105	0.7713	0.1881	3.162	0.7183
SPEF2	NA	NA	NA	NA	2.2963	0.8037	6.561	0.1207	1.9138	0.6821	5.37	0.218
CCDC136	NA	NA	NA	NA	1.246	0.3763	4.127	0.7187	0.7449	0.2222	2.497	0.6333
CLSTN3	NA	NA	NA	NA	4.0208	0.9632	16.785	0.0563	4.1493	1.0032	17.161	0.0495
ATP2B4	NA	NA	NA	NA	0.7337	0.1759	3.06	0.6708	0.6526	0.1576	2.702	0.556
TMPRSS7	NA	NA	NA	NA	3.0048	1.0361	8.714	0.0428	2.2569	0.7965	6.395	0.1256
GPR149	0.3872	0.03776	3.9711	0.4244	1.8845	0.252	14.091	0.537	1.4211	0.3437	5.875	0.6275
SPATA20	3.7422	0.4667	30.0102	0.2141	1.265e-07	0	Inf	0.9957	0.7266	0.09946	5.309	0.753
KCNQ3	8.634e-08	0	Inf	0.9977	1.6276	0.2203	12.022	0.6331	0.682	0.09479	4.907	0.7039
CRIP3	3.2779	0.3574	30.059	0.2937	1.3374	0.3243	5.516	0.6876	1.625	0.5091	5.187	0.4123
DGKI	3.878e-08	0	Inf	0.9969	3.235e-07	0	Inf	0.9943	1.102e-07	0	Inf	0.9942
ADAMTSL3	1.8891	0.2401	14.861	0.5456	2.8848	0.6644	12.525	0.1573	2.5059	0.7813	8.038	0.1224
PDE4D	4.3262	0.5012	37.338	0.1829	3.4322	0.8113	14.52	0.0938	1.9923	0.6291	6.309	0.2412
IL12RB2	6.953e-08	0	Inf	0.997	1.2486	0.1684	9.261	0.8281	0.4763	0.06559	3.459	0.4634
SETX	1.434e-07	0	Inf	0.9971	1.7228	0.2319	12.8	0.595	0.9781	0.1354	7.065	0.9825
ZNF804A	3.072	0.3592	26.274	0.3054	1.539	0.2097	11.299	0.6716	1.5101	0.3675	6.206	0.5676
SUSD2	2.5096	0.3273	19.24	0.376	1.248e-07	0	Inf	0.9946	0.5813	0.08013	4.216	0.5915
LRP12	7.189e-08	0	Inf	0.9968	2.4579	0.5668	10.659	0.2296	0.9038	0.2189	3.732	0.8889
MAP3K4	1.3267	0.1729	10.182	0.7857	0.9365	0.1271	6.899	0.9487	1.4485	0.3537	5.932	0.6065
COL2A1	5.4712	0.6575	45.5264	0.1159	3.073e-07	0	Inf	0.9955	1.163	0.1608	8.41	0.8812
GOLGB1	9.469e-08	0	Inf	0.9972	0.5218	0.07125	3.822	0.522	0.3424	0.04754	2.466	0.2873
MON2	1.804e-07	0	Inf	0.9969	1.8978	0.5586	6.447	0.3045	1.3091	0.4046	4.235	0.653
APAF1	2.422e-07	0	Inf	0.9967	1.4259	0.1952	10.417	0.7266	0.6375	0.08844	4.595	0.6551
COL3A1	1.296e-08	0	Inf	0.9971	2.3358	0.5595	9.752	0.2446	0.8803	0.2154	3.598	0.8591
FAM208B	3.913e-08	0	Inf	0.9968	0.3422	0.04399	2.661	0.3055	0.3231	0.04402	2.371	0.2666
PIWIL4	4.994	0.5867	42.5121	0.1411	2.1238	0.5135	8.784	0.2984	2.1463	0.6753	6.821	0.1955
MED13L	1.1905	0.1503	9.43	0.8689	1.6455	0.3956	6.844	0.4934	1.123	0.353	3.572	0.8444
KIAA2018	7.6561	0.716	81.864	0.0923	1.927	0.4624	8.031	0.3677	2.198	0.6887	7.018	0.1835
ARFGEF3	1.9751	0.2514	15.517	0.5175	2.3255	0.3162	17.104	0.4071	1.5003	0.3645	6.174	0.5741
ACPP	1.6071	0.2071	12.472	0.65	2.0442	0.2784	15.011	0.4821	1.0932	0.2676	4.467	0.9012
RPS6KA6	0.9109	0.0994	8.346	0.9342	8.538e-08	0	Inf	0.9958	0.6535	0.09048	4.72	0.6732
AMER1	0.6926	0.0901	5.325	0.7242	1.8421	0.447	7.591	0.3978	1.069	0.3374	3.387	0.9097
AKAP6	7.111e-08	0	Inf	0.9977	0.5179	0.07167	3.743	0.5144	0.4015	0.05575	2.891	0.3649
TECTA	4.365e-08	0	Inf	0.9964	0.7988	0.1096	5.821	0.8246	0.4527	0.06262	3.273	0.4323
WDR49	1.091	0.1425	8.352	0.9332	7.0378	2.0883	23.718	0.00164	2.114	0.763	5.86	0.1499
ADARB2	2.722e-08	0	Inf	0.9971	0.5579	0.07426	4.192	0.5707	0.2932	0.0403	2.134	0.2257
OR2G6	5.0557	0.97693	26.1638	0.0533	1.1508	0.2631	5.033	0.852	1.1892	0.4043	3.498	0.7529
GRIN1	2.7106	0.3466	21.199	0.342	1.3236	0.1799	9.739	0.7831	1.0759	0.2632	4.397	0.9189
ZCCHC2	3.5064	0.42289	29.0737	0.245	6.232	1.4506	26.774	0.0139	3.3388	1.0367	10.753	0.0433
EIF2AK4	2.1236	0.2755	16.367	0.4698	0.5026	0.06866	3.68	0.4982	0.7446	0.1823	3.041	0.6812
DICER1	6.219e-08	0	Inf	0.9977	2.849e-07	0	Inf	0.9946	1.246e-07	0	Inf	0.995
COPA	17.7629	3.2832	96.1023	0.000838	2.974e-07	0	Inf	0.9943	2.1576	0.5283	8.812	0.2841
TNRC18	1.01e-07	0	Inf	0.9974	1.211e-06	0	Inf	0.9952	2.365e-07	0	Inf	0.9933
MYOCD	3.4472	0.4362	27.242	0.2407	0.2275	0.03069	1.686	0.1474	0.3353	0.08003	1.405	0.135
MYO15A	2.294e-07	0	Inf	0.997	3.218e-07	0	Inf	0.9953	2.843e-07	0	Inf	0.9931
DZIP3	3.2194	0.9265	11.187	0.0658	1.399e-07	0	Inf	0.9948	1.4918	0.4697	4.738	0.4975
SLC9A4	2.8453	0.2815	28.7615	0.3757	1.5962	0.3199	7.963	0.5685	0.7748	0.2258	2.658	0.685
NBEAL2	1.6591	0.3366	8.178	0.534	12.8802	3.7971	43.692	4.12e-05	5.727	2.2573	14.53	0.000239
SIGLEC1	1.8415	0.2398	14.144	0.5572	9.925e-08	0	Inf	0.9941	0.3824	0.05318	2.751	0.3397
MYH8	2.2405	0.2782	18.048	0.4485	0.6383	0.08749	4.656	0.6579	0.9726	0.236	4.008	0.9693
TRIO	1.4854	0.1933	11.414	0.7037	3.0665	0.7457	12.611	0.1204	2.5774	0.8105	8.196	0.109
ZC3H6	2.344e-07	0	Inf	0.997	1.0482	0.2418	4.543	0.9499	0.4823	0.1137	2.046	0.3228
PRICKLE1	2.0333	0.2097	19.713	0.5403	1.4156	0.3397	5.898	0.6332	1.5776	0.4935	5.043	0.442
DDX46	5.6049	0.7149	43.941	0.1009	0.9877	0.207	4.712	0.9876	0.7184	0.2062	2.503	0.6035
PDHA2	2.3878	0.2542	22.431	0.4463	4.9952	1.5068	16.56	0.00853	5.8069	2.0592	16.375	0.000882
COL5A3	1.69e-07	0	Inf	0.9967	8.397e-08	0	Inf	0.9954	9.887e-08	0	Inf	0.9938
LTK	2.424e-08	0	Inf	0.998	5.48	1.6772	17.908	0.00486	1.8317	0.579	5.794	0.303
OR10H1	4.3241	0.9354	19.989	0.0609	6.267e-08	0	Inf	0.9954	0.6867	0.1664	2.834	0.6033
NLRP2	3.1556	0.728	13.678	0.125	7.4665	1.6984	32.825	0.00779	4.5408	1.6154	12.764	0.00411
NRCAM	2.6429	0.3364	20.7623	0.3554	0.954	0.1286	7.077	0.9632	1.066	0.2596	4.377	0.9293
JARID2	5.493	1.2221	24.689	0.0263	3.4905	0.8317	14.649	0.0876	4.1121	1.4841	11.394	0.00654
LYST	1.018e-07	0	Inf	0.9967	0.635	0.08782	4.591	0.6528	0.3494	0.04867	2.509	0.2959
EFEMP1	1.6714	0.2144	13.03	0.624	2.0711	0.5872	7.305	0.2575	1.3596	0.4458	4.146	0.5892
PDE4DIP	5.405e-07	0	Inf	0.9971	0.8694	0.2073	3.646	0.8482	0.8546	0.2047	3.568	0.8294
HECTD1	2.37e-07	0	Inf	0.9979	0.5187	0.07185	3.744	0.5151	0.4245	0.05914	3.047	0.3942
CNTNAP3	4.934e-08	0	Inf	0.9976	1.473	0.3477	6.244	0.5988	0.7178	0.169	3.05	0.653
COL28A1	5.405e-07	0	Inf	0.9971	1.2258	0.2969	5.061	0.7784	1.3109	0.3206	5.36	0.706
ZFP64	0.6936	0.08298	5.798	0.7356	0.2892	0.03829	2.185	0.2292	0.5678	0.1368	2.357	0.4358
ADAMTS16	1.59e-07	0	Inf	0.9978	2.0463	0.2781	15.059	0.482	1.2251	0.169	8.883	0.8408
LILRB5	1.9344	0.2461	15.207	0.5306	1.4084	0.5122	3.873	0.507	1.6107	0.6505	3.988	0.303
HCN4	7.19e-08	0	Inf	0.9978	3.678e-08	0	Inf	0.9949	3.524e-08	0	Inf	0.9943
WAPAL	4.191e-07	0	Inf	0.9971	2.4586	0.8686	6.959	0.0902	2.6143	0.9452	7.231	0.0641
ZNF841	2.1616	0.2835	16.482	0.457	0.6875	0.09484	4.984	0.7109	1.3622	0.3341	5.554	0.6664
ZSWIM6	3.0438	0.2489	37.22	0.3836	2.0867	0.6411	6.791	0.2218	2.6824	0.9626	7.475	0.0591
KIAA2026	5.405e-07	0	Inf	0.9971	2.9122	0.8989	9.435	0.0747	2.2208	0.7007	7.038	0.1752
RFWD2	34.137	3.8822	300.173	0.00146	3.169	0.7627	13.167	0.1125	3.5943	1.1268	11.465	0.0306
GRAMD1B	0.425	0.03567	5.064	0.499	0.3491	0.04787	2.546	0.2992	0.5457	0.1314	2.266	0.4043
PIK3C2G	4.108e-08	0	Inf	0.9977	0.3754	0.05055	2.787	0.3381	0.2044	0.02765	1.511	0.12
PRKD2	1.7605	0.2042	15.18	0.6069	0.8459	0.1154	6.198	0.8692	1.211	0.2938	4.992	0.7911
AUTS2	10.9455	1.3276	90.244	0.0262	0.3763	0.08841	1.601	0.1859	0.4478	0.1353	1.482	0.1884
RAPH1	3.0438	0.2489	37.22	0.3836	1.9535	0.6044	6.313	0.2632	1.639	0.5718	4.698	0.3578
NRXN3	3.1992	0.4021	25.455	0.2718	0.4199	0.05809	3.036	0.39	0.6467	0.1584	2.641	0.5438
TTI2	2.219e-07	0	Inf	0.9979	1.053e-07	0	Inf	0.9948	9.456e-08	0	Inf	0.994
GIN1	1.63e-07	0	Inf	0.9978	1.1226	0.2708	4.654	0.8734	0.8822	0.2165	3.594	0.8612
FAM83H	3.0438	0.2489	37.22	0.3836	1.511	0.3659	6.239	0.5684	2.2079	0.6973	6.991	0.178
RASAL2	1.657e-07	0	Inf	0.9978	1.2563	0.3012	5.24	0.7542	1.3317	0.3233	5.486	0.6917
CEP295	5.0953	0.6452	40.241	0.123	1.1639	0.2805	4.83	0.8344	1.3351	0.4187	4.258	0.6252
SF3B3	1.137e-07	0	Inf	0.998	1.464e-07	0	Inf	0.9942	1.218e-07	0	Inf	0.9942
PLCG2	1.137e-07	0	Inf	0.998	1.9577	0.6115	6.268	0.2579	1.617	0.5086	5.141	0.4155
NUP214	NA	NA	NA	NA	0.5319	0.126	2.246	0.3903	0.5257	0.1577	1.752	0.2951
BNC2	4.934e-08	0	Inf	0.9976	1.3339	0.3142	5.663	0.6961	1.164	0.2806	4.829	0.8342
CILP2	2.535e-07	0	Inf	0.9979	1.225e-07	0	Inf	0.9946	1.147e-07	0	Inf	0.9943
ZNF835	2.1616	0.2835	16.482	0.457	11.8583	4.8681	28.886	5.21e-08	10.3237	4.6262	23.038	1.2e-08
IKZF1	1.067e-07	0	Inf	0.998	0.8215	0.1119	6.028	0.8467	0.5547	0.07679	4.007	0.5591
ATP13A4	3.673e-06	0	Inf	0.9982	3.5655	0.8153	15.594	0.0913	2.3418	0.5541	9.897	0.2472
GPRIN2	34.137	3.8822	300.173	0.00146	1.234e-07	0	Inf	0.9947	0.8034	0.1097	5.886	0.829
ANKRD36C	NA	NA	NA	NA	0.9588	0.2195	4.188	0.9554	0.5184	0.119	2.258	0.3815
NLRP7	1.064e-07	0	Inf	0.998	0.6023	0.142	2.553	0.4914	0.351	0.08348	1.476	0.1531
PXDN	2.249e-07	0	Inf	0.9979	0.5272	0.0721	3.855	0.5283	0.4037	0.05582	2.92	0.3689
HGF	4.191e-07	0	Inf	0.9971	0.8918	0.2152	3.696	0.8746	1.0298	0.2504	4.235	0.9675
TLE4	2.1616	0.2835	16.482	0.457	3.8459	1.1719	12.622	0.0263	4.5616	1.6537	12.583	0.00337
SFMBT2	6.176e-08	0	Inf	0.9969	8.892e-08	0	Inf	0.9956	2.088e-07	0	Inf	0.9925
SOS1	1.6714	0.2144	13.03	0.624	0.675	0.0933	4.883	0.697	1.3833	0.3401	5.625	0.6503
OR5H14	1.09e-07	0	Inf	0.9979	0.6218	0.08513	4.541	0.6395	0.4451	0.0615	3.221	0.4227
HIST1H1C	1.038e-07	0	Inf	0.9978	0.6272	0.08651	4.547	0.6444	0.3938	0.05475	2.832	0.3546
PTRF	NA	NA	NA	NA	1.108	0.2644	4.642	0.8885	0.9371	0.2269	3.87	0.9284
MALRD1	7.0524	0.8694	57.209	0.0674	0.7864	0.1071	5.775	0.8133	1.1964	0.289	4.953	0.8046
ZNF236	7.214e-06	0	Inf	0.998	1.1622	0.3877	3.484	0.7884	1.8301	0.6208	5.395	0.2732
BRD4	4.461e-07	0	Inf	0.9975	1.1188	0.3797	3.296	0.8387	1.4308	0.5023	4.075	0.502
MYH2	2.182e-08	0	Inf	0.9977	0.4973	0.06656	3.716	0.496	0.2762	0.03767	2.026	0.2057
KIF21B	9.1577	0.9081	92.3461	0.0603	1.0211	0.2375	4.39	0.9776	1.5522	0.4748	5.075	0.4669
ADAMTS2	5.0953	0.6452	40.241	0.123	1.0523	0.2374	4.665	0.9465	1.4038	0.4238	4.65	0.5788
PLXNA3	172.661	20.1606	1478.72	2.59e-06	1.3874	0.1835	10.487	0.751	2.2095	0.5282	9.243	0.2776
KIF2B	NA	NA	NA	NA	2.416e-07	0	Inf	0.9952	2.191e-07	0	Inf	0.9954
DPP10	1.7605	0.2042	15.18	0.6069	0.6369	0.08648	4.69	0.6578	1.1902	0.2864	4.945	0.8106
UBR2	3.521e-07	0	Inf	0.998	0.383	0.05271	2.783	0.343	0.252	0.03464	1.833	0.1733
RBBP6	1.18e-07	0	Inf	0.9978	1.9596	0.6021	6.377	0.2638	1.4683	0.4579	4.708	0.5182
PTPN21	0.4281	0.0383	4.785	0.4909	2.018	0.6194	6.575	0.244	2.799	1.0185	7.692	0.046
GRM3	4.885e-07	0	Inf	0.998	2.5348	0.7418	8.662	0.1379	1.6573	0.4994	5.5	0.4092
CLCA1	2.203e-07	0	Inf	0.9979	2.8556	0.8695	9.378	0.0837	1.7128	0.5351	5.483	0.365
ATP13A5	5.405e-07	0	Inf	0.9971	0.6703	0.1626	2.763	0.5799	0.6488	0.159	2.647	0.5465
ADCY5	NA	NA	NA	NA	0.4784	0.06479	3.532	0.4697	0.4392	0.06026	3.201	0.4168
GPR63	2.182e-08	0	Inf	0.9977	1.1436	0.4032	3.244	0.8008	1.0148	0.364	2.829	0.9775
ARHGAP44	2.371e-07	0	Inf	0.9975	1.2315	0.2992	5.069	0.773	0.9755	0.2385	3.99	0.9725
IRX4	2.444e-07	0	Inf	0.998	0.7826	0.1061	5.771	0.81	0.6702	0.0923	4.867	0.6924
CHD7	2.37e-07	0	Inf	0.9976	1.5126	0.471	4.857	0.4869	1.2833	0.4033	4.083	0.6728
POM121L12	1.696e-07	0	Inf	0.9978	2.735	0.8423	8.881	0.0941	2.6101	0.8171	8.338	0.105
USP24	2.182e-08	0	Inf	0.9977	0.8276	0.2424	2.826	0.7627	0.8794	0.2684	2.881	0.8319
GABBR1	7.895e-06	0	Inf	0.9983	2.6744	0.6431	11.122	0.1761	2.3837	0.5802	9.792	0.2282
CDH15	1.064e-07	0	Inf	0.998	1.1162	0.151	8.251	0.9143	0.5307	0.07338	3.838	0.5302
CFAP54	106.786	5.3286	2140	0.00226	1.587e-07	0	Inf	0.995	0.8241	0.1128	6.022	0.8488
SYNPO2	NA	NA	NA	NA	0.5612	0.07656	4.114	0.5698	0.4915	0.06785	3.561	0.4821
KCNH1	2.37e-07	0	Inf	0.9976	1.528	0.4017	5.815	0.5339	0.6584	0.1874	2.313	0.5144
DENND3	1.261e-07	0	Inf	0.9979	9.861e-08	0	Inf	0.9948	8.677e-08	0	Inf	0.9942
KIAA0556	1.657e-07	0	Inf	0.9978	3.3604	0.8	14.115	0.0979	2.3858	0.5794	9.824	0.2285
PCDH17	9.1577	0.9081	92.3461	0.0603	1.638	0.5859	4.577	0.3469	2.0065	0.8002	5.032	0.1376
SLITRK2	2.249e-07	0	Inf	0.9979	2.3379	0.5608	9.747	0.2437	1.4604	0.3571	5.972	0.5982
BCL11B	4.41e-07	0	Inf	0.9971	1.5017	0.2015	11.19	0.6915	1.216	0.1667	8.875	0.8469
MMP16	106.786	5.3286	2140	0.00226	0.4523	0.06277	3.259	0.4311	0.85	0.2082	3.47	0.8208
XRN1	4.568e-06	0	Inf	0.9977	1.3157	0.3156	5.486	0.7064	1.371	0.3341	5.627	0.6614
ANLN	4.461e-07	0	Inf	0.9975	0.7745	0.1046	5.734	0.8025	0.5997	0.08247	4.361	0.6135
DHX57	3.3032	0.311	35.081	0.3216	1.0133	0.3155	3.254	0.9823	1.3397	0.4848	3.702	0.5728
ANKFY1	1.886e-07	0	Inf	0.9979	0.5872	0.08142	4.235	0.5974	0.4768	0.06638	3.424	0.4615
PPFIA2	9.1577	0.9081	92.3461	0.0603	0.4801	0.06499	3.547	0.4721	0.6717	0.1593	2.832	0.5878
SHROOM4	4.461e-07	0	Inf	0.9975	1.9	0.5492	6.577	0.3107	0.9384	0.2729	3.227	0.9196
CCT3	NA	NA	NA	NA	0.5102	0.0707	3.682	0.5045	0.4198	0.05844	3.015	0.3882
OR2M3	5.914e-08	0	Inf	0.9978	1.4211	0.3417	5.91	0.6289	0.8601	0.2099	3.524	0.8341
BRSK1	4.56e-08	0	Inf	0.997	1.1418	0.1548	8.423	0.8965	0.7374	0.1024	5.313	0.7624
RAB3GAP2	1.4798	0.3088	7.092	0.624	0.9222	0.2128	3.997	0.9138	0.832	0.2879	2.404	0.7341
LPIN2	2.527e-07	0	Inf	0.997	7.4678	2.6066	21.394	0.000181	3.923	1.4165	10.865	0.00854
RIMBP3	2.561e-07	0	Inf	0.9979	0.9374	0.129	6.81	0.9491	0.7869	0.109	5.683	0.8122
SLC4A8	3.1011	0.3928	24.482	0.283	1.006e-07	0	Inf	0.9957	0.5468	0.07621	3.923	0.5482
AQR	6.147e-08	0	Inf	0.997	0.4302	0.05868	3.154	0.4066	0.3649	0.05059	2.632	0.3173
TEX2	1.678e-07	0	Inf	0.9972	1.219e-07	0	Inf	0.9953	1.048e-07	0	Inf	0.9944
ATP8B2	8.9323	1.112	71.748	0.0394	0.6728	0.09225	4.907	0.6958	1.2647	0.309	5.177	0.7439
NRD1	7.549e-08	0	Inf	0.9971	4.6173	1.3487	15.807	0.0148	1.577	0.4884	5.092	0.4462
CDHR2	3.4988	0.4357	28.093	0.239	1.033e-07	0	Inf	0.995	0.6447	0.08907	4.667	0.6639
KDM3B	4.9078	0.6154	39.138	0.133	0.9987	0.2409	4.14	0.9986	1.2305	0.3863	3.92	0.726
SCN2A	7.5059	0.9002	62.582	0.0625	1.2362	0.1691	9.039	0.8345	1.4524	0.3535	5.967	0.6047
KIRREL	1.1273	0.1492	8.517	0.9075	8.146e-08	0	Inf	0.9935	0.3176	0.04421	2.281	0.2542
POSTN	13.0108	2.706	62.559	0.00136	4.3884	1.3328	14.45	0.015	5.235	2.0767	13.196	0.00045
SPINK5	6.454	0.8076	51.5761	0.0787	3.0902	0.74	12.905	0.1219	2.7396	0.8558	8.77	0.0896
PLEKHH2	2.0554	0.2087	20.244	0.537	0.5131	0.07103	3.706	0.5083	0.7305	0.1785	2.99	0.6624
MLH3	0.5535	0.07177	4.2692	0.5704	8.199e-08	0	Inf	0.9953	0.4107	0.05717	2.951	0.3764
KIAA2022	1.917e-07	0	Inf	0.9973	1.7691	0.4281	7.311	0.4307	1.2	0.2929	4.916	0.8
KIAA1614	4.1238	0.529	32.147	0.1763	1.5953	0.2164	11.76	0.6468	2.0796	0.506	8.547	0.31
IGSF1	5.258e-08	0	Inf	0.9973	2.2912	0.5378	9.761	0.2622	0.7872	0.1934	3.204	0.7383
DNAH12	1.2951	0.1666	10.066	0.8048	1.215	0.3807	3.875	0.7426	1.2801	0.4688	3.496	0.6299
CCDC13	3.99e-08	0	Inf	0.9975	1.2793	0.175	9.351	0.8083	0.6564	0.09124	4.722	0.6758
MECOM	5.4147	0.9584	30.592	0.0559	0.9123	0.1247	6.675	0.928	2.5702	0.796	8.298	0.1144
SLC26A7	1.691e-07	0	Inf	0.9971	1.9977	0.4795	8.322	0.3419	1.5985	0.3892	6.566	0.5152
ITGB4	2.249e-07	0	Inf	0.9979	3.6333	1.1128	11.863	0.0326	2.603	0.813	8.334	0.1071
ARHGEF10L	3.3889	0.4281	26.824	0.2476	4.4101	1.3366	14.551	0.0148	4.1958	1.5013	11.726	0.00624
TEX11	2.371e-07	0	Inf	0.9975	9.3375	2.2082	39.484	0.00239	2.3795	0.5789	9.78	0.2294
TTBK1	2.773e-08	0	Inf	0.9977	0.4065	0.05594	2.954	0.3737	0.3667	0.05098	2.637	0.3189
MAP4K2	0.6423	0.07909	5.216	0.6787	1.378	0.4094	4.638	0.6046	1.0373	0.3693	2.913	0.945
BAZ2A	3.9459	0.46786	33.2791	0.207	4.569	1.082	19.295	0.0387	3.5121	1.0829	11.391	0.0364
FAM65C	1.1677	0.142	9.604	0.8853	0.4901	0.06442	3.728	0.4909	0.4823	0.1128	2.062	0.3253
NOS3	1.0234	0.1334	7.848	0.9823	0.5104	0.06987	3.729	0.5074	1.0214	0.25	4.173	0.9765
ACACA	4.505	0.4738	42.831	0.1902	0.851	0.2043	3.544	0.8246	1.145	0.3548	3.694	0.8209
PLEKHM1	1.977	0.2351	16.628	0.5305	1.556	0.3736	6.481	0.5436	1.5269	0.4781	4.876	0.475
LONP2	2.9334	0.3772	22.815	0.3038	0.7764	0.1065	5.659	0.8028	1.0936	0.2676	4.469	0.9008
ATP10A	2.142e-07	0	Inf	0.9978	3.3152	0.791	13.894	0.1012	2.0375	0.4927	8.426	0.3258
DNER	5.783e-07	0	Inf	0.9971	0.6244	0.08529	4.571	0.6429	0.6721	0.09299	4.857	0.6937
CTDP1	3.2439	0.4075	25.8252	0.2662	1.338	0.1808	9.9	0.7756	1.9908	0.4829	8.208	0.3407
XPO6	12.8807	2.6244	63.218	0.00164	0.8555	0.1184	6.179	0.877	2.0682	0.6535	6.545	0.2164
SPTBN5	1.133e-07	0	Inf	0.9975	1.4755	0.2013	10.816	0.7019	0.7021	0.09747	5.057	0.7255
CEP126	1.812e-07	0	Inf	0.9967	0.646	0.08797	4.744	0.6675	0.3786	0.05231	2.74	0.3361
ZEB2	2.5016	0.3121	20.0492	0.3879	0.6008	0.08205	4.399	0.616	1.041	0.2549	4.251	0.9553
PTK2	0.78	0.09977	6.099	0.8129	4.0161	1.2289	13.125	0.0214	2.3845	0.8618	6.598	0.0942
BLM	6.0232	0.716	50.669	0.0984	0.8632	0.1143	6.519	0.8866	1.6327	0.3938	6.769	0.4993
AKAP11	2.045e-08	0	Inf	0.9971	1.933	0.467	8.001	0.3631	0.7669	0.1869	3.147	0.7126
THEMIS	4.171e-08	0	Inf	0.997	1.128	0.3455	3.683	0.8418	0.8682	0.2716	2.776	0.8117
NXF3	4.4179	0.5667	34.4409	0.1562	1.2202	0.2967	5.018	0.7827	1.4313	0.453	4.522	0.5412
PLCE1	1.7055	0.2059	14.125	0.6206	1.5526	0.2135	11.288	0.6638	1.5697	0.3854	6.394	0.5292
SLC6A5	2.8454	0.3439	23.5405	0.3321	1.121e-07	0	Inf	0.996	0.7837	0.1075	5.712	0.8099
PEG3	2.831e-07	0	Inf	0.9979	2.7931	0.6622	11.781	0.1619	2.46	0.5944	10.181	0.2142
ALPP	3.1922	0.7299	13.962	0.1231	11.0751	3.1787	38.588	0.000159	5.9323	2.2845	15.405	0.000255
COL6A2	1.566e-07	0	Inf	0.9971	3.5725	0.8514	14.99	0.0818	1.5901	0.3897	6.488	0.518
OBSL1	1.553e-07	0	Inf	0.9971	35.4138	4.3533	288.087	0.000852	1.5807	0.2169	11.521	0.6514
LRFN2	1.5196	0.1967	11.743	0.6883	1.404e-06	0	Inf	0.9958	1.155	0.1602	8.334	0.886
SOX30	3.5665	0.4534	28.052	0.227	1.483	0.2031	10.83	0.6977	1.9658	0.4775	8.093	0.3492
PDGFRA	3.1172	0.3756	25.87	0.2923	0.9685	0.1328	7.063	0.9748	1.3096	0.3183	5.389	0.7086
CNTNAP4	4.934e-08	0	Inf	0.9976	0.79	0.1734	3.6	0.7607	0.3915	0.09011	1.701	0.2109
OSBPL7	9.838e-08	0	Inf	0.9975	14.6042	4.3698	48.809	1.33e-05	2.797	0.8696	8.996	0.0844
FER1L5	2.2164	0.2874	17.096	0.4451	0.7284	0.217	2.446	0.6081	1.2146	0.4307	3.425	0.7132
BOD1L1	4.341e-07	0	Inf	0.997	2.907e-07	0	Inf	0.9943	2.701e-07	0	Inf	0.9938
CGNL1	2.9137	0.3781	22.454	0.3047	2.831	0.6688	11.983	0.1575	2.603	0.8056	8.409	0.1099
MAP1A	1.0878	0.1445	8.19	0.9349	2.0594	0.6124	6.926	0.243	1.8734	0.6559	5.351	0.2411
FRYL	4.41e-08	0	Inf	0.9968	1.092e-07	0	Inf	0.995	1.024e-07	0	Inf	0.9939
SLC5A1	2.127e-07	0	Inf	0.9979	1.676	0.4032	6.966	0.4774	1.456	0.3533	6.001	0.6031
ODF2	4.112e-08	0	Inf	0.9969	0.9387	0.1286	6.854	0.9503	0.5047	0.06983	3.647	0.498
REST	4.5403	0.569	36.233	0.1534	2.63	0.8144	8.491	0.106	2.918	1.0637	8.002	0.0375
ZNF676	0.5802	0.1201	2.803	0.4982	0.7289	0.1008	5.273	0.7542	1.064	0.335	3.378	0.9165
RBP3	0.7537	0.09297	6.111	0.7912	0.7063	0.09125	5.467	0.7391	0.5882	0.1394	2.483	0.4701
GPR179	7.683e-08	0	Inf	0.9971	0.7131	0.09807	5.186	0.7384	0.3929	0.05458	2.828	0.3536
MRC1	1.2375	0.1656	9.245	0.8355	1.535	0.207	11.382	0.675	3.7366	1.1386	12.263	0.0297
LRRIQ3	1.0691	0.1401	8.155	0.9486	1.8529	0.4399	7.804	0.4005	1.7778	0.5511	5.735	0.3356
MTMR4	0.8721	0.09378	8.109	0.9042	3.316e-07	0	Inf	0.9952	1.2433	0.1707	9.056	0.8298
FGFR2	5.5609	0.681	45.411	0.1093	2.466e-07	0	Inf	0.9947	1.1861	0.1641	8.576	0.8657
EFCAB13	1.133e-07	0	Inf	0.9975	2.5415	0.7873	8.204	0.1187	1.6383	0.5154	5.208	0.4028
CROCC	3.3931	0.4403	26.15	0.241	3.419e-07	0	Inf	0.9961	1.533	0.2114	11.116	0.6726
ANKRD36	3.7601	0.4407	32.085	0.226	0.7995	0.1092	5.854	0.8256	1.1068	0.2695	4.545	0.888
IVL	2.9858	0.3484	25.589	0.3183	1.432e-07	0	Inf	0.9956	0.8203	0.1131	5.948	0.8447
CCDC141	1.2323	0.1615	9.401	0.84	2.513e-07	0	Inf	0.9943	0.7951	0.1104	5.727	0.82
CLTCL1	7.7765	0.9544	63.363	0.0553	1.0659	0.2553	4.451	0.9302	1.3725	0.4294	4.387	0.5933
POTEE	1.922e-07	0	Inf	0.9972	0.9788	0.1341	7.143	0.9831	0.6019	0.08333	4.348	0.6149
COL20A1	3.0801	0.3908	24.277	0.2855	1.5201	0.366	6.314	0.5644	1.2406	0.3923	3.923	0.7136
GOLGA6L6	4.705e-08	0	Inf	0.997	1.117e-07	0	Inf	0.994	9.738e-08	0	Inf	0.9934
KCNT2	2.06	0.2704	15.691	0.4854	1.0368	0.1421	7.564	0.9715	1.764	0.4319	7.205	0.4292
SCRIB	1.91e-07	0	Inf	0.997	5.4334	1.6491	17.902	0.0054	2.8064	0.876	8.991	0.0824
NIPBL	1.7084	0.2184	13.364	0.6099	4.0037	0.9568	16.753	0.0575	2.015	0.633	6.414	0.2357
ZNF451	1.613e-07	0	Inf	0.9968	0.7482	0.09568	5.851	0.7822	0.5418	0.07327	4.006	0.5482
DOCK4	1.344e-07	0	Inf	0.9971	3.37	1.0305	11.022	0.0445	2.504	0.7809	8.029	0.1226
GABRQ	7.0354	0.8414	58.824	0.0718	1.1941	0.1631	8.741	0.8613	1.5576	0.3787	6.406	0.5391
PHACTR3	1.3685	0.1699	11.021	0.7682	6.1305	1.4136	26.587	0.0154	1.919	0.5962	6.174	0.2746
PCDHGA10	2.288e-07	0	Inf	0.997	3.4759	1.0769	11.219	0.0372	2.0841	0.6497	6.685	0.2169
MDC1	0.4281	0.0383	4.785	0.4909	3.4047	0.8076	14.354	0.0951	3.6403	1.1089	11.95	0.0331
ATP1A1	6.696e-08	0	Inf	0.9969	3.3772	1.0321	11.051	0.0442	1.6234	0.511	5.157	0.4113
MED12	2.2799	0.6631	7.838	0.1909	NA	NA	NA	NA	1.8221	0.5716	5.809	0.3104
EGFLAM	1.6303	0.3171	8.381	0.5585	5.009	0.6582	38.125	0.1197	2.0724	0.6523	6.585	0.2166
CC2D2A	6.174e-08	0	Inf	0.9973	21.0243	2.4104	183.378	0.00585	0.9272	0.1281	6.71	0.9404
NCOA2	8.2581	2.3938	28.489	0.000833	NA	NA	NA	NA	7.8814	2.7903	22.262	9.75e-05
FBXO42	1.5484	0.1926	12.445	0.681	4.366e-07	0	Inf	0.9961	0.805	0.111	5.84	0.8301
OR5D14	1.3549	0.179	10.254	0.769	1.603e-06	0	Inf	0.9956	0.9963	0.1375	7.218	0.9971
WDR90	9.831e-08	0	Inf	0.997	1.4526	0.1969	10.713	0.7142	0.57	0.07884	4.121	0.5775
VCP	3.276e-08	0	Inf	0.9973	2.443e-07	0	Inf	0.9956	1.292e-07	0	Inf	0.9941
PPM1H	5.7983	1.6235	20.708	0.00681	1.211e-06	0	Inf	0.9952	3.8437	1.182	12.5	0.0252
ZSWIM4	5.3639	0.6485	44.3643	0.1192	7.3256	0.9435	56.876	0.0569	2.8811	0.6993	11.87	0.143
CYP3A5	1.7733	0.2321	13.549	0.5809	2.6363	0.3564	19.502	0.3424	1.2326	0.3028	5.018	0.7703
PCK1	2.3319	0.5271	10.315	0.2644	5.611	0.7405	42.518	0.0951	2.6999	0.8454	8.622	0.0936
TMEM132A	2.6184	0.7149	9.591	0.1462	34.7069	4.0749	295.61	0.00117	8.2006	2.9071	23.133	6.99e-05
SND1	1.5545	0.3589	6.734	0.5553	7.4313	0.9213	59.942	0.0597	3.3877	1.0612	10.815	0.0394
NLRP5	0.4369	0.0548	3.484	0.4344	3.782e-07	0	Inf	0.9948	0.5294	0.07354	3.81	0.5276
PCNX	3.173e-08	0	Inf	0.9968	3.047e-07	0	Inf	0.9944	1.004e-07	0	Inf	0.9941
ARHGEF40	1.2105	0.1232	11.889	0.8698	2.41e-07	0	Inf	0.9941	0.6421	0.08865	4.65	0.661
VPS13D	8.27e-08	0	Inf	0.9972	2.6474	0.3515	19.937	0.3446	0.5491	0.07638	3.947	0.5514
TRIM49C	1.122	0.17282	7.285	0.904	1.4694	0.2004	10.773	0.705	2.4968	0.7791	8.001	0.124
PTPRH	5.7193	1.5826	20.6693	0.00781	13.603	3.1259	59.196	0.000503	6.8119	2.6619	17.432	6.28e-05
PTGER3	8.5109	2.2825	31.735	0.00143	2.9154	0.3964	21.442	0.2932	4.964	1.8027	13.668	0.00193
PTPN3	2.452e-08	0	Inf	0.9972	1.9006	0.233	15.505	0.5488	0.3276	0.04534	2.367	0.2688
MYO1H	NA	NA	NA	NA	0.3767	0.08903	1.594	0.1846	0.3879	0.09085	1.656	0.201
LCMT2	NA	NA	NA	NA	0.7292	0.09988	5.324	0.7556	0.6993	0.09659	5.063	0.7233
EDC4	NA	NA	NA	NA	1.5251	0.2053	11.327	0.6799	1.4961	0.205	10.919	0.691
RTN1	NA	NA	NA	NA	0.3451	0.04623	2.576	0.2996	0.2141	0.02856	1.605	0.1337
C16orf96	NA	NA	NA	NA	3.016e-08	0	Inf	0.9955	6.57e-08	0	Inf	0.9933
GLB1L3	NA	NA	NA	NA	2.734	0.8326	8.978	0.0973	2.1461	0.6693	6.881	0.199
ARHGEF2	NA	NA	NA	NA	0.3396	0.0464	2.485	0.2875	0.3464	0.04747	2.528	0.2959
NFATC4	NA	NA	NA	NA	0.3127	0.04235	2.308	0.2543	0.3705	0.0503	2.728	0.3297
DNM3	NA	NA	NA	NA	0.6615	0.1567	2.792	0.5738	0.4719	0.11	2.024	0.312
ACAN	NA	NA	NA	NA	0.4921	0.06787	3.568	0.483	0.5842	0.0811	4.208	0.5937
MYO7B	NA	NA	NA	NA	0.8713	0.2083	3.645	0.8503	0.7424	0.1806	3.052	0.6796
EPHB2	NA	NA	NA	NA	0.9176	0.2233	3.772	0.9051	0.9551	0.2351	3.881	0.9488
XPO5	NA	NA	NA	NA	8.9434	3.1591	25.319	3.68e-05	7.9198	2.8671	21.877	6.56e-05
IL18RAP	NA	NA	NA	NA	1.027	0.1379	7.64	0.9796	0.7895	0.1086	5.742	0.8154
GON4L	NA	NA	NA	NA	0.7828	0.1077	5.687	0.8088	0.7111	0.09852	5.132	0.7353
ZNF479	NA	NA	NA	NA	2.0887	0.6493	6.719	0.2166	1.975	0.6229	6.262	0.248
CISH	NA	NA	NA	NA	0.7761	0.106	5.684	0.803	0.8851	0.1223	6.406	0.9038
GPR101	NA	NA	NA	NA	0.5095	0.1202	2.16	0.3602	0.6749	0.1626	2.8	0.5881
FAM160A2	NA	NA	NA	NA	0.8796	0.1201	6.445	0.8995	0.968	0.1332	7.035	0.974
ZNF407	NA	NA	NA	NA	0.5972	0.1816	1.964	0.396	0.7715	0.2387	2.494	0.6647
RTL1	NA	NA	NA	NA	0.7715	0.09297	6.402	0.8101	0.3252	0.04148	2.55	0.285
PKDREJ	NA	NA	NA	NA	1.111e-07	0	Inf	0.9946	1.031e-07	0	Inf	0.9945
ZBTB2	NA	NA	NA	NA	1.7698	0.4228	7.408	0.4345	1.205	0.2935	4.948	0.7958
ATP4A	NA	NA	NA	NA	0.4106	0.05621	2.999	0.3803	0.4947	0.06813	3.592	0.4866
CEACAM5	NA	NA	NA	NA	2.7443	0.8246	9.133	0.0999	1.9567	0.6053	6.325	0.262
POLD1	NA	NA	NA	NA	4.6018	1.3995	15.132	0.012	3.857	1.1999	12.396	0.0235
TNKS1BP1	NA	NA	NA	NA	10.7628	4.154	27.886	9.99e-07	8.6891	3.3923	22.256	6.62e-06
WDR7	NA	NA	NA	NA	1.8798	0.5631	6.275	0.3048	1.603	0.4918	5.224	0.4338
BCLAF1	NA	NA	NA	NA	1.5137	0.3636	6.303	0.5689	1.2253	0.2992	5.019	0.7776
SULF1	NA	NA	NA	NA	4.3854	1.517	12.678	0.00635	5.2541	1.8707	14.757	0.00164
PLXNA2	NA	NA	NA	NA	0.873	0.1195	6.374	0.8934	1.0834	0.1495	7.853	0.9368
MAN2C1	NA	NA	NA	NA	0.9058	0.2101	3.906	0.8944	0.8961	0.2109	3.808	0.8819
HHAT	NA	NA	NA	NA	3.002e-07	0	Inf	0.9941	2.877e-07	0	Inf	0.9942
IL1RAPL2	NA	NA	NA	NA	1.5685	0.3768	6.53	0.5362	1.9878	0.4815	8.207	0.3423
FYCO1	NA	NA	NA	NA	0.2505	0.03341	1.878	0.1781	0.3724	0.05044	2.749	0.3328
DRP2	NA	NA	NA	NA	4.814e-08	0	Inf	0.9956	9.073e-08	0	Inf	0.9934
SPATA31A1	NA	NA	NA	NA	3.7744	1.3485	10.564	0.0114	4.1854	1.5099	11.602	0.00592
BDP1	NA	NA	NA	NA	2.237	0.5302	9.439	0.273	2.5679	0.6188	10.657	0.194
ITGA4	NA	NA	NA	NA	3.5322	1.0732	11.626	0.0379	3.0775	0.9546	9.922	0.0598
ANKRD50	NA	NA	NA	NA	1.129	0.1558	8.179	0.9044	1.0826	0.1502	7.801	0.9372
ADAM29	NA	NA	NA	NA	1.8055	0.4235	7.698	0.4245	1.643	0.3938	6.858	0.4956
IL31RA	NA	NA	NA	NA	1.6524	0.3931	6.945	0.493	1.8687	0.451	7.743	0.3886
PCDHAC2	NA	NA	NA	NA	1.441	0.4949	4.193	0.5031	1.109	0.3745	3.284	0.8519
DLGAP1	NA	NA	NA	NA	1.3093	0.1771	9.68	0.7918	1.5868	0.2164	11.634	0.6496
BAHCC1	NA	NA	NA	NA	0.8068	0.1963	3.316	0.766	0.815	0.1995	3.329	0.7757
MAN2A2	NA	NA	NA	NA	0.2983	0.04115	2.163	0.2314	0.3377	0.04683	2.435	0.2814
CHAT	NA	NA	NA	NA	0.5184	0.07145	3.762	0.5159	0.6381	0.08835	4.608	0.656
SPTAN1	NA	NA	NA	NA	1.375e-07	0	Inf	0.9946	1.009e-07	0	Inf	0.995
ZBTB7C	NA	NA	NA	NA	2.5512	0.5861	11.106	0.212	3.5382	0.8326	15.035	0.0869
ADGRE1	NA	NA	NA	NA	0.9036	0.2171	3.761	0.8892	1.0008	0.2426	4.129	0.9991
PRICKLE2	NA	NA	NA	NA	2.0298	0.4851	8.494	0.3323	1.2892	0.3133	5.304	0.7248
N4BP2	NA	NA	NA	NA	0.753	0.1027	5.52	0.7801	0.8565	0.1182	6.209	0.8782
TSHZ3	NA	NA	NA	NA	9.987e-08	0	Inf	0.9958	2.183e-07	0	Inf	0.993
CD5L	NA	NA	NA	NA	4.3219	1.2896	14.484	0.0177	4.6352	1.4314	15.01	0.0105
SOGA3	NA	NA	NA	NA	1.8301	0.4331	7.734	0.4111	1.4668	0.3499	6.15	0.6004
ZNF827	NA	NA	NA	NA	2.7389	0.842	8.909	0.0941	2.696	0.839	8.663	0.0959
TDRD9	NA	NA	NA	NA	1.024	0.1409	7.443	0.9813	1.0288	0.1426	7.423	0.9776
TRANK1	NA	NA	NA	NA	4.4815	1.5494	12.962	0.00564	4.3764	1.565	12.238	0.0049
BAX	NA	NA	NA	NA	1.7245	0.415	7.166	0.4534	1.582	0.3863	6.479	0.5237
ZNF106	NA	NA	NA	NA	2.309	0.7078	7.534	0.1654	2.6192	0.812	8.449	0.1071
NFAT5	NA	NA	NA	NA	4.2513	1.2816	14.102	0.018	3.9625	1.2253	12.814	0.0215
SLIT1	NA	NA	NA	NA	1.157e-07	0	Inf	0.9953	2.211e-07	0	Inf	0.993
TIAM2	NA	NA	NA	NA	2.087	0.6422	6.783	0.2212	1.866	0.5793	6.011	0.2959
NMUR2	NA	NA	NA	NA	1.2323	0.3757	4.042	0.7304	0.802	0.2391	2.69	0.7208
SLC4A2	NA	NA	NA	NA	1.8617	0.5391	6.429	0.3257	0.9652	0.2786	3.345	0.9555
PLEKHG1	NA	NA	NA	NA	2.4055	0.5755	10.055	0.229	2.1023	0.5111	8.648	0.303
EPHB1	NA	NA	NA	NA	8.928e-08	0	Inf	0.9946	8.492e-08	0	Inf	0.9948
KRTAP10-7	NA	NA	NA	NA	1.1225	0.3482	3.619	0.8465	0.9736	0.3063	3.095	0.9639
PCDHA11	NA	NA	NA	NA	1.598	0.5324	4.797	0.4032	1.2434	0.4318	3.58	0.6864
AIM1	NA	NA	NA	NA	0.7905	0.189	3.307	0.7475	0.5028	0.118	2.142	0.3525
WDR36	NA	NA	NA	NA	0.4451	0.06101	3.248	0.4248	0.4618	0.06361	3.352	0.4449
THBS1	NA	NA	NA	NA	3.959	1.2062	12.994	0.0233	3.2673	1.0134	10.535	0.0475
CREBBP	1.0229	0.1303	8.031	0.983	2.9856	0.4063	21.941	0.2824	1.4111	0.3441	5.787	0.6324
MYO1E	3.335e-08	0	Inf	0.9974	8.887e-07	0	Inf	0.995	2.562e-07	0	Inf	0.995
MYH7B	1.781e-08	0	Inf	0.9974	2.9618	0.4021	21.817	0.2866	0.4363	0.06018	3.163	0.4118
CRMP1	0.6926	0.08989	5.336	0.7244	1.751e-07	0	Inf	0.9958	0.5937	0.08199	4.3	0.6058
TLK2	2.721e-07	0	Inf	0.997	1.509	0.2026	11.248	0.6878	0.8775	0.1207	6.379	0.8972
FAM129A	1.5497	0.1877	12.797	0.684	0.6455	0.08196	5.084	0.6777	0.5498	0.1263	2.393	0.4254
SLC25A12	0.7228	0.0659	7.929	0.7905	0.8135	0.1074	6.165	0.8417	0.9742	0.2316	4.099	0.9716
XXbac-BPG116M5.17	9.495e-08	0	Inf	0.9974	0.6453	0.08203	5.077	0.6773	0.2344	0.03158	1.74	0.156
CLK4	1.737e-07	0	Inf	0.9971	0.6013	0.08137	4.444	0.6182	0.5735	0.07901	4.162	0.5824
ZC3H18	7.327e-08	0	Inf	0.9974	1.5432	0.3212	7.414	0.588	0.4831	0.113	2.066	0.3264
SPATA16	1.1187	0.1269	9.859	0.9195	1.3933	0.3352	5.791	0.6481	1.2419	0.3924	3.93	0.7125
PLXNB1	0.6884	0.08898	5.326	0.7206	3.8048	0.8899	16.267	0.0714	2.84	0.8888	9.075	0.0782
GSE1	6.0868	1.3164	28.144	0.0208	2.7368	0.3601	20.799	0.3306	3.53	1.1017	11.314	0.0338
MROH5	0.7082	0.08883	5.647	0.7447	1.111e-06	0	Inf	0.9964	0.6186	0.08552	4.474	0.6342
AMPD1	2.9832	0.3762	23.658	0.3009	1.3055	0.1794	9.5	0.7924	1.4382	0.35	5.91	0.6143
THBS2	0.3575	0.03539	3.611	0.383	4.9013	1.1605	20.701	0.0306	2.3629	0.732	7.628	0.1504
OR6P1	3.4528	0.4215	28.288	0.2482	1.6731	0.2263	12.368	0.6141	1.4815	0.3589	6.116	0.5869
KIDINS220	2.161e-07	0	Inf	0.9972	1.4012	0.19	10.333	0.7407	0.865	0.1201	6.23	0.8855
LRRC4C	1.2377	0.1632	9.388	0.8365	2.1414	0.5035	9.108	0.3026	1.6769	0.5283	5.323	0.38
ROBO4	1.1367	0.1513	8.538	0.9009	7.975	1.0698	59.449	0.0428	1.967	0.4779	8.097	0.3487
RERE	2.255e-07	0	Inf	0.997	4.849e-07	0	Inf	0.9941	1.247e-07	0	Inf	0.995
KRT20	7.699e-08	0	Inf	0.998	0.6553	0.08901	4.824	0.6781	0.4808	0.06622	3.49	0.469
MCTP1	1.9355	0.2472	15.158	0.5294	1.4245	0.3142	6.459	0.6464	0.7872	0.2355	2.632	0.6976
CNTN6	9.7303	1.9103	49.562	0.00616	1.2655	0.1706	9.387	0.8178	1.5514	0.4892	4.92	0.4558
SOGA1	1.3547	0.1784	10.288	0.7692	2.866e-07	0	Inf	0.9956	0.8735	0.1209	6.311	0.893
SENP6	3.4619	0.4325	27.708	0.2419	2.3142	0.3068	17.455	0.4157	1.9633	0.4739	8.133	0.3522
CDK5RAP2	0.6086	0.07503	4.936	0.6419	1.1486	0.157	8.404	0.8915	1.2708	0.3099	5.211	0.7392
RICTOR	1.0983	0.1347	8.953	0.9302	1.0883	0.1486	7.972	0.9336	1.4104	0.3441	5.781	0.6328
GPRIN1	0.5067	0.06557	3.915	0.5146	3.5605	0.8391	15.108	0.0851	1.8475	0.5795	5.89	0.299
SASH1	3.9156	0.5	30.665	0.1937	3.501e-07	0	Inf	0.9959	1.3249	0.1821	9.637	0.7811
SCN11A	0.666	0.07894	5.619	0.7087	1.0806	0.1468	7.955	0.9393	1.3005	0.3179	5.32	0.7147
PCDHB2	3.2416	0.8544	12.299	0.0839	3.448e-07	0	Inf	0.9952	2.847	0.8752	9.259	0.0821
CUX2	2.676e-08	0	Inf	0.9972	0.928	0.1274	6.762	0.9412	0.4544	0.06254	3.302	0.4357
ASAP2	2.0419	0.4518	9.228	0.3536	2.2795	0.3049	17.045	0.4221	2.7057	0.8365	8.752	0.0965
TDRD1	2.1944	0.4853	9.923	0.3074	3.539e-07	0	Inf	0.9942	1.2981	0.3177	5.305	0.7164
NAV1	2.9442	0.6008	14.427	0.183	1.2613	0.2793	5.696	0.7628	1.1652	0.3925	3.459	0.783
WDR27	6.357e-08	0	Inf	0.9973	5.4046	0.7015	41.64	0.1053	0.6982	0.09603	5.076	0.7226
TRIM58	1.7958	0.2256	14.295	0.5802	1.8219	0.2457	13.507	0.5573	1.3328	0.3256	5.456	0.6895
DLC1	1.7211	0.222	13.345	0.6034	2.14e-07	0	Inf	0.9959	0.6868	0.09551	4.938	0.7089
LAMB1	4.571	0.5438	38.422	0.1618	1.2168	0.1669	8.868	0.8465	1.1694	0.287	4.764	0.8271
RNF123	2.825e-08	0	Inf	0.9965	1.1777	0.1583	8.763	0.8731	0.4192	0.05847	3.005	0.387
ZNF98	2.5653	0.5793	11.359	0.2146	19.088	4.3423	83.91	9.47e-05	9.312	3.2907	26.352	2.62e-05
ADGRA2	2.8583	0.57	14.334	0.2017	2.3084	0.5348	9.963	0.2622	2.0027	0.7252	5.531	0.1802
AFF1	1.3878	0.1717	11.215	0.7586	6.1163	0.7677	48.727	0.0872	3.4986	0.8303	14.742	0.0879
SLC12A2	2.0393	0.2667	15.594	0.492	4.937e-07	0	Inf	0.9942	0.9666	0.1338	6.985	0.9731
MAGEC1	1.5316	0.1964	11.945	0.6841	1.176	0.16	8.638	0.8737	1.1589	0.2849	4.714	0.8368
SPATA31D1	21.6427	3.48758	134.307	0.000963	1.5757	0.2153	11.533	0.6543	3.16	0.9849	10.138	0.0531
PLCH1	8.289e-08	0	Inf	0.9974	2.3649	0.3171	17.637	0.4011	0.9254	0.1262	6.784	0.9392
SLC30A1	4.155e-08	0	Inf	0.997	3.458e-07	0	Inf	0.9959	2.457e-07	0	Inf	0.9935
GUCY2C	7.074e-08	0	Inf	0.9977	3.986e-07	0	Inf	0.9949	1.384e-07	0	Inf	0.995
HK2	1.54e-07	0	Inf	0.9967	1.2736	0.1743	9.306	0.8116	0.9664	0.1342	6.957	0.973
ITIH6	1.8001	0.3568	9.081	0.4765	1.5761	0.2136	11.628	0.6554	1.7437	0.5476	5.552	0.3467
ARHGAP10	0.7186	0.08472	6.096	0.762	6.353e-07	0	Inf	0.9962	1.146	0.1572	8.349	0.8933
SMAD4	0.903	0.1023	7.97	0.9269	3.19e-07	0	Inf	0.9953	0.7485	0.1029	5.442	0.7747
MROH8	55.2208	5.3044	574.87	0.000791	1.4651	0.2004	10.712	0.7067	2.566	0.6254	10.528	0.1907
GPATCH8	1.7858	0.2356	13.538	0.5747	2.0058	0.2715	14.818	0.4951	1.9034	0.464	7.808	0.3715
STXBP3	2.1489	0.2735	16.8837	0.467	4.401	1.0352	18.708	0.0448	2.4403	0.7649	7.785	0.1318
PDCD11	1.019e-07	0	Inf	0.9971	8.128e-08	0	Inf	0.9957	1.159e-07	0	Inf	0.9941
SLC39A10	3.4752	0.7349	16.434	0.1161	0.6224	0.08375	4.625	0.6431	1.032	0.3195	3.334	0.958
SEC31B	0.9731	0.1297	7.3	0.9789	1.8679	0.2526	13.81	0.5405	1.8106	0.443	7.4	0.4085
TRAK1	0.9615	0.1235	7.488	0.9701	3.741e-07	0	Inf	0.9953	0.647	0.08988	4.658	0.6655
ABCC4	1.4291	0.1893	10.789	0.7292	7.536e-07	0	Inf	0.9946	1.2287	0.1692	8.924	0.8387
ARHGEF5	3.2789	0.3864	27.821	0.2764	0.7254	0.09976	5.275	0.7511	0.9152	0.2227	3.761	0.9021
ADAD2	2.963e-08	0	Inf	0.997	1.5516	0.2108	11.42	0.6662	0.5337	0.0737	3.865	0.5342
PCDHGB7	4.3451	1.239	15.2381	0.0218	1.5295	0.3696	6.329	0.5576	3.2135	1.3011	7.937	0.0114
JAK2	5.405e-07	0	Inf	0.9971	2.2766	0.2999	17.282	0.4263	1.6794	0.2303	12.245	0.609
CDH19	1.047e-07	0	Inf	0.9974	4.118	1.2608	13.448	0.0191	2.6311	0.8203	8.44	0.1038
TBX18	1.5381	0.1787	13.237	0.695	1.1609	0.1588	8.489	0.8831	1.192	0.292	4.865	0.8066
METTL21C	1.1762	0.2556	5.412	0.8349	0.7941	0.1874	3.365	0.7544	0.9688	0.3475	2.701	0.9517
KCTD8	1.1151	0.118	10.533	0.9243	1.974	0.2691	14.479	0.5035	2.0221	0.4941	8.275	0.3274
ZNF415	2.327e-08	0	Inf	0.9977	3.2348	0.7687	13.613	0.1093	1.4868	0.3591	6.155	0.584
SLC4A10	8.6975	1.7658	42.84	0.00784	1.6054	0.2165	11.904	0.6433	2.7753	0.8607	8.949	0.0875
CHST3	0.7802	0.1037	5.869	0.809	2.4978	0.608	10.263	0.2042	2.2639	0.7114	7.204	0.1665
ARHGEF15	1.771e-07	0	Inf	0.9973	2.918e-07	0	Inf	0.9944	2.814e-07	0	Inf	0.9932
CSPG4	1.4815	0.1725	12.725	0.7202	2.9e-07	0	Inf	0.9957	0.9041	0.1242	6.583	0.9207
FLNA	1.4603	0.1927	11.067	0.714	0.8917	0.1033	7.701	0.917	1.1651	0.3155	4.303	0.8187
LRP6	3.3641	0.4371	25.889	0.2439	2.5385	0.3329	19.357	0.3688	2.4107	0.5855	9.926	0.223
MED12L	4.138e-08	0	Inf	0.997	1.049e-07	0	Inf	0.9951	9.341e-08	0	Inf	0.9947
PKD2L2	3.8941	0.5021	30.202	0.1933	2.9266	0.7039	12.167	0.1397	3.0651	0.9608	9.778	0.0584
GABRG2	5.914e-08	0	Inf	0.9978	3.692e-07	0	Inf	0.9955	2.797e-07	0	Inf	0.993
UBR5	47.7875	3.41298	669.105	0.00408	1.134e-07	0	Inf	0.9943	0.513	0.07128	3.693	0.5075
IWS1	3.4165	0.6833	17.081	0.1346	0.604	0.137	2.663	0.5054	1.73	0.6008	4.982	0.3097
TRDN	3.478	0.4522	26.751	0.2311	5.1469	1.2032	22.018	0.0271	5.1028	1.5822	16.458	0.00637
TMC3	1.7819	0.2121	14.967	0.5947	1.4445	0.1963	10.632	0.718	2.2191	0.5402	9.116	0.2689
DSE	6.0994	1.2845	28.964	0.0229	2.0969	0.2831	15.529	0.4686	3.34	1.0348	10.78	0.0437
HIVEP2	5.5609	0.681	45.411	0.1093	1.8929	0.2363	15.164	0.5478	3.2191	0.7581	13.669	0.1131
VEPH1	2.369e-07	0	Inf	0.997	1.2672	0.1599	10.041	0.8226	0.6378	0.0853	4.768	0.661
SMG7	1.067e-07	0	Inf	0.9974	2.216e-07	0	Inf	0.9944	9.483e-08	0	Inf	0.994
ITIH3	2.6461	0.3362	20.824	0.3552	0.3349	0.04488	2.499	0.2861	0.6364	0.153	2.648	0.5344
SIPA1L1	6.034e-08	0	Inf	0.997	3.9697	0.9342	16.869	0.0618	1.3306	0.3251	5.445	0.6912
GALNT8	1.6138	0.1827	14.254	0.6668	3.5811	0.8083	15.865	0.093	3.9329	1.2209	12.669	0.0218
ZNF7	3.7931	0.4898	29.377	0.202	9.218e-08	0	Inf	0.9956	0.5908	0.08153	4.281	0.6024
CHRNA7	1.011e-07	0	Inf	0.9974	1.489e-07	0	Inf	0.9947	1.202e-07	0	Inf	0.9939
TRPC7	22.4111	4.6822	107.271	9.93e-05	1.2558	0.3034	5.198	0.7533	2.87	1.0364	7.946	0.0425
COL1A1	2.7536	0.3512	21.589	0.335	1.0333	0.1407	7.589	0.9743	1.3492	0.3304	5.509	0.6765
RGS7	3.959e-08	0	Inf	0.9969	0.4473	0.05848	3.422	0.4383	0.2082	0.02794	1.551	0.1256
LAMB4	3.2783	0.4277	25.125	0.2532	10.4284	1.3455	80.826	0.0248	2.9436	0.7149	12.121	0.1349
AFF4	1.489e-07	0	Inf	0.997	7.264e-08	0	Inf	0.996	2.801e-07	0	Inf	0.993
ADCY1	2.242e-08	0	Inf	0.9973	8.2593	1.8912	36.071	0.005	1.811	0.4418	7.423	0.4093
WHSC1	16.8728	1.5884	179.236	0.0191	2.6393	0.6351	10.967	0.1817	3.5296	1.1018	11.307	0.0337
VPS51	3.0094	0.3664	24.714	0.3051	2.2383	0.4689	10.686	0.3124	1.497	0.4541	4.936	0.5074
NOX3	4.9891	0.5736	43.3931	0.145	6.0285	1.3547	26.828	0.0184	4.7866	1.4698	15.589	0.00934
SLC26A4	4.046e-08	0	Inf	0.9969	1.472e-07	0	Inf	0.995	1.023e-07	0	Inf	0.994
TMTC2	1.645e-07	0	Inf	0.9971	1.732	0.2328	12.887	0.5917	1.2398	0.1694	9.076	0.8324
UBE4B	1.654e-07	0	Inf	0.9971	1.1796	0.1618	8.6	0.8706	0.8112	0.1122	5.863	0.8357
ACTN2	1.6684	0.2073	13.426	0.63	1.762e-07	0	Inf	0.996	0.9294	0.1288	6.709	0.9422
BEND3	5.5604	1.24	24.934	0.025	1.1124	0.2577	4.802	0.8865	1.7	0.6014	4.807	0.317
ARID5B	5.16e-08	0	Inf	0.9968	0.4379	0.05812	3.299	0.4229	0.2682	0.0368	1.955	0.1942
ADAM28	2.7191	0.3354	22.043	0.3488	2.0218	0.4824	8.474	0.3356	1.6393	0.5148	5.22	0.4029
OR10G7	3.288e-08	0	Inf	0.9976	1.9129	0.2432	15.045	0.5376	0.6694	0.09176	4.883	0.6922
NCAM2	3.8312	0.45541	32.231	0.2164	1.049e-07	0	Inf	0.9946	0.4584	0.06402	3.283	0.4375
ITGB2	3.521e-07	0	Inf	0.998	2.0769	0.4946	8.722	0.3181	1.4235	0.3419	5.926	0.6275
MCM7	3.7984	0.4808	30.01	0.2057	3.2059	0.7641	13.451	0.1113	3.026	0.9431	9.709	0.0627
CACNA1I	2.751e-07	0	Inf	0.9977	3.086e-07	0	Inf	0.9948	3.673e-07	0	Inf	0.9938
NACA	7.264e-08	0	Inf	0.9965	1.274	0.1726	9.399	0.8124	0.9402	0.1304	6.778	0.9512
IL9R	5.7184	0.7255	45.07	0.0978	1.3848	0.1893	10.132	0.7485	2.2766	0.5551	9.336	0.2532
PCDH10	2.084e-07	0	Inf	0.9977	0.425	0.05746	3.143	0.4019	0.4768	0.06491	3.502	0.4666
SLC16A9	1.185e-07	0	Inf	0.9971	7.304	1.6328	32.674	0.00928	3.1995	0.7707	13.282	0.1093
ATP13A1	3.77e-08	0	Inf	0.9968	2.2858	0.5465	9.56	0.2575	1.1627	0.2828	4.779	0.8344
ANAPC1	3.1992	0.4021	25.455	0.2718	1.155e-07	0	Inf	0.9955	0.8901	0.1238	6.401	0.9079
LCT	1.6453	0.2113	12.809	0.6344	0.6966	0.09528	5.094	0.7218	1.3525	0.3302	5.54	0.6747
DOCK1	5.509e-08	0	Inf	0.9965	1.3426	0.1839	9.801	0.7714	0.7349	0.1023	5.279	0.7595
PDE8A	3.374e-08	0	Inf	0.9977	3.933e-07	0	Inf	0.9946	3.186e-07	0	Inf	0.9932
KCNH4	9.5334	0.95289	95.3796	0.055	7.4591	1.7394	31.987	0.00683	5.0552	1.554	16.445	0.00709
TNRC6B	2.775e-08	0	Inf	0.9977	1.878	0.4426	7.966	0.3928	1.458	0.3537	6.013	0.6016
FOCAD	5.7552	0.7045	47.018	0.1025	3.4332	0.798	14.77	0.0975	3.5819	1.1025	11.637	0.0338
NOS2	0.78	0.09977	6.099	0.8129	0.3963	0.05275	2.978	0.3684	0.7161	0.1719	2.982	0.6464
APP	3.448	0.4042	29.413	0.258	0.7414	0.1006	5.465	0.7691	1.0081	0.2457	4.136	0.9911
C9orf84	1.742	0.2311	13.132	0.5902	2.0721	0.4952	8.671	0.3185	2.2015	0.6836	7.09	0.186
OR2T12	1.414e-07	0	Inf	0.9972	2.2611	0.6783	7.537	0.1842	1.645	0.5132	5.273	0.4024
TUSC3	1.3522	0.1783	10.257	0.7704	8.894e-08	0	Inf	0.9953	0.4608	0.06373	3.332	0.4427
WDR33	16.6467	1.8255	151.8	0.0126	5.0989	1.5431	16.848	0.00755	4.9618	1.7716	13.897	0.0023
DLG5	8.0078	0.9796	65.463	0.0523	2.2677	0.536	9.593	0.2659	2.6906	0.8337	8.684	0.0978
CADM2	6.9297	0.70214	68.3917	0.0975	4.3704	1.3483	14.167	0.014	3.9305	1.4236	10.852	0.00825
ABCC10	4.487e-08	0	Inf	0.9971	1.5879	0.2163	11.654	0.6494	1.0717	0.1489	7.712	0.9452
GRM7	1.743e-07	0	Inf	0.9967	2.2018	0.6729	7.204	0.1919	1.2088	0.3812	3.833	0.7474
ZNF585B	2.336	0.2979	18.315	0.4194	1.13e-07	0	Inf	0.9941	0.5141	0.07145	3.699	0.5087
CD163L1	1.774e-07	0	Inf	0.9973	1.1305	0.3379	3.782	0.8422	1.1447	0.3493	3.751	0.8235
SHROOM3	2.303e-07	0	Inf	0.9974	3.426e-07	0	Inf	0.995	2.879e-07	0	Inf	0.993
ZIM3	1.7656	0.1987	15.685	0.61	2.468e-07	0	Inf	0.9939	0.7309	0.1011	5.281	0.756
EPHB3	1.8106	0.2345	13.981	0.5692	12.9549	2.7445	61.151	0.00122	3.0702	0.9315	10.12	0.0653
DDX11	9.433e-08	0	Inf	0.998	0.8984	0.124	6.511	0.9155	0.4644	0.06421	3.359	0.4474
SALL4	2.136e-07	0	Inf	0.997	2.8009	0.3744	20.955	0.3158	0.8082	0.1122	5.825	0.8327
DHX8	1.067e-07	0	Inf	0.9974	4.4098	1.0094	19.266	0.0486	1.5084	0.3631	6.266	0.5716
EP400NL	2.218e-07	0	Inf	0.9978	0.4112	0.05648	2.993	0.3802	0.3269	0.04531	2.359	0.2675
LTBP2	3.4613	0.7583	15.8	0.109	0.4747	0.06509	3.462	0.4624	1.295	0.4062	4.129	0.662
MROH2B	1.427e-07	0	Inf	0.9975	3.7773	0.503	28.364	0.1964	2.2341	0.307	16.258	0.4273
LILRB3	2.522e-07	0	Inf	0.9969	4.3995	1.0151	19.067	0.0477	2.73	0.6503	11.46	0.17
WDR60	4.4722	0.5099	39.228	0.1764	1.085e-07	0	Inf	0.9953	0.7626	0.1056	5.507	0.7882
SLC12A7	4.5354	1.0267	20.035	0.0461	3.83e-07	0	Inf	0.9956	3.0619	0.7418	12.64	0.1219
ZNF347	2.2164	0.2874	17.096	0.4451	1.1069	0.1516	8.082	0.9202	1.346	0.3279	5.522	0.6803
GABRA6	2.4041	0.2996	19.292	0.4091	2.75e-07	0	Inf	0.9949	0.739	0.1014	5.384	0.7653
SMCHD1	3.0407	0.3848	24.025	0.2917	7.2503	1.6547	31.769	0.00859	3.4357	1.0639	11.094	0.0391
SOCS6	4.934e-08	0	Inf	0.9976	1.8881	0.4357	8.183	0.3956	1.0752	0.2588	4.468	0.9205
FNIP1	0.3656	0.0352	3.797	0.399	1.061e-07	0	Inf	0.9958	0.461	0.06273	3.388	0.4467
TET2	3.1992	0.4021	25.455	0.2718	1.9627	0.4715	8.17	0.3541	2.6676	0.8337	8.536	0.0983
CCDC39	2.789e-07	0	Inf	0.9972	2.1232	0.5071	8.89	0.3028	1.572	0.3822	6.465	0.5307
XKR4	1.5454	0.1992	11.988	0.6771	1.677e-07	0	Inf	0.9955	0.6918	0.09265	5.165	0.7194
NOVA1	0.4018	0.05017	3.2173	0.3903	1.1844	0.1598	8.779	0.8685	1.0848	0.2606	4.515	0.9109
SEMA3D	6.18	0.668	57.175	0.1086	1.1266	0.1535	8.268	0.9067	1.9388	0.4693	8.01	0.36
FMNL2	2.05e-07	0	Inf	0.9972	1.2714	0.3029	5.336	0.7429	1.1668	0.2827	4.817	0.8311
BCL9	4.0237	0.5102	31.732	0.1864	1.2441	0.1689	9.164	0.8303	2.114	0.5147	8.683	0.299
HSP90AA1	1.713e-07	0	Inf	0.9967	0.9168	0.1267	6.634	0.9315	0.555	0.07711	3.994	0.559
SRRM4	6.9852	1.3307	36.668	0.0216	2.7374	0.3669	20.422	0.326	4.121	1.2705	13.367	0.0183
PPP2R5D	5.4233	0.6341	46.385	0.1226	2.0451	0.6318	6.62	0.2326	1.9671	0.7101	5.449	0.1931
RPGR	1.63e-07	0	Inf	0.9978	9.2561	2.6992	31.741	0.000401	4.111	1.251	13.512	0.0199
CLCN2	7.86e-08	0	Inf	0.9965	1.4771	0.1983	11.002	0.7034	1.038	0.1426	7.554	0.9706
SETDB1	1.4301	0.174	11.75	0.7392	1.3215	0.1673	10.439	0.7915	2.2505	0.5187	9.764	0.279
IGDCC3	4.9155	0.5498	43.946	0.1542	2.985e-07	0	Inf	0.9944	1.2215	0.1661	8.983	0.8442
PTPN22	1.898e-07	0	Inf	0.997	4.4897	1.0632	18.959	0.041	1.5975	0.3899	6.546	0.515
PDE6A	2.185e-07	0	Inf	0.997	2.3154	0.3126	17.147	0.4112	0.8334	0.1154	6.019	0.8567
C1orf94	3.1881	0.386	26.332	0.2818	1.858	0.2522	13.688	0.5432	2.0508	0.4972	8.459	0.3205
EYA1	5.4456	0.6666	44.489	0.1138	3.935e-07	0	Inf	0.9955	1.5305	0.2113	11.087	0.6736
ADCY3	1.5307	0.2022	11.587	0.6802	1.58e-07	0	Inf	0.9949	0.5047	0.06971	3.654	0.4984
BTBD18	5.0275	0.6431	39.306	0.1238	3.0948	0.7198	13.306	0.129	2.4334	0.7514	7.881	0.138
FAM65A	2.3e-07	0	Inf	0.9974	1.4457	0.3511	5.953	0.6097	0.9361	0.2297	3.814	0.9266
OR10Z1	1.9011	0.2092	17.279	0.5683	3.633e-07	0	Inf	0.9945	0.7678	0.1065	5.535	0.7932
SLC36A3	3.1922	0.7299	13.962	0.1231	4.2031	1.2911	13.683	0.0171	4.2754	1.6998	10.754	0.00202
DNMT3A	2.291	0.2502	20.976	0.4631	14.7988	4.4182	49.569	1.25e-05	11.0063	3.8561	31.415	7.39e-06
MYOC	1.881e-07	0	Inf	0.9971	0.556	0.0752	4.11	0.5652	0.432	0.05933	3.145	0.4072
TULP4	6.296e-08	0	Inf	0.9978	1.198e-07	0	Inf	0.996	1.005e-07	0	Inf	0.9948
CNTN3	3.129	0.388	25.233	0.2841	1.0498	0.1395	7.903	0.9624	1.0529	0.2534	4.375	0.9435
SCN4A	1.7703	0.1752	17.891	0.6284	2.2193	0.2838	17.355	0.4474	2.729	0.628	11.856	0.1805
HIP1	0.7809	0.09895	6.164	0.8145	3.744e-07	0	Inf	0.9943	0.6831	0.09478	4.924	0.7053
SMARCC2	6.093e-08	0	Inf	0.9978	1.848	0.6494	5.262	0.2497	1.3081	0.4739	3.611	0.6042
HDAC4	2.535e-07	0	Inf	0.9979	0.9851	0.135	7.186	0.9882	0.8453	0.1166	6.128	0.868
GRIA3	4.008e-07	0	Inf	0.997	0.4848	0.1145	2.052	0.3254	0.5904	0.1401	2.488	0.473
ARHGAP39	4.9496	0.6133	39.948	0.1333	1.3967	0.1924	10.137	0.7411	2.149	0.526	8.78	0.2868
ZNF365	1.657e-07	0	Inf	0.9977	1.0956	0.1513	7.933	0.928	0.7308	0.1012	5.279	0.7559
ZNF716	0.7058	0.08028	6.206	0.7534	8.996e-08	0	Inf	0.9954	0.4254	0.05878	3.079	0.3973
ABCC3	9.697e-08	0	Inf	0.9975	1.2296	0.1678	9.012	0.8388	0.5373	0.07435	3.883	0.5382
FRMPD4	1.055e-07	0	Inf	0.9973	0.9671	0.1319	7.088	0.9737	0.8999	0.1246	6.497	0.9167
ZNF28	0.3078	0.03304	2.8672	0.3007	9.51e-08	0	Inf	0.9955	0.5639	0.07797	4.079	0.5704
ZNF185	2.2157	0.263	18.669	0.4644	2.2953	0.5399	9.758	0.2605	2.3544	0.7295	7.598	0.152
GPR98	1.981e-07	0	Inf	0.9968	0.999	0.1244	8.022	0.9993	0.5764	0.07493	4.435	0.597
SPTBN4	1.954e-07	0	Inf	0.9972	2.7778	0.3756	20.542	0.3169	1.311	0.1803	9.541	0.7889
GRID1	6.2e-08	0	Inf	0.9978	2.8796	0.3853	21.521	0.3027	0.9646	0.133	6.998	0.9716
LCP2	3.3471	0.4105	27.2915	0.2592	1.3333	0.1818	9.775	0.7772	1.6628	0.4041	6.842	0.4811
PTCHD4	2.0115	0.2193	18.448	0.537	2.604e-07	0	Inf	0.9953	1.0066	0.1395	7.265	0.9948
CIC	1.6518	0.1848	14.763	0.6534	1.9935	0.4838	8.215	0.3396	2.0236	0.638	6.418	0.2314
RPRD2	7.549e-08	0	Inf	0.9971	2.211e-07	0	Inf	0.9946	9.436e-08	0	Inf	0.995
MYO3B	5.3259	1.1547	24.566	0.032	1.2325	0.1648	9.216	0.8386	2.1692	0.669	7.033	0.197
PCDHGA12	76.9355	7.1904	823.195	0.000329	1.1658	0.1583	8.583	0.8803	2.4998	0.6042	10.343	0.206
SRRM2	1.498e-07	0	Inf	0.997	2.0047	0.4874	8.245	0.3351	1.4348	0.3517	5.854	0.6148
CDC7	1.2863	0.1527	10.837	0.8169	1.432	0.1848	11.101	0.7308	2.1854	0.5103	9.359	0.2921
PHIP	2.377e-07	0	Inf	0.9979	0.9843	0.1312	7.386	0.9877	0.7154	0.09864	5.189	0.7404
FLT4	1.7336	0.2029	14.812	0.6152	1.296e-07	0	Inf	0.9949	0.5635	0.07782	4.081	0.5702
SERPINB13	5.16	0.54145	49.1747	0.1537	3.332e-07	0	Inf	0.9954	0.923	0.1275	6.684	0.937
GIGYF2	2.182e-08	0	Inf	0.9977	9.363e-08	0	Inf	0.9954	6.061e-08	0	Inf	0.9948
KCNA1	5.4367	0.6761	43.719	0.1114	1.2254	0.1638	9.167	0.8431	1.7194	0.4145	7.132	0.4553
TUBB8	1.746e-07	0	Inf	0.997	4.422	1.0594	18.461	0.0414	2.8964	0.7075	11.858	0.1392
CCDC88B	3.1813	0.4063	24.909	0.27	0.8746	0.1171	6.532	0.8961	1.3909	0.3396	5.697	0.6464
MISP	1.9191	0.2169	16.98	0.5579	2.6547	0.6256	11.264	0.1855	3.3548	1.0409	10.813	0.0427
NXF1	2.461e-06	0	Inf	0.9975	1.809	0.4257	7.688	0.4219	1.5609	0.3785	6.437	0.5379
OTOP1	10.9049	1.3535	87.858	0.0248	2.7883	0.8268	9.404	0.0983	3.2993	1.1693	9.309	0.0241
HTR2C	1.18e-07	0	Inf	0.9978	7.193e-08	0	Inf	0.9953	8.868e-08	0	Inf	0.9948
ASXL2	0.8721	0.09378	8.109	0.9042	1.463e-07	0	Inf	0.9959	0.9603	0.1327	6.949	0.968
NCAPD3	1.907e-07	0	Inf	0.9979	3.049e-07	0	Inf	0.9952	3.466e-07	0	Inf	0.994
ATP10D	2.535e-07	0	Inf	0.9979	1.3702	0.3274	5.735	0.6663	1.0725	0.2612	4.405	0.9226
PARP4	2.717e-07	0	Inf	0.9979	2.6318	0.6247	11.087	0.1872	1.9877	0.4817	8.202	0.3421
DNAJC13	2.018e-07	0	Inf	0.9975	1.291e-07	0	Inf	0.9948	1.196e-07	0	Inf	0.994
SLITRK5	1.798e-07	0	Inf	0.9978	1.471e-07	0	Inf	0.9953	1.204e-07	0	Inf	0.9949
PDE11A	2.249e-07	0	Inf	0.9979	2.8148	0.6758	11.724	0.1551	2.1382	0.5207	8.781	0.2917
CYP2E1	2.535e-07	0	Inf	0.9979	2.034	0.6361	6.503	0.2313	1.7525	0.5522	5.562	0.341
SERPINB3	4.41e-07	0	Inf	0.9971	0.8424	0.115	6.171	0.866	0.6602	0.0914	4.768	0.6806
OR2B11	1.798e-07	0	Inf	0.9978	1.1506	0.2754	4.807	0.8475	0.8767	0.2117	3.631	0.856
TRPM2	4.934e-08	0	Inf	0.9976	6.202e-08	0	Inf	0.9958	1.46e-07	0	Inf	0.9927
ACAP2	6.3463	0.6825	59.015	0.1043	1.0997	0.1491	8.114	0.9257	2.1811	0.5271	9.026	0.2819
UNC5D	1.7605	0.2042	15.18	0.6069	5.1804	1.2116	22.15	0.0265	5.2092	1.5813	17.16	0.00666
SEZ6L2	2.394e-07	0	Inf	0.9979	0.6306	0.08609	4.619	0.6499	0.4957	0.06844	3.591	0.4873
HIBCH	8.909e-08	0	Inf	0.9978	1.0904	0.2634	4.513	0.905	1.125	0.2756	4.595	0.869
ADAMTS13	4.127e-07	0	Inf	0.9971	1.12e-07	0	Inf	0.9956	2.974e-07	0	Inf	0.9929
APBA2	2.511e-07	0	Inf	0.9979	5.1608	1.8202	14.632	0.00203	3.576	1.3034	9.811	0.0133
ADGRB2	34.137	3.8822	300.173	0.00146	0.989	0.1342	7.291	0.9913	1.5273	0.3698	6.308	0.5584
KIAA1324L	NA	NA	NA	NA	1.65e-07	0	Inf	0.9957	3.64e-07	0	Inf	0.9938
CCDC129	1.18e-07	0	Inf	0.9978	3.72	0.8904	15.539	0.0717	2.0482	0.4989	8.408	0.3197
KIF20B	34.137	3.8822	300.173	0.00146	6.4876	2.2578	18.641	0.000516	7.1524	2.8168	18.161	3.5e-05
GPRC6A	2.127e-07	0	Inf	0.9979	0.887	0.2088	3.767	0.8709	0.6915	0.1663	2.876	0.6119
AP2B1	5.5609	0.681	45.411	0.1093	8.13e-08	0	Inf	0.9955	0.7184	0.09828	5.252	0.7445
FAM179B	5.5609	0.681	45.411	0.1093	0.5604	0.07749	4.053	0.5663	1.1789	0.2892	4.806	0.8184
PTK2B	5.5609	0.681	45.411	0.1093	1.555	0.3738	6.47	0.5439	1.6742	0.5226	5.363	0.386
ADGRB3	5.5609	0.681	45.411	0.1093	0.673	0.09186	4.931	0.6968	1.0807	0.263	4.442	0.9143
PLXNB2	2.244e-06	0	Inf	0.9977	1.512	0.4729	4.834	0.4857	1.6627	0.5249	5.267	0.3874
ZNF331	3.0438	0.2489	37.22	0.3836	6.566e-08	0	Inf	0.9953	0.4274	0.05901	3.095	0.4
SYT10	3.0438	0.2489	37.22	0.3836	1.2134	0.1664	8.851	0.8487	1.597	0.3889	6.557	0.516
GJA8	2.203e-07	0	Inf	0.9979	5.373e-07	0	Inf	0.995	3.482e-07	0	Inf	0.9936
SEMA7A	4.127e-07	0	Inf	0.9971	0.5338	0.07364	3.87	0.5346	0.5717	0.07933	4.12	0.579
DPP9	1.197e-06	0	Inf	0.9974	7.2674	1.7188	30.729	0.00701	5.7107	1.3763	23.695	0.0164
HAS1	3.15e-07	0	Inf	0.998	9.3226	2.1959	39.578	0.00248	5.7075	1.3685	23.804	0.0168
NALCN	8.116	0.8824	74.652	0.0644	1.467	0.3578	6.014	0.5947	2.0219	0.6381	6.406	0.2315
MEFV	5.5609	0.681	45.411	0.1093	4.751	1.1137	20.264	0.0352	4.1161	1.2686	13.356	0.0185
MAP3K15	2.149e-07	0	Inf	0.9979	1.3562	0.1825	10.08	0.7659	0.7016	0.09753	5.047	0.7248
KCNA4	4.461e-07	0	Inf	0.9975	1.22e-07	0	Inf	0.9956	2.829e-07	0	Inf	0.993
CD1E	2.371e-07	0	Inf	0.9975	1.1076	0.2667	4.6	0.8881	0.9828	0.2372	4.072	0.9809
KCNU1	2.688e-07	0	Inf	0.9979	2.2044	0.7864	6.18	0.1328	1.9954	0.7264	5.481	0.1802
TLX3	5.6574	0.6961	45.981	0.105	1.005	0.2238	4.51	0.9951	0.8547	0.2498	2.925	0.8025
FURIN	2.249e-07	0	Inf	0.9979	1.1851	0.2828	4.966	0.8163	1.0721	0.2611	4.402	0.923
CDH11	3.1992	0.4021	25.455	0.2718	0.7876	0.1046	5.928	0.8166	1.4707	0.351	6.163	0.5978
POM121L2	2.511e-07	0	Inf	0.9979	0.9962	0.1356	7.319	0.997	0.7194	0.09964	5.195	0.744
SLC9C2	3.0438	0.2489	37.22	0.3836	1.0493	0.1435	7.671	0.9622	1.8952	0.4565	7.869	0.3787
DENND5A	3.15e-07	0	Inf	0.998	4.0193	1.2389	13.04	0.0205	3.1554	0.9897	10.06	0.0521
GYPA	1.359e-07	0	Inf	0.9978	1.6869	0.4001	7.112	0.4763	1.2498	0.3049	5.122	0.7567
HIST1H1E	0.8721	0.09378	8.109	0.9042	1.1506	0.2773	4.775	0.8468	1.6353	0.5141	5.202	0.4048
CDK9	47.7875	3.41298	669.105	0.00408	5.9148	2.0795	16.824	0.00086	4.4679	1.7949	11.121	0.00129
CLCN1	5.5609	0.681	45.411	0.1093	1.9981	0.6046	6.603	0.2564	1.795	0.644	5.003	0.2633
INTS1	39.151	3.3431	458.494	0.00349	4.951	1.1332	21.631	0.0335	4.5592	1.3753	15.114	0.0131
PCDHB3	2.156e-07	0	Inf	0.9979	1.308e-07	0	Inf	0.9956	3.141e-07	0	Inf	0.9927
CNGB3	3.1992	0.4021	25.455	0.2718	1.5171	0.366	6.289	0.5656	2.181	0.6852	6.941	0.1868
EXD2	2.535e-07	0	Inf	0.9979	1.8294	0.4393	7.618	0.4066	1.3213	0.3214	5.432	0.6993
PDPR	1.197e-06	0	Inf	0.9974	1.229e-07	0	Inf	0.996	3.044e-07	0	Inf	0.9939
CAMSAP2	5.914e-08	0	Inf	0.9978	2.377e-07	0	Inf	0.9948	2.356e-07	0	Inf	0.993
LNPEP	2.489e-06	0	Inf	0.9976	3.7735	0.9049	15.737	0.0683	3.5873	0.8727	14.747	0.0765
ABCA7	8.116	0.8824	74.652	0.0644	0.6973	0.09599	5.066	0.7216	1.3353	0.3262	5.466	0.6876
EHHADH	1.359e-07	0	Inf	0.9978	1.418	0.428	4.699	0.5677	0.7947	0.2422	2.607	0.7046
NUP153	2.1616	0.2835	16.482	0.457	1.017e-07	0	Inf	0.995	0.53	0.07335	3.829	0.5292
MYO5B	2.535e-07	0	Inf	0.9979	0.4543	0.0628	3.287	0.4346	0.5135	0.07122	3.702	0.5084
ZNF512B	1.63e-07	0	Inf	0.9978	5.8367	1.3938	24.442	0.0158	2.6308	0.6364	10.876	0.1816
PKD1L2	9.047e-08	0	Inf	0.9965	3.1407	0.7337	13.445	0.1229	1.8893	0.4553	7.841	0.3809
SYCP1	4.461e-07	0	Inf	0.9975	4.8597	1.4878	15.874	0.00885	3.9524	1.2283	12.718	0.0212
C5	4.127e-07	0	Inf	0.9971	0.1916	0.02582	1.422	0.1061	0.2825	0.03852	2.071	0.2137
NR2F2	39.151	3.3431	458.494	0.00349	1.1e-07	0	Inf	0.9956	0.9968	0.1384	7.182	0.9975
POMT2	2.789e-07	0	Inf	0.9972	1.4958	0.3593	6.227	0.58	1.7679	0.4286	7.291	0.4306
CACNA2D4	3.673e-06	0	Inf	0.9982	1.3846	0.3384	5.666	0.6508	1.3613	0.3351	5.531	0.6663
EGFR	1.798e-07	0	Inf	0.9978	1.3698	0.3265	5.746	0.6671	0.7577	0.1795	3.198	0.706
BRWD1	2.511e-07	0	Inf	0.9979	3.0366	0.9131	10.099	0.07	1.9044	0.5886	6.162	0.2823
ADNP2	NA	NA	NA	NA	0.7835	0.1081	5.68	0.8093	0.733	0.1016	5.289	0.758
SIPA1L3	2.156e-07	0	Inf	0.9979	2.698	0.8188	8.891	0.1028	2.0156	0.6281	6.468	0.2387
ATP6V0A1	9.1577	0.9081	92.3461	0.0603	0.9229	0.1265	6.735	0.9369	1.7295	0.4234	7.065	0.4455
ZNF813	2.249e-07	0	Inf	0.9979	0.6424	0.08713	4.736	0.6641	0.7035	0.09689	5.108	0.728
JPH1	2.444e-07	0	Inf	0.998	1.8259	0.4382	7.608	0.4083	1.5749	0.3843	6.454	0.528
MGAT4C	5.6574	0.6961	45.981	0.105	0.8864	0.1217	6.454	0.9053	1.9088	0.4679	7.787	0.3675
DSPP	1.067e-07	0	Inf	0.998	0.2324	0.03097	1.744	0.15593	0.3283	0.04455	2.42	0.2744
EPHA2	172.661	20.1606	1478.72	2.59e-06	2.6336	0.345	20.102	0.3504	3.3552	0.7997	14.078	0.098
ADRA1D	18.177	1.7147	192.687	0.0161	1.5308	0.368	6.368	0.5582	2.0574	0.6425	6.589	0.224
ZP4	4.568e-06	0	Inf	0.9977	0.5588	0.07719	4.045	0.5644	0.5899	0.08191	4.248	0.6003
ABCA3	1.268e-07	0	Inf	0.9979	6.131e-08	0	Inf	0.9945	8.714e-08	0	Inf	0.9932
DDX60L	1.6714	0.2144	13.03	0.624	0.9837	0.238	4.066	0.9819	1.7192	0.5425	5.448	0.3572
RASGRF1	4.568e-06	0	Inf	0.9977	1.6849	0.2251	12.612	0.6115	2.0306	0.276	14.938	0.4866
C14orf39	0.6936	0.08298	5.798	0.7356	0.2706	0.0368	1.99	0.1991	0.4606	0.1111	1.91	0.2854
TTC28	2.203e-07	0	Inf	0.9979	1.0384	0.2426	4.444	0.9595	1.0764	0.2589	4.476	0.9193
FARP1	2.249e-07	0	Inf	0.9979	7.8778	2.4089	25.763	0.00064	4.1739	1.2987	13.415	0.0165
SCN5A	2.249e-07	0	Inf	0.9979	1.1508	0.1574	8.412	0.8899	0.8679	0.12	6.28	0.888
BMPER	3.3032	0.311	35.081	0.3216	3.8285	1.1316	12.953	0.0309	4.2807	1.4885	12.31	0.00698
RASGRF2	2.264e-07	0	Inf	0.9979	0.8901	0.1216	6.515	0.9087	0.6223	0.0863	4.487	0.6379
TNPO1	0.6936	0.08298	5.798	0.7356	0.9473	0.1291	6.951	0.9575	0.8819	0.2148	3.622	0.8616
ATF7IP	2.182e-08	0	Inf	0.9977	1.7295	0.4211	7.103	0.4472	0.9476	0.231	3.886	0.9404
TFAP2B	1.59e-07	0	Inf	0.9978	0.7204	0.09841	5.274	0.7468	0.5393	0.0744	3.909	0.5412
ATP2A2	1.123e-07	0	Inf	0.9979	1.8745	0.4466	7.868	0.3906	1.1907	0.2913	4.867	0.808
ABCC2	5.5609	0.681	45.411	0.1093	0.595	0.08262	4.284	0.6062	1.13	0.279	4.58	0.8638
KCNH7	3.521e-07	0	Inf	0.998	1.4358	0.4121	5.003	0.57	0.7194	0.2125	2.435	0.5966
VWA3A	2.717e-07	0	Inf	0.9979	1.0662	0.1424	7.985	0.9502	0.8022	0.111	5.799	0.8271
KIAA0100	10.9455	1.3276	90.244	0.0262	2.4094	0.8485	6.841	0.0986	2.6317	1.0398	6.661	0.0411
ACIN1	2.264e-07	0	Inf	0.9979	1.603	0.2186	11.753	0.6425	1.1271	0.1556	8.162	0.9057
ZPLD1	4.127e-07	0	Inf	0.9971	1.041e-07	0	Inf	0.996	3.078e-07	0	Inf	0.994
OPA1	2.688e-07	0	Inf	0.9979	1.9514	0.261	14.588	0.5148	1.0956	0.1502	7.99	0.928
DPYD	5.405e-07	0	Inf	0.9971	5.7786	2.0455	16.325	0.000931	4.844	1.7489	13.415	0.0024
ABCG5	2.327e-08	0	Inf	0.9977	2.4842	0.7498	8.231	0.1365	1.7546	0.5492	5.606	0.3428
MFSD11	5.0953	0.6452	40.241	0.123	1.0093	0.232	4.39	0.9902	0.7954	0.2347	2.696	0.7132
PIK3C2B	1.696e-07	0	Inf	0.9978	0.988	0.2993	3.261	0.9842	1.0231	0.3131	3.342	0.9699
KIAA0907	3.521e-07	0	Inf	0.998	0.5037	0.06847	3.706	0.5007	0.5901	0.08041	4.331	0.6041
CACNA1D	1.59e-07	0	Inf	0.9978	1.3812	0.1886	10.116	0.7505	1.0331	0.1426	7.484	0.9743
EHBP1L1	2.789e-07	0	Inf	0.9972	2.0645	0.6309	6.756	0.2307	2.3236	0.7268	7.428	0.1551
CTNNA3	2.327e-08	0	Inf	0.9977	0.8461	0.1157	6.188	0.8692	0.6533	0.09076	4.703	0.6725
AK9	1.798e-07	0	Inf	0.9978	1.2152	0.2951	5.005	0.7872	1.0534	0.2564	4.327	0.9425
PLCL1	2.717e-07	0	Inf	0.9979	0.9603	0.1319	6.991	0.9681	0.6759	0.09402	4.858	0.6971
KIAA1429	3.363e-07	0	Inf	0.9979	1.7998	0.2447	13.237	0.5638	1.0796	0.1488	7.832	0.9396
DAZAP1	1.59e-07	0	Inf	0.9978	4.0791	0.9408	17.685	0.0603	2.2462	0.5396	9.351	0.2661
SCAPER	NA	NA	NA	NA	0.6154	0.0825	4.591	0.6359	0.4763	0.06471	3.505	0.4664
ARHGAP5	7.5516	0.72976	78.1444	0.0899	1.031e-07	0	Inf	0.9959	0.8003	0.1107	5.784	0.8252
CES1	2.3878	0.2542	22.431	0.4463	1.011	0.1396	7.324	0.9914	1.9602	0.4819	7.974	0.3471
PABPC4L	NA	NA	NA	NA	1.5119	0.2056	11.115	0.6847	1.1464	0.1576	8.337	0.8926
LRCH2	172.661	20.1606	1478.72	2.59e-06	2.082	0.4893	8.859	0.3209	2.4419	0.7405	8.053	0.1425
ATP9A	5.5609	0.681	45.411	0.1093	2.0909	0.7378	5.926	0.1652	1.9569	0.7756	4.938	0.155
PRPF40A	9.1577	0.9081	92.3461	0.0603	1.143	0.2747	4.756	0.8543	1.3751	0.4295	4.403	0.5916
EBF1	2.444e-07	0	Inf	0.998	0.806	0.1893	3.432	0.7705	0.4837	0.1133	2.065	0.3268
ARHGAP22	5.5609	0.681	45.411	0.1093	8.47e-08	0	Inf	0.9947	0.5651	0.0782	4.084	0.5717
ARHGAP23	18.177	1.7147	192.687	0.0161	2.3014	0.5511	9.61	0.2531	2.8876	0.896	9.305	0.0757
ZFYVE16	7.5516	0.72976	78.1444	0.0899	0.5134	0.07083	3.721	0.5094	0.8963	0.2195	3.661	0.8788
OPCML	1.798e-07	0	Inf	0.9978	2.877e-07	0	Inf	0.994	3.015e-07	0	Inf	0.9937
TACR3	39.151	3.3431	458.494	0.00349	1.8612	0.4337	7.987	0.4032	2.962	0.9071	9.672	0.0721
KCNA10	2.203e-07	0	Inf	0.9979	1.0649	0.2575	4.405	0.9308	0.9677	0.237	3.951	0.964
DCLK1	1.137e-07	0	Inf	0.998	0.3652	0.04987	2.674	0.3213	0.3384	0.04677	2.449	0.2833
ZNF730	7.5516	0.72976	78.1444	0.0899	1.3556	0.3294	5.579	0.6734	1.9744	0.6158	6.331	0.2525
CAND2	2.127e-07	0	Inf	0.9979	0.4054	0.05545	2.964	0.3738	0.3091	0.04272	2.236	0.2448
FPGT-TNNI3K	5.6574	0.6961	45.981	0.105	1.026e-07	0	Inf	0.9951	0.752	0.1034	5.469	0.7783
FRMD4A	2.37e-07	0	Inf	0.9979	1.0012	0.1378	7.272	0.999	0.7709	0.1069	5.557	0.7963
DCDC2	1.038e-07	0	Inf	0.9978	1.1019	0.1503	8.075	0.924	0.6682	0.09301	4.801	0.6886
HHIP	10.9049	1.3535	87.858	0.0248	0.4503	0.06242	3.249	0.4288	0.8316	0.2044	3.383	0.7967
ZNF880	172.661	20.1606	1478.72	2.59e-06	1.8639	0.4367	7.955	0.4004	2.2212	0.6812	7.242	0.1857
KCTD16	5.405e-07	0	Inf	0.9971	0.8339	0.196	3.548	0.8057	0.4808	0.113	2.046	0.3216
BRPF1	2.789e-07	0	Inf	0.9972	1.9701	0.4748	8.175	0.3503	1.6346	0.3976	6.72	0.4957
THSD7A	1.137e-07	0	Inf	0.998	0.7803	0.2417	2.519	0.6782	0.7436	0.2323	2.381	0.6178
CHM	5.405e-07	0	Inf	0.9971	2.1954	0.5241	9.197	0.282	1.6759	0.4074	6.894	0.4743
SLC22A8	NA	NA	NA	NA	1.316	0.1767	9.803	0.7887	1.4418	0.1962	10.594	0.7191
HMGCR	2.461e-06	0	Inf	0.9975	1.711	0.4056	7.215	0.4647	1.3327	0.3201	5.549	0.6931
USP7	1.064e-07	0	Inf	0.998	1.336e-07	0	Inf	0.9939	8.769e-08	0	Inf	0.9932
CEMIP	2.688e-07	0	Inf	0.9979	1.262e-07	0	Inf	0.9952	1.156e-07	0	Inf	0.9952
CASR	5.405e-07	0	Inf	0.9971	2.7175	0.8232	8.971	0.1009	2.0919	0.6501	6.731	0.2158
ATAD5	2.249e-07	0	Inf	0.9979	1.2748	0.3012	5.396	0.7415	1.0704	0.2594	4.417	0.925
ZMAT4	18.177	1.7147	192.687	0.0161	2.9177	0.382	22.283	0.3019	4.0789	0.9582	17.363	0.0571
LRBA	NA	NA	NA	NA	2.2512	0.5323	9.52	0.27	2.1899	0.5237	9.157	0.2829
HIPK1	4.461e-07	0	Inf	0.9975	1.5746	0.3796	6.532	0.5317	1.4441	0.3519	5.927	0.61
FAM13C	2.789e-07	0	Inf	0.9972	1.296	0.3101	5.416	0.7223	1.1937	0.2919	4.882	0.8054
PLEKHG4B	2.156e-07	0	Inf	0.9979	2.2966	0.552	9.555	0.253	1.5833	0.3872	6.473	0.5225
OR2T4	0.4281	0.0383	4.785	0.4909	2.3549	0.3156	17.573	0.4036	3.6769	0.875	15.451	0.0755
SLC1A6	0.8721	0.09378	8.109	0.9042	1.229	0.1686	8.962	0.8386	1.4821	0.3604	6.095	0.5855
PYHIN1	2.127e-07	0	Inf	0.9979	3.316e-07	0	Inf	0.9943	2.622e-07	0	Inf	0.9929
BCAN	106.786	5.3286	2140	0.00226	3.361	0.7885	14.327	0.1013	4.3665	1.3432	14.195	0.0143
MARS	2.156e-07	0	Inf	0.9979	0.7093	0.09677	5.199	0.7354	0.6171	0.08499	4.481	0.6333
NUMA1	0.9458	0.2068	4.325	0.9427	4.1959	0.5444	32.341	0.1687	1.1213	0.3441	3.654	0.8494
GDF2	2.6456	0.6043	11.582	0.1965	10.6507	1.4264	79.53	0.0211	3.6659	1.1385	11.805	0.0295
KIAA0586	1.5781	0.2028	12.279	0.663	7.433e-08	0	Inf	0.9955	0.5156	0.07043	3.775	0.5143
PAPPA2	1.7004	0.1919	15.068	0.6334	2.824e-07	0	Inf	0.9959	0.829	0.1131	6.075	0.8536
CRLF3	2.9563	0.6638	13.1661	0.155	4.032e-07	0	Inf	0.9942	1.1467	0.2729	4.818	0.8518
OXR1	4.131e-08	0	Inf	0.9964	3.47e-07	0	Inf	0.996	1.37e-07	0	Inf	0.994
PTPN12	6.011e-08	0	Inf	0.9973	9.1988	1.1944	70.845	0.0331	0.8916	0.1236	6.431	0.9094
EDRF1	1.1851	0.16877	8.322	0.864	0.8917	0.1033	7.701	0.917	0.8867	0.2563	3.068	0.8494
NNT	1.8011	0.213	15.2273	0.589	5.41e-07	0	Inf	0.9949	0.6251	0.08591	4.549	0.6427
NT5DC1	8.5444	1.8489	39.4868	0.00602	7.007e-07	0	Inf	0.9962	3.736	1.135	12.297	0.0301
JADE1	8.363e-08	0	Inf	0.9968	39.2993	4.8675	317.298	0.000571	0.7332	0.1016	5.289	0.7582
POTEF	0.784	0.1051	5.848	0.8124	5.5408	0.7176	42.785	0.1006	1.2352	0.3001	5.083	0.7698
CDH4	0.6573	0.0869	4.971	0.6844	4.032e-07	0	Inf	0.9942	0.4813	0.0661	3.504	0.4703
SKIV2L2	0.944	0.1206	7.389	0.9563	4.225e-07	0	Inf	0.9947	0.5804	0.08034	4.193	0.5897
ZNF383	1.0603	0.17487	6.429	0.9492	65.2025	6.965	610.392	0.000251	4.325	1.3363	13.998	0.0145
TINAG	3.222e-08	0	Inf	0.997	34.7069	4.0749	295.61	0.00117	0.8096	0.1125	5.827	0.8339
CBLB	2.7237	0.3156	23.5068	0.3622	NA	NA	NA	NA	1.5479	0.2089	11.468	0.669
JAKMIP1	1.4014	0.1836	10.7	0.7449	1.465e-06	0	Inf	0.9966	0.8298	0.1154	5.967	0.8529
ADAM32	1.3723	0.1776	10.603	0.7616	39.2993	4.8675	317.298	0.000571	2.3854	0.5681	10.015	0.235
KIAA1841	5.1919	1.0877	24.783	0.0389	7.72e-07	0	Inf	0.9964	2.3919	0.5786	9.888	0.2284
SIAH1	0.7992	0.1048	6.095	0.8288	0.9306	0.1246	6.949	0.9441	0.9079	0.2224	3.706	0.8929
HMGXB4	0.7147	0.1496	3.415	0.674	NA	NA	NA	NA	1.078	0.2559	4.54	0.918
ADH4	7.816e-08	0	Inf	0.9974	8.3181	1.0873	63.632	0.0413	1.0983	0.1508	7.998	0.9263
OR4Q3	5.965e-08	0	Inf	0.9976	3.2605	0.3806	27.936	0.2808	1.0914	0.1483	8.034	0.9315
URB1	1.231e-07	0	Inf	0.9979	5.9526	1.3439	26.366	0.0188	3.2193	0.7572	13.686	0.1133
GUCY1A3	1.4372	0.1745	11.835	0.736	1.2502	0.1709	9.148	0.8259	1.0185	0.2453	4.228	0.9798
LRIG3	1.8377	0.2125	15.895	0.5804	3.22e-07	0	Inf	0.9946	1.1536	0.1597	8.334	0.8874
TGFBRAP1	3.6081	1.0193	12.772	0.0466	4.1959	0.5444	32.341	0.1687	5.1132	1.7971	14.548	0.00222
TCAIM	3.4227	0.4356	26.896	0.2421	2.654	0.3593	19.609	0.3387	2.2997	0.5627	9.398	0.2463
MYH13	4.6506	1.0147	21.3137	0.0478	1.085e-06	0	Inf	0.9954	2.319	0.5608	9.591	0.2455
GOLGA4	5.4955	1.16411	25.9433	0.0314	7.515e-07	0	Inf	0.9944	2.8139	0.685	11.559	0.1512
KRT5	7.56e-08	0	Inf	0.9976	2.2415	0.3001	16.744	0.4314	0.8276	0.114	6.01	0.8516
ABR	0.9927	0.1269	7.762	0.9944	2.194	0.2922	16.474	0.4449	1.6074	0.3872	6.672	0.5134
TBC1D32	1.3983	0.1712	11.424	0.7544	4.7003	0.6183	35.733	0.1348	2.9516	0.7105	12.261	0.1363
IMPA1	4.4061	0.9542	20.346	0.0575	3.7897	0.5109	28.109	0.1925	3.9679	1.2301	12.8	0.0211
CDCP1	2.2827	0.5028	10.362	0.2849	3.6208	0.8679	15.106	0.0775	2.7913	1.0103	7.712	0.0477
CP	1.0798	0.1138	10.25	0.947	2.516e-07	0	Inf	0.9956	0.8368	0.1155	6.062	0.8601
CAPN15	5.5895	0.7044	44.35	0.1034	2.2907	0.3106	16.895	0.4162	2.0662	0.5034	8.48	0.3138
ABCC6	6.366e-08	0	Inf	0.9978	0.9041	0.1181	6.923	0.9227	0.4623	0.06302	3.392	0.448
SYNM	40.9635	5.97847	280.674	0.000156	5.809e-07	0	Inf	0.9949	5.0616	1.5296	16.7493	0.00791
DUOX1	2.393e-08	0	Inf	0.997	9.254e-07	0	Inf	0.9962	2.343e-07	0	Inf	0.9936
CADPS2	1.759e-07	0	Inf	0.997	2.0864	0.2847	15.291	0.4693	1.0949	0.1515	7.913	0.9284
EIF4G1	3.1029	0.7114	13.533	0.1318	3.47e-07	0	Inf	0.996	2.9342	0.7142	12.056	0.1354
TRPM3	2.2123	0.5056	9.68	0.2917	3.1534	0.4214	23.595	0.2634	1.9129	0.6046	6.052	0.2697
PCDH12	1.0478	0.1403	7.828	0.9637	2.8303	0.3841	20.854	0.3073	1.4141	0.3452	5.794	0.6301
ARAP3	2.158	0.273	17.06	0.4659	2.8652	0.6925	11.854	0.1463	2.8702	0.8993	9.16	0.0749
TOX	1.676	0.216	13.006	0.6213	0.6925	0.08951	5.358	0.7248	0.9508	0.2243	4.031	0.9454
LPA	2.057e-07	0	Inf	0.9973	5.017e-07	0	Inf	0.9946	3.583e-07	0	Inf	0.993
ZBTB18	7.4349	1.4338	38.553	0.0169	5.234	0.7097	38.607	0.1045	4.5587	1.4065	14.776	0.0115
SLC4A7	2.7188	0.5551	13.317	0.2173	74.2205	7.4396	740.454	0.000243	3.3619	1.0515	10.749	0.0409
MSH4	1.2602	0.17984	8.831	0.8159	12.7406	2.8319	57.32	0.000911	6.2542	2.1733	17.9982	0.000676
ITGA9	1.6249	0.2146	12.303	0.6384	1.5252	0.1959	11.875	0.6868	2.388	0.5706	9.993	0.2333
PGLYRP4	0.9142	0.09854	8.481	0.9371	1.663	0.2262	12.229	0.6172	1.8467	0.4511	7.559	0.3936
PCDHB1	6.738	1.4118	32.158	0.0167	0.8875	0.103	7.65	0.9135	0.9757	0.2795	3.406	0.9692
OLFM3	0.9415	0.1261	7.031	0.9532	NA	NA	NA	NA	1.4188	0.1945	10.352	0.7301
NBPF15	0.5149	0.06371	4.1622	0.5336	2.41e-07	0	Inf	0.9941	0.3634	0.05021	2.631	0.3162
CCDC88A	9.0979	1.8125	45.6684	0.00731	1.8037	0.2416	13.465	0.5652	3.4407	1.0585	11.184	0.0399
C19orf80	0.5201	0.11036	2.4512	0.4085	9.0829	1.2191	67.67	0.0313	2.0583	0.6279	6.748	0.233
PER1	4.2323	0.9162	19.551	0.0646	3.04e-07	0	Inf	0.9956	1.4638	0.355	6.035	0.5981
KCNH5	0.6441	0.08405	4.935	0.672	7.563	0.9646	59.294	0.0542	2.2389	0.5377	9.323	0.2681
OXSM	3.4922	0.4215	28.9341	0.2464	3.808e-07	0	Inf	0.9949	0.9203	0.126	6.72	0.9347
LILRA6	9.946e-08	0	Inf	0.9974	3.132e-07	0	Inf	0.9958	1.23e-07	0	Inf	0.9948
COL17A1	0.9237	0.1231	6.931	0.9385	1.289	0.1704	9.751	0.8058	1.2842	0.3093	5.332	0.7305
PCF11	2.556e-08	0	Inf	0.997	9.656e-07	0	Inf	0.9946	4.108e-07	0	Inf	0.993
MAP3K1	3.492e-08	0	Inf	0.9973	7.515e-07	0	Inf	0.9944	3.075e-07	0	Inf	0.9928
OR5I1	7.412e-08	0	Inf	0.9977	2.8913	0.6824	12.25	0.1495	1.4382	0.349	5.927	0.615
TSHZ2	0.7582	0.1363	4.219	0.752	2.2495	0.3069	16.49	0.4251	2.7464	0.8543	8.83	0.09
HMGCS1	8.091e-08	0	Inf	0.9976	2.78	0.6451	11.98	0.1701	1.1287	0.2748	4.636	0.8666
ERC1	1.6188	0.3279	7.993	0.5544	3.674e-07	0	Inf	0.9963	1.2659	0.304	5.272	0.746
CCDC30	5.0325	1.4507	17.458	0.0109	2.0362	0.2702	15.347	0.4902	3.99	1.4287	11.143	0.00827
PCDHB8	7.3907	1.5957	34.231	0.0105	7.2677	0.9287	56.873	0.0588	6.0645	1.8566	19.81	0.00284
WFS1	6.9054	1.4927	31.944	0.0134	3.3766	0.4566	24.968	0.2332	3.231	1.0041	10.397	0.0492
TMEM132C	9.0757	1.84945	44.5369	0.00658	3.002e-07	0	Inf	0.9962	2.4131	0.5891	9.884	0.2208
IKBKAP	1.709e-07	0	Inf	0.9971	3.3317	0.3861	28.747	0.2737	1.0487	0.1436	7.661	0.9626
LVRN	1.637e-07	0	Inf	0.9967	13.7997	3.1632	60.203	0.000479	1.7411	0.422	7.184	0.4432
ZNF423	3.8173	0.4563	31.935	0.2165	2.74e-07	0	Inf	0.9941	0.7702	0.1068	5.556	0.7956
RAPGEF1	1.6998	0.4759	6.071	0.4141	1.111e-06	0	Inf	0.9964	1.8172	0.5612	5.884	0.319
RALGAPA1	6.239e-08	0	Inf	0.9978	3.713e-07	0	Inf	0.9952	9.97e-08	0	Inf	0.995
MCF2L	0.3836	0.04827	3.0478	0.3648	11.3968	2.6448	49.11	0.00109	3.1556	0.9715	10.25	0.0559
RAD54B	5.9426	1.4744	23.952	0.0122	1.4977	0.2033	11.033	0.6918	3.793	1.3713	10.491	0.0102
NUP210L	2.019e-07	0	Inf	0.997	2.928	0.3713	23.083	0.3079	1.5884	0.2166	11.649	0.649
CR1L	1.503	0.1929	11.708	0.6973	5.886e-08	0	Inf	0.99408	0.3233	0.044	2.375	0.2671
PHF3	4.524e-08	0	Inf	0.997	3.7047	0.4777	28.731	0.2102	1.0075	0.14	7.251	0.9941
NEU2	3.848e-08	0	Inf	0.9973	2.0479	0.2809	14.929	0.4794	1.0354	0.1434	7.475	0.9725
TAS1R2	3.1208	0.601	16.207	0.1757	2.7875	0.3683	21.098	0.3209	3.2668	1.0031	10.639	0.0494
PCDHGB1	16.7686	4.4661	62.959	2.95e-05	27.2162	3.378	219.276	0.00191	14.4685	5.1116	40.953	4.82e-07
ASNS	4.0144	0.8567	18.811	0.0778	6.241e-07	0	Inf	0.9945	2.2515	0.5506	9.207	0.2587
TLR9	2.7412	0.348	21.591	0.3383	1.532	0.2085	11.258	0.6751	1.653	0.4025	6.789	0.4856
MYO5A	0.8177	0.08624	7.753	0.8608	2.995e-07	0	Inf	0.9945	0.8613	0.1191	6.229	0.8824
TAS1R1	9.7138	2.0239	46.6218	0.0045	NA	NA	NA	NA	4.1646	0.9904	17.512	0.0516
DAGLA	3.1935	0.3795	26.875	0.2854	74.2205	7.4396	740.454	0.000243	3.0781	0.7284	13.009	0.1263
CYP2C8	2.594e-08	0	Inf	0.9972	2.5803	0.3381	19.692	0.3606	0.5474	0.07569	3.959	0.5505
PCDHA12	1.501e-07	0	Inf	0.9969	8.764e-08	0	Inf	0.9957	1.02e-07	0	Inf	0.9948
LEO1	2.7551	0.703	10.798	0.1459	0.8665	0.1157	6.489	0.8891	1.91	0.6659	5.48	0.229
ANGPT1	1.0764	0.1341	8.641	0.9448	9.254e-07	0	Inf	0.9962	1.606	0.2206	11.689	0.6401
ITGA2	7.105e-08	0	Inf	0.998	1.142e-07	0	Inf	0.9959	1.042e-07	0	Inf	0.9946
OR12D3	0.6707	0.08595	5.234	0.7032	1.211e-06	0	Inf	0.9952	0.7155	0.09873	5.185	0.7404
PBX1	2.3326	0.2888	18.837	0.4268	4.5617	1.0565	19.697	0.042	1.8186	0.5658	5.846	0.3154
ADAM17	2.4197	0.3002	19.506	0.4066	2.0536	0.2716	15.53	0.4857	1.7951	0.4363	7.386	0.4176
CRHR1	2.3224	0.5287	10.2004	0.2644	1.8245	0.2465	13.507	0.556	2.9456	0.9195	9.436	0.0689
MTMR7	NA	NA	NA	NA	2.3918	0.7302	7.835	0.1497	2.1598	0.6749	6.912	0.1945
FZD10	NA	NA	NA	NA	2.761e-07	0	Inf	0.9941	2.889e-07	0	Inf	0.9945
PLA2G4C	NA	NA	NA	NA	2.4515	0.7336	8.192	0.1452	1.9994	0.6095	6.559	0.253
CLASP2	NA	NA	NA	NA	2.2831	0.3043	17.126	0.422	2.172	0.2952	15.975	0.4462
OR2M7	NA	NA	NA	NA	0.7526	0.1039	5.453	0.7785	0.6594	0.09128	4.763	0.6797
CAMTA2	NA	NA	NA	NA	0.7405	0.09912	5.532	0.7697	0.7887	0.1081	5.754	0.8149
JAM3	NA	NA	NA	NA	0.6731	0.09288	4.878	0.6953	0.6042	0.08372	4.361	0.6173
FBF1	NA	NA	NA	NA	0.4329	0.05924	3.164	0.4093	0.4621	0.0639	3.341	0.4444
HIVEP3	NA	NA	NA	NA	1.291e-07	0	Inf	0.9947	1.228e-07	0	Inf	0.994
STAT4	NA	NA	NA	NA	0.6377	0.1929	2.108	0.4607	0.6031	0.1825	1.993	0.4069
CHRM1	NA	NA	NA	NA	1.1209	0.1523	8.246	0.9108	1.338	0.1839	9.736	0.7737
MCOLN2	NA	NA	NA	NA	0.8195	0.1121	5.992	0.8445	0.8908	0.1234	6.429	0.9087
ADRB2	NA	NA	NA	NA	1.2223	0.1628	9.177	0.8453	0.9181	0.1245	6.773	0.9332
FAM171B	NA	NA	NA	NA	1.813	0.4371	7.52	0.4124	1.982	0.482	8.15	0.343
GRID2	NA	NA	NA	NA	0.8964	0.1228	6.543	0.9141	1.0299	0.1427	7.432	0.9767
LARGE	NA	NA	NA	NA	0.6506	0.1971	2.147	0.4805	0.6483	0.1989	2.113	0.4721
KIF25	NA	NA	NA	NA	0.9002	0.1208	6.707	0.9182	0.6978	0.09457	5.148	0.7241
ZFR2	NA	NA	NA	NA	1.2877	0.1754	9.452	0.8036	1.257	0.1736	9.098	0.8209
ZNF202	NA	NA	NA	NA	3.1234	0.6972	13.992	0.1366	2.3101	0.5409	9.867	0.2584
SLITRK6	NA	NA	NA	NA	4.3032	1.3003	14.241	0.0168	3.4515	1.0785	11.046	0.0369
DGKG	NA	NA	NA	NA	2.002	0.6115	6.555	0.2514	1.976	0.615	6.346	0.2528
IBTK	NA	NA	NA	NA	2.8291	0.6713	11.922	0.1565	3.4101	0.818	14.216	0.0922
RNF31	NA	NA	NA	NA	1.7359	0.2362	12.758	0.5879	1.7704	0.2428	12.908	0.5731
ITGA1	NA	NA	NA	NA	1.3096	0.1787	9.595	0.7907	1.3033	0.1798	9.449	0.7933
NAALAD2	NA	NA	NA	NA	0.9529	0.2139	4.245	0.9495	0.4925	0.1128	2.15	0.3463
ZNF454	NA	NA	NA	NA	0.8213	0.1118	6.035	0.8466	0.7364	0.1014	5.35	0.7623
AP3B1	NA	NA	NA	NA	1.2732	0.2864	5.66	0.751	0.6362	0.1434	2.821	0.5517
PUM2	NA	NA	NA	NA	1.153e-07	0	Inf	0.9948	1.179e-07	0	Inf	0.995
IL17RD	NA	NA	NA	NA	2.328e-07	0	Inf	0.9941	1.906e-07	0	Inf	0.9942
DENND2A	NA	NA	NA	NA	1.132e-07	0	Inf	0.9959	2.061e-07	0	Inf	0.9938
ADGRB1	NA	NA	NA	NA	0.8396	0.1154	6.107	0.8629	0.8014	0.1111	5.781	0.826
CD1B	NA	NA	NA	NA	3.8362	1.3707	10.736	0.0105	3.7817	1.3616	10.503	0.0107
RCSD1	NA	NA	NA	NA	1.6254	0.3868	6.831	0.5072	1.6066	0.3886	6.641	0.5126
PRSS16	NA	NA	NA	NA	1.1187	0.1519	8.24	0.9124	0.8194	0.1124	5.973	0.8442
PRPF4B	NA	NA	NA	NA	1.7563	0.2374	12.996	0.5812	1.5316	0.2115	11.091	0.673
SP140	NA	NA	NA	NA	0.4479	0.06162	3.256	0.4275	0.5675	0.07857	4.1	0.5745
PTCHD3	NA	NA	NA	NA	8.044e-08	0	Inf	0.9944	7.491e-08	0	Inf	0.9949
MMS22L	NA	NA	NA	NA	4.756	1.1251	20.105	0.034	4.427	1.0631	18.437	0.041
KIF1A	NA	NA	NA	NA	0.9425	0.1246	7.131	0.9543	0.4482	0.05937	3.383	0.4364
PUM1	NA	NA	NA	NA	1.5957	0.383	6.647	0.521	1.6471	0.3991	6.798	0.4902
CARD6	NA	NA	NA	NA	0.984	0.1336	7.244	0.9873	1.0719	0.1468	7.824	0.9454
FAM184A	NA	NA	NA	NA	2.1758	0.5132	9.226	0.2915	2.6225	0.6233	11.034	0.1885
EPHA1	NA	NA	NA	NA	1.9085	0.46	7.917	0.3733	2.1024	0.5128	8.619	0.302
SERPINB4	NA	NA	NA	NA	2.6735	0.9672	7.39	0.058	2.4312	0.8835	6.691	0.0854
DOCK11	NA	NA	NA	NA	0.1845	0.02522	1.35	0.096	0.1578	0.02146	1.16	0.0697
ABCC11	NA	NA	NA	NA	0.5503	0.07607	3.981	0.5541	0.5673	0.07893	4.078	0.5733
PCDHGA4	NA	NA	NA	NA	3.4245	1.0626	11.036	0.0392	3.4459	1.0813	10.981	0.0364
KDM4C	NA	NA	NA	NA	0.7038	0.09712	5.101	0.7282	0.637	0.08816	4.603	0.6549
MST1	NA	NA	NA	NA	1.0589	0.2523	4.445	0.9377	0.8464	0.2042	3.509	0.8182
FAM160A1	NA	NA	NA	NA	2.28	0.3079	16.881	0.4199	2.0444	0.2813	14.857	0.4798
PLA2G3	NA	NA	NA	NA	2.3023	0.8194	6.469	0.1136	2.538	0.9246	6.969	0.0706
TCN1	NA	NA	NA	NA	2.122	0.6626	6.793	0.2052	2.3276	0.7339	7.382	0.1514
SEC23B	NA	NA	NA	NA	1.9919	0.4802	8.263	0.3425	2.023	0.4922	8.315	0.3286
RPL22	NA	NA	NA	NA	1.3676	0.1822	10.266	0.7608	1.3702	0.1854	10.129	0.7576
A2ML1	NA	NA	NA	NA	2.0391	0.4849	8.574	0.3309	2.212	0.5314	9.205	0.2753
USP1	NA	NA	NA	NA	1.233e-07	0	Inf	0.9948	9.551e-08	0	Inf	0.9951
SBF2	NA	NA	NA	NA	0.6303	0.08622	4.608	0.6493	0.678	0.09222	4.985	0.7026
ABCC1	NA	NA	NA	NA	1.6959	0.4056	7.091	0.4693	1.8146	0.4388	7.505	0.4107
ZNRF3	NA	NA	NA	NA	1.5268	0.3621	6.438	0.5643	1.6797	0.4032	6.997	0.4762
CALD1	NA	NA	NA	NA	1.3877	0.1856	10.374	0.7496	0.7925	0.1083	5.797	0.819
NEDD4L	NA	NA	NA	NA	1.105e-07	0	Inf	0.9956	3.045e-07	0	Inf	0.9935
GLUD2	NA	NA	NA	NA	1.225	0.2969	5.054	0.779	1.2631	0.3084	5.173	0.7454
ITGA7	NA	NA	NA	NA	1.092e-07	0	Inf	0.995	2.646e-07	0	Inf	0.9927
DYTN	NA	NA	NA	NA	1.2866	0.398	4.159	0.6738	1.5548	0.4854	4.98	0.4574
SLC6A13	NA	NA	NA	NA	9.0185	2.6455	30.744	0.00044	8.3782	2.5179	27.8779	0.000529
SUV420H1	NA	NA	NA	NA	1.5522	0.3745	6.433	0.5445	1.292	0.3144	5.308	0.7226
PAX3	NA	NA	NA	NA	1.4796	0.3593	6.093	0.5875	1.3379	0.3265	5.482	0.6858
UMODL1	NA	NA	NA	NA	1.574e-07	0	Inf	0.9959	3.023e-07	0	Inf	0.9934
TRIM67	NA	NA	NA	NA	4.5021	1.5453	13.116	0.00582	4.9236	1.7244	14.058	0.0029
PCDHA6	NA	NA	NA	NA	0.5131	0.07018	3.752	0.5109	0.7217	0.09934	5.243	0.7472
ECE2	NA	NA	NA	NA	1.1775	0.1575	8.805	0.8735	1.251	0.1696	9.225	0.8261
DLEC1	NA	NA	NA	NA	0.7709	0.1057	5.624	0.7974	0.8529	0.1176	6.187	0.8749
BICD2	NA	NA	NA	NA	0.6992	0.09642	5.071	0.7234	0.584	0.08054	4.235	0.5947
NWD1	NA	NA	NA	NA	8.4284	2.2944	30.962	0.00132	5.7668	1.6249	20.466	0.0067
RP11-1220K2.2	NA	NA	NA	NA	3.4475	0.8793	13.516	0.0758	2.6681	0.7254	9.8132	0.1397
TONSL	NA	NA	NA	NA	1.63e-07	0	Inf	0.9953	3.487e-07	0	Inf	0.9932
GFM2	NA	NA	NA	NA	1.085	0.2616	4.5	0.9105	1.1566	0.2819	4.746	0.8399
IGSF9	NA	NA	NA	NA	0.5264	0.1231	2.251	0.3868	0.3974	0.093	1.698	0.213
TMEM200A	NA	NA	NA	NA	3.046e-07	0	Inf	0.9951	2.496e-07	0	Inf	0.9953
TMEM71	NA	NA	NA	NA	2.2621	0.5393	9.488	0.2645	2.4782	0.5979	10.271	0.2109
PLCH2	NA	NA	NA	NA	0.9467	0.1288	6.957	0.9571	0.9475	0.1315	6.829	0.9573
TFAP2D	NA	NA	NA	NA	2.6665	0.6351	11.196	0.1803	2.496	0.6031	10.332	0.2069
TTC38	NA	NA	NA	NA	3.107e-07	0	Inf	0.9947	2.996e-07	0	Inf	0.9947
BIRC7	NA	NA	NA	NA	0.5341	0.0721	3.957	0.5393	0.6389	0.08768	4.655	0.6584
PSG6	NA	NA	NA	NA	1.207	0.1624	8.967	0.8543	1.0967	0.1506	7.984	0.9274
PML	NA	NA	NA	NA	3.1144	0.7291	13.303	0.1252	3.4034	0.8129	14.249	0.0937
ZSWIM2	NA	NA	NA	NA	1.127e-07	0	Inf	0.9946	1.08e-07	0	Inf	0.9952
IQGAP2	NA	NA	NA	NA	1.512e-07	0	Inf	0.9941	1.347e-07	0	Inf	0.9946
SLC27A6	NA	NA	NA	NA	8.602e-08	0	Inf	0.9949	9.472e-08	0	Inf	0.995
TMEM260	NA	NA	NA	NA	2.2197	0.694	7.1	0.1789	1.9642	0.6194	6.228	0.2516
SOHLH2	NA	NA	NA	NA	0.7407	0.1014	5.408	0.7673	0.9803	0.1347	7.135	0.9843
SIGLEC8	NA	NA	NA	NA	3.3013	1.1901	9.158	0.0218	3.6127	1.3134	9.938	0.0128
TTC16	NA	NA	NA	NA	2.1992	0.6844	7.066	0.1857	1.985	0.6239	6.315	0.246
ARHGEF11	NA	NA	NA	NA	3.5383	0.8447	14.821	0.0838	3.4533	0.8356	14.272	0.0869
SYT16	NA	NA	NA	NA	1.3993	0.1876	10.436	0.7431	1.3265	0.1816	9.688	0.7806
NECAP1	NA	NA	NA	NA	2.1875	0.5268	9.083	0.2812	2.5825	0.6291	10.601	0.1879
EVC	NA	NA	NA	NA	1.3614	0.3183	5.823	0.6773	1.1561	0.2736	4.885	0.8437
LUM	NA	NA	NA	NA	2.2156	0.5209	9.423	0.2815	2.3021	0.5563	9.526	0.2498
BIRC8	NA	NA	NA	NA	3.151e-07	0	Inf	0.9943	2.458e-07	0	Inf	0.9943
TP53BP2	NA	NA	NA	NA	1.1238	0.2715	4.653	0.8721	0.967	0.236	3.962	0.9628
PPP1R13B	NA	NA	NA	NA	2.801e-07	0	Inf	0.9956	6.533e-07	0	Inf	0.9935
FGD5	NA	NA	NA	NA	2.0289	0.6311	6.523	0.2351	1.7767	0.5581	5.656	0.3306
BICD1	NA	NA	NA	NA	0.9295	0.2739	3.155	0.9067	0.6154	0.1819	2.082	0.4349
DZANK1	NA	NA	NA	NA	3.2109	0.776	13.286	0.1074	2.6456	0.6477	10.805	0.1754
OR6K2	NA	NA	NA	NA	1.37e-07	0	Inf	0.9956	3.298e-07	0	Inf	0.9935
SMG1	NA	NA	NA	NA	1.0227	0.1406	7.442	0.9823	0.9497	0.1319	6.84	0.9592
MAGEE1	NA	NA	NA	NA	3.184	0.7488	13.54	0.1168	3.8394	0.915	16.11	0.066
EGF	NA	NA	NA	NA	1.2657	0.1737	9.224	0.8162	1.026	0.142	7.414	0.9797
INO80	NA	NA	NA	NA	1.6257	0.393	6.725	0.5024	1.9325	0.4695	7.954	0.3614
ADAM2	NA	NA	NA	NA	1.534	0.4791	4.912	0.4712	1.5783	0.4967	5.016	0.4392
ATRN	NA	NA	NA	NA	2.0576	0.4772	8.872	0.3332	1.6039	0.3752	6.856	0.5239
CA9	NA	NA	NA	NA	3.5215	0.8421	14.726	0.0846	3.4766	0.8452	14.3	0.0842
ABCB11	NA	NA	NA	NA	1.346e-07	0	Inf	0.9959	3.389e-07	0	Inf	0.9941
RALGAPB	NA	NA	NA	NA	4.2055	1.4789	11.959	0.00706	3.7396	1.3507	10.353	0.0111
GNB5	NA	NA	NA	NA	2.167	0.6488	7.238	0.2088	1.5664	0.482	5.09	0.4555
MTCL1	NA	NA	NA	NA	0.8598	0.1187	6.229	0.8812	0.9561	0.1325	6.897	0.9645
KIAA1522	NA	NA	NA	NA	7.89e-08	0	Inf	0.9934	8.061e-08	0	Inf	0.9938
UGT2B10	NA	NA	NA	NA	0.7958	0.109	5.809	0.8218	0.8643	0.1195	6.249	0.8851
SLC47A1	NA	NA	NA	NA	1.1224	0.1547	8.144	0.9091	0.8842	0.1227	6.373	0.9028
P2RY1	NA	NA	NA	NA	0.5024	0.06845	3.688	0.4985	0.4941	0.06813	3.584	0.4856
DAO	NA	NA	NA	NA	1.5971	0.3775	6.756	0.5246	1.89	0.458	7.8	0.3788
PROM1	NA	NA	NA	NA	2.1096	0.4944	9.002	0.3133	2.2567	0.5428	9.381	0.2629
MEI1	NA	NA	NA	NA	0.5918	0.08142	4.301	0.6042	0.5477	0.07603	3.945	0.5501
ASXL1	NA	NA	NA	NA	0.6324	0.08674	4.61	0.6512	0.6405	0.08831	4.645	0.6594
USP20	NA	NA	NA	NA	4.0536	1.1917	13.789	0.025	4.9436	1.5113	16.17	0.00822
PRG4	NA	NA	NA	NA	1.2545	0.2828	5.566	0.7655	0.6277	0.1418	2.777	0.5394
SEL1L	NA	NA	NA	NA	0.9529	0.2194	4.139	0.9486	0.5424	0.124	2.372	0.4164
FGD4	NA	NA	NA	NA	1.0875	0.2589	4.568	0.9088	0.9728	0.2334	4.054	0.9698
SGOL2	NA	NA	NA	NA	1.279	0.3083	5.306	0.7346	1.5469	0.3775	6.339	0.5443
ST18	NA	NA	NA	NA	1.8727	0.4473	7.841	0.3905	2.1911	0.5257	9.133	0.2815
CEBPZ	NA	NA	NA	NA	2.1672	0.2883	16.294	0.4524	2.7678	0.3759	20.378	0.3176
OVCH1	NA	NA	NA	NA	3.2963	1.1702	9.286	0.024	3.0307	1.095	8.388	0.0328
ZNF430	NA	NA	NA	NA	2.0407	0.4864	8.562	0.3296	2.5067	0.6044	10.396	0.2054
FBLN1	NA	NA	NA	NA	3.181e-07	0	Inf	0.9948	2.891e-07	0	Inf	0.9948
TRPC3	NA	NA	NA	NA	1.165	0.1591	8.53	0.8805	1.1534	0.1596	8.336	0.8876
PCDHB6	NA	NA	NA	NA	11.3641	3.3654	38.374	9.06e-05	10.0048	3.0444	32.878	0.000148
RFX5	NA	NA	NA	NA	1.3639	0.4126	4.509	0.611	1.439	0.438	4.728	0.5487
RBFOX1	NA	NA	NA	NA	1.6601	0.2249	12.254	0.6192	1.9368	0.2657	14.121	0.5143
SMC2	NA	NA	NA	NA	2.0757	0.2691	16.014	0.4836	2.575	0.3432	19.323	0.3577
PCDHGA3	NA	NA	NA	NA	3.4962	0.8127	15.04	0.0927	2.1988	0.5296	9.128	0.278
GADL1	NA	NA	NA	NA	1.8599	0.4515	7.661	0.3903	1.6939	0.4162	6.894	0.4618
LILRA1	NA	NA	NA	NA	1.6223	0.4973	5.292	0.4225	2.0062	0.6238	6.452	0.2427
ATG9B	NA	NA	NA	NA	1.7586	0.4184	7.392	0.441	1.6993	0.4091	7.058	0.4656
NPAS2	NA	NA	NA	NA	0.6562	0.08978	4.796	0.678	0.8211	0.1131	5.961	0.8455
FAM21A	NA	NA	NA	NA	2.1746	0.6517	7.256	0.2064	2.6761	0.8109	8.832	0.1061
ARAP1	NA	NA	NA	NA	3.7583	0.8895	15.879	0.0717	2.8071	0.6729	11.709	0.1567
ZNF585A	NA	NA	NA	NA	1.389	0.1878	10.274	0.7476	1.5908	0.2181	11.603	0.647
NEK11	NA	NA	NA	NA	6.8081	1.5543	29.821	0.0109	8.4425	1.9722	36.14	0.00404
PTPRN	NA	NA	NA	NA	0.473	0.06439	3.475	0.4619	0.5839	0.0805	4.236	0.5946
PALM2-AKAP2	NA	NA	NA	NA	1.2508	0.1649	9.487	0.8286	1.4122	0.1923	10.374	0.7344
NAV2	NA	NA	NA	NA	2.6452	1.0433	6.706	0.0404	3.4647	1.3758	8.725	0.00836
MAPT	NA	NA	NA	NA	0.3895	0.05369	2.826	0.3511	0.4112	0.05685	2.974	0.3786
GSDMC	NA	NA	NA	NA	2.2713	0.812	6.353	0.118	2.672	0.9736	7.335	0.0564
KCNA6	NA	NA	NA	NA	2.9997	0.9086	9.904	0.0714	3.3218	1.0285	10.729	0.0448
CLIP4	NA	NA	NA	NA	0.7218	0.09459	5.508	0.7532	0.5653	0.07582	4.216	0.578
EFNB2	NA	NA	NA	NA	1.443e-07	0	Inf	0.9945	1.176e-07	0	Inf	0.995
PRPF8	NA	NA	NA	NA	1.345	0.1841	9.827	0.7702	1.3237	0.1829	9.579	0.7813
INSIG1	NA	NA	NA	NA	2.3404	0.7926	6.911	0.1238	2.0644	0.7139	5.969	0.181
PCDHA9	NA	NA	NA	NA	1.9289	0.4602	8.084	0.3689	1.806	0.4376	7.452	0.4139
BMS1	NA	NA	NA	NA	2.9446	0.6983	12.417	0.1413	3.511	0.8462	14.564	0.0836
USP6	NA	NA	NA	NA	7.619e-08	0	Inf	0.994	8.542e-08	0	Inf	0.9943
BPIFA1	NA	NA	NA	NA	3.2906	0.7887	13.729	0.1022	2.69	0.6557	11.035	0.1695
C6orf15	NA	NA	NA	NA	1.07e-07	0	Inf	0.9951	2.973e-07	0	Inf	0.9928
ACO2	NA	NA	NA	NA	1.1013	0.1518	7.99	0.924	1.193	0.1651	8.615	0.8614
ATP8B3	5.5609	0.681	45.411	0.1093	1.123e-07	0	Inf	0.9959	0.6953	0.09593	5.04	0.7191
ZNF20	2.0232	0.2394	17.099	0.5176	0.9978	0.13	7.659	0.9983	0.8437	0.1957	3.638	0.8197
ASTL	1.3665	0.1799	10.38	0.7628	1.4295	0.1937	10.552	0.7261	1.3773	0.3346	5.67	0.6574
C3orf30	2.329e-07	0	Inf	0.9977	0.8087	0.09564	6.839	0.8455	0.2921	0.03789	2.251	0.2375
EPHX1	1.4245	0.1755	11.562	0.7405	2.0306	0.2745	15.021	0.4878	2.7538	0.6715	11.293	0.1594
ADAM7	1.797e-07	0	Inf	0.9969	0.8597	0.1111	6.65	0.8849	0.3875	0.05204	2.886	0.355
CCDC108	3.3888	0.3809	30.1498	0.2738	2.766e-07	0	Inf	0.994	0.622	0.08528	4.536	0.6395
FAM120A	2.4923	0.3146	19.743	0.3871	1.315	0.1775	9.744	0.7887	1.274	0.3095	5.245	0.7373
ERCC2	1.575e-07	0	Inf	0.9971	1.6712	0.2276	12.269	0.6137	1.1484	0.1584	8.328	0.8911
CDC27	1.058e-07	0	Inf	0.9975	1.137e-07	0	Inf	0.9952	1.162e-07	0	Inf	0.9941
PHTF2	5.955e-08	0	Inf	0.9967	1.3162	0.1808	9.583	0.7862	0.8601	0.1196	6.187	0.881
SLK	1.748	0.3335	9.161	0.5088	2.6222	0.703	9.781	0.1512	1.7928	0.6407	5.016	0.2661
NCOA7	4.205e-07	0	Inf	0.997	1.3583	0.1853	9.956	0.7632	1.2054	0.1661	8.749	0.8535
FRMPD3	6.1893	1.0685	35.852	0.042	3.507e-07	0	Inf	0.9942	2.2929	0.5572	9.435	0.2503
DMKN	1.067e-07	0	Inf	0.998	2.942e-07	0	Inf	0.9943	2.857e-07	0	Inf	0.9939
STRADA	1.7997	0.1789	18.103	0.6178	1.1614	0.2632	5.124	0.8434	1.4191	0.426	4.727	0.5686
EXPH5	2.274e-07	0	Inf	0.9979	1.282e-07	0	Inf	0.9957	9.518e-08	0	Inf	0.9951
NUP155	1.772e-07	0	Inf	0.9968	1.888e-07	0	Inf	0.9948	2.688e-07	0	Inf	0.9929
CEP89	1.871e-07	0	Inf	0.9971	1.6633	0.3494	7.918	0.5227	0.61	0.1388	2.681	0.5129
CDH1	1.964e-07	0	Inf	0.997	1.3258	0.319	5.511	0.698	1.0009	0.2424	4.132	0.999
CTCF	1.4086	0.1735	11.438	0.7485	3.0247	0.3929	23.282	0.2878	1.6163	0.3969	6.583	0.5028
KIF7	3.7825	0.4751	30.115	0.2088	1.2356	0.1668	9.151	0.836	1.9825	0.4788	8.208	0.3451
KIAA0355	5.0357	0.5931	42.7519	0.1385	5.4041	1.2726	22.948	0.0222	3.2151	1.0018	10.318	0.0497
PELP1	1.463e-07	0	Inf	0.9977	1.2925	0.2884	5.793	0.7375	0.5822	0.1334	2.542	0.472
MYO1G	0.6126	0.07721	4.861	0.6429	2.992e-07	0	Inf	0.9953	0.5692	0.07854	4.126	0.5771
NPC1L1	1.612	0.1858	13.988	0.6649	1.9026	0.2572	14.076	0.5287	2.255	0.5422	9.379	0.2635
DCN	3.834e-08	0	Inf	0.9978	1.44e-07	0	Inf	0.9941	8.884e-08	0	Inf	0.9937
FRMPD2	4.264e-08	0	Inf	0.9974	4.151e-07	0	Inf	0.994	2.732e-07	0	Inf	0.9932
DCAF4L2	5.9483	0.7021	50.3958	0.1019	0.7328	0.09965	5.389	0.76	0.7638	0.1812	3.219	0.7135
FAM21C	0.7702	0.1061	5.589	0.7962	3.475e-07	0	Inf	0.9955	2.4155	0.5696	10.243	0.2315
CPA6	1.4487	0.1763	11.903	0.7302	0.7879	0.1079	5.754	0.8142	1.0793	0.2621	4.444	0.9159
MICAL1	4.9525	0.6112	40.13	0.1339	1.594e-07	0	Inf	0.996	1.1847	0.164	8.56	0.8666
NWD2	1.3155	0.1507	11.484	0.804	1.1816	0.1597	8.744	0.8702	1.4682	0.3557	6.061	0.5955
ABCA6	2.489e-06	0	Inf	0.9976	1.1083	0.1494	8.221	0.9199	0.8454	0.1148	6.224	0.869
TBC1D12	4.3946	0.50676	38.1098	0.1792	4.877e-07	0	Inf	0.9949	1.1555	0.1578	8.46	0.8868
CLEC18C	1.275e-07	0	Inf	0.9978	1.5411	0.2093	11.346	0.6711	0.9285	0.128	6.737	0.9415
SORBS2	3.758e-08	0	Inf	0.9969	1.049e-07	0	Inf	0.9951	9.711e-08	0	Inf	0.9943
SCNN1G	1.8338	0.2135	15.755	0.5805	4.6364	0.6168	34.852	0.1361	3.8668	0.9352	15.988	0.0618
IL12RB1	1.962e-07	0	Inf	0.9971	0.5885	0.07624	4.543	0.6112	0.2677	0.03548	2.02	0.2012
PNN	2.293e-07	0	Inf	0.9972	1.064e-07	0	Inf	0.995	1.152e-07	0	Inf	0.995
CDH26	1.645e-07	0	Inf	0.9971	3.235e-08	0	Inf	0.9957	1.001e-07	0	Inf	0.993
ANKS1B	2.405e-07	0	Inf	0.9974	2.038e-07	0	Inf	0.994	2.568e-07	0	Inf	0.9937
NCF4	9.6575	0.9743	95.726	0.0527	0.6048	0.08356	4.378	0.6186	0.9793	0.24	3.997	0.9767
ESRP1	1.024e-07	0	Inf	0.9974	4.1971	0.5612	31.388	0.1623	0.9471	0.129	6.955	0.9574
SFI1	11.682	1.3351	102.219	0.0263	3.541e-07	0	Inf	0.9945	2.1167	0.4886	9.171	0.3161
CFAP43	5.372	0.6607	43.677	0.116	2.454e-07	0	Inf	0.9943	1.0816	0.1486	7.871	0.9382
PCNXL3	1.9242	0.2223	16.653	0.5522	8.804e-07	0	Inf	0.9946	1.5201	0.2098	11.013	0.6785
PDZRN4	0.832	0.1082	6.4	0.8598	1.378	0.1826	10.4	0.7558	1.1441	0.2731	4.794	0.8539
FYB	9.9214	1.1773	83.608	0.0349	3.2105	0.4188	24.613	0.2617	2.975	0.7198	12.296	0.1321
ERN2	1.962	0.258	14.921	0.515	6.337e-07	0	Inf	0.9953	1.7363	0.235	12.83	0.5887
ATP1A4	3.2224	0.4008	25.906	0.2712	4.2227	0.5451	32.71	0.1679	2.3713	0.567	9.917	0.2369
CAPN11	9.925e-08	0	Inf	0.9979	2.663e-07	0	Inf	0.9956	1.379e-07	0	Inf	0.9952
ITGAV	4.934e-08	0	Inf	0.9976	2.3706	0.3154	17.815	0.4016	1.4572	0.2008	10.574	0.7096
HEPH	4.0254	0.47665	33.9955	0.2008	21.0243	2.4104	183.378	0.00585	4.692	1.0839	20.3113	0.0387
MYRF	1.3616	0.1219	15.214	0.8021	1.8468	0.2464	13.841	0.5505	2.1749	0.5276	8.965	0.2823
SLC2A2	1.706e-07	0	Inf	0.9972	1.3182	0.1797	9.67	0.7859	0.962	0.1325	6.983	0.9694
KIRREL2	1.427e-07	0	Inf	0.997	0.3145	0.04096	2.415	0.2661	0.3663	0.0494	2.715	0.3258
SLC1A3	1.7135	0.222	13.226	0.6055	4.769	1.0987	20.7	0.037	2.5714	0.8066	8.198	0.1104
EIF4G3	1.1558	0.1244	10.742	0.8987	10.6507	1.4264	79.53	0.0211	3.2279	0.7678	13.571	0.1098
QRICH1	3.4905	0.4426	27.525	0.235	14.751	4.3633	49.867	1.49e-05	8.2983	2.9473	23.364	6.16e-05
MMRN1	3.15e-07	0	Inf	0.998	1.9381	0.2637	14.243	0.5156	1.7393	0.2395	12.632	0.5843
ZNF335	4.682e-08	0	Inf	0.9977	5.76	1.3289	24.962	0.0193	2.2705	0.5388	9.567	0.2638
TBX2	2.157e-07	0	Inf	0.9977	3.619	0.4847	27.022	0.2099	1.8313	0.2517	13.324	0.5502
POTEB3	2.7199	0.2874	25.744	0.3829	9.536e-07	0	Inf	0.9947	1.2397	0.1694	9.075	0.8324
PI4KA	41.6976	7.2692	239.187	2.84e-05	0.3187	0.04174	2.434	0.2703	1.542	0.462	5.147	0.4813
NBPF9	4.001e-08	0	Inf	0.9968	1.12e-07	0	Inf	0.9958	8.247e-08	0	Inf	0.9948
PCDHGA8	1.91e-07	0	Inf	0.997	1.926	0.2625	14.14	0.5191	0.8202	0.1135	5.928	0.8443
PGBD1	3.197e-07	0	Inf	0.9968	4.569	1.082	19.295	0.0387	2.2897	0.5601	9.361	0.2489
MIB1	9.887e-08	0	Inf	0.9971	1.56e-07	0	Inf	0.996	3.434e-07	0	Inf	0.993
PHACTR1	3.8112	0.7785	18.658	0.0987	1.189	0.1633	8.659	0.8643	2.7701	0.8707	8.813	0.0844
TRPV5	1.6526	0.18315	14.912	0.6544	1.7885	0.2378	13.451	0.5723	4.349	1.3494	14.016	0.0138
YY1AP1	4.341e-07	0	Inf	0.997	1.3875	0.1783	10.795	0.7544	1.0022	0.1366	7.354	0.9983
CEP170	2.4801	0.3189	19.289	0.3855	1.67	0.2271	12.281	0.6144	1.997	0.4842	8.239	0.3386
NRG3	10.9455	1.3276	90.244	0.0262	1.3394	0.1826	9.825	0.7738	2.199	0.5345	9.044	0.2749
PHF20	4.226	0.9402	18.995	0.0602	1.8437	0.2518	13.497	0.547	3.5863	1.1238	11.445	0.031
KRT34	4.799e-08	0	Inf	0.9967	2.1272	0.291	15.551	0.4571	1.0851	0.1503	7.836	0.9355
KIAA1033	0.805	0.09599	6.751	0.8416	10.1118	2.3666	43.204	0.00179	6.1089	1.8686	19.971	0.00275
ZDHHC13	8.656e-08	0	Inf	0.9973	3.351e-07	0	Inf	0.9941	1.458e-07	0	Inf	0.994
ESPNL	2.027e-08	0	Inf	0.9976	3.066e-07	0	Inf	0.9952	9.046e-08	0	Inf	0.9951
SRRT	1.031e-07	0	Inf	0.9975	7.1	2.0978	24.029	0.00163	2.7715	0.8646	8.884	0.0863
ABCA9	2.391e-07	0	Inf	0.9969	0.9464	0.2027	4.419	0.9441	0.3721	0.08612	1.608	0.1856
CCDC8	1.3155	0.1507	11.484	0.804	7.5956	1.735	33.252	0.00712	5.2906	1.6292	17.181	0.00557
PSAP	8.234e-08	0	Inf	0.9975	2.5539	0.3457	18.869	0.3582	0.6636	0.09177	4.798	0.6845
INPPL1	1.0633	0.1408	8.029	0.9526	1.2822	0.1687	9.744	0.8102	1.6114	0.3849	6.745	0.5137
SF3A1	1.913e-07	0	Inf	0.9967	2.3092	0.535	9.968	0.262	1.221	0.2974	5.013	0.7817
CACTIN	2.1929	0.2701	17.806	0.4624	1.008e-06	0	Inf	0.9964	1.294	0.1785	9.38	0.7987
KLK6	7.684e-08	0	Inf	0.9971	9.1988	1.1944	70.845	0.0331	1.0258	0.1412	7.451	0.9799
FAM124B	4.8054	0.527	43.821	0.1639	5.3299	1.216	23.362	0.0265	3.0137	0.9428	9.633	0.0628
ERBB2IP	14.0844	2.9184	67.972	0.000989	1.623e-07	0	Inf	0.9958	2.2806	0.5486	9.48	0.2568
PKD1L3	0.2888	0.03227	2.585	0.2667	1.061e-07	0	Inf	0.9955	0.6487	0.09028	4.661	0.6671
TRIM51	3.5208	0.4011	30.909	0.2561	3.193e-07	0	Inf	0.9949	1.0862	0.1492	7.907	0.9349
RSF1	1.0863	0.1735	6.802	0.9295	12.5272	3.6752	42.699	5.34e-05	5.2614	2.1061	13.144	0.000379
IDE	1.8e-07	0	Inf	0.997	2.0433	0.6152	6.786	0.2433	1.8701	0.5864	5.964	0.2901
FGR	4.693e-08	0	Inf	0.9971	5.7011	0.7609	42.716	0.0903	1.39	0.1921	10.057	0.7443
OR14A16	9.816e-08	0	Inf	0.9979	3.044e-07	0	Inf	0.9942	9.513e-08	0	Inf	0.9951
VIT	7.214e-06	0	Inf	0.998	0.9241	0.126	6.78	0.9382	0.8703	0.1201	6.308	0.8907
VEGFC	4.363e-08	0	Inf	0.9967	1.601e-07	0	Inf	0.9955	1.227e-07	0	Inf	0.9949
RPTOR	0.5932	0.07101	4.9564	0.6297	4.069e-07	0	Inf	0.9944	0.6822	0.09477	4.911	0.7041
NFIC	2.71e-07	0	Inf	0.9977	3.3666	0.4531	25.015	0.2355	2.4355	0.333	17.813	0.3806
FBXL4	2.444e-07	0	Inf	0.998	1.68	0.23	12.271	0.6092	1.0406	0.1442	7.508	0.9685
PLEKHO1	3.5913	0.4662	27.668	0.2197	1.8517	0.4308	7.96	0.4076	2.5	0.7743	8.071	0.1255
GFRAL	5.0121	0.6132	40.966	0.1326	3.6347	0.8703	15.18	0.0768	3.346	1.0421	10.743	0.0424
GRM6	1.6538	0.2153	12.706	0.6287	0.5239	0.07148	3.84	0.5247	0.9	0.2186	3.704	0.8839
KIAA1211L	1.2014	0.157	9.193	0.8597	4.0532	0.5183	31.696	0.1823	2.253	0.534	9.506	0.2688
THBS3	4.0676	0.5203	31.797	0.1811	0.569	0.07638	4.239	0.5821	0.8289	0.1995	3.444	0.7963
UBAP2L	6.241e-08	0	Inf	0.9977	2.7709	0.3655	21.009	0.3241	1.0105	0.1394	7.324	0.9918
BRAP	1.641e-07	0	Inf	0.9978	1.2527	0.1705	9.207	0.8248	1.093	0.1508	7.92	0.9299
CAPN9	4.7064	0.872	25.401	0.0717	0.94	0.1273	6.941	0.9516	2.8599	0.8851	9.24	0.0791
SLC9A2	2.099e-07	0	Inf	0.9975	1.3991	0.2966	6.6	0.6714	0.5604	0.1274	2.465	0.4435
AARS2	3.828e-08	0	Inf	0.9969	1.018e-07	0	Inf	0.9951	9.541e-08	0	Inf	0.994
CPEB3	2.512e-07	0	Inf	0.997	0.3914	0.05284	2.899	0.3586	0.3545	0.04855	2.588	0.3066
BEND4	2.798e-08	0	Inf	0.9975	3.232e-07	0	Inf	0.9959	2.332e-07	0	Inf	0.9941
KCNH8	3.3307	0.4074	27.2326	0.2617	1.26e-07	0	Inf	0.9954	0.5899	0.08151	4.269	0.6012
BBS2	3.0858	0.3536	26.926	0.308	1.9277	0.4618	8.047	0.368	2.103	0.6567	6.735	0.2106
ZFP82	1.53e-07	0	Inf	0.9969	1.0573	0.1443	7.749	0.9563	0.8416	0.1168	6.062	0.8641
KIF5C	5.402e-08	0	Inf	0.9965	0.9357	0.1261	6.941	0.9481	0.4867	0.067	3.535	0.4766
MAP3K19	4.8373	0.6085	38.453	0.1361	1.8512	0.2226	15.392	0.5688	1.7741	0.4123	7.635	0.4413
HNRNPA2B1	2.924	0.3564	23.987	0.3177	2.85e-07	0	Inf	0.9945	1.1071	0.1515	8.092	0.9201
G2E3	7.7018	0.9587	61.875	0.0548	4.153e-07	0	Inf	0.9941	1.2322	0.1703	8.913	0.8362
BMP5	6.5908	0.8385	51.808	0.0731	1.5465	0.2073	11.537	0.6707	2.6091	0.6316	10.779	0.1852
PPIP5K2	1.8021	0.1941	16.728	0.6044	1.237	0.1632	9.377	0.837	1.5144	0.3563	6.436	0.574
ADGRF5	6.0994	1.2845	28.964	0.0229	2.0413	0.2778	15	0.4832	3.5534	1.1001	11.477	0.0341
OR6Y1	5.9525	1.0051	35.252	0.0493	1.293	0.1751	9.543	0.8013	3.024	0.9382	9.746	0.0639
SGSM1	1.267e-07	0	Inf	0.9978	0.5542	0.0753	4.079	0.5622	0.3704	0.05134	2.672	0.3246
SYMPK	1.125e-07	0	Inf	0.9974	4.1959	0.5444	32.341	0.1687	1.6806	0.2315	12.203	0.6078
RNF145	9.9287	1.1435	86.204	0.0374	4.6689	0.6275	34.738	0.1324	3.5561	0.843	15.001	0.0841
EMILIN3	2.343e-07	0	Inf	0.997	0.3463	0.04445	2.697	0.3112	0.4267	0.05672	3.211	0.4082
EP400	8.085e-08	0	Inf	0.9974	0.3741	0.05136	2.725	0.3318	0.3165	0.04368	2.293	0.255
GH2	2.7898	0.3647	21.342	0.323	3.36	0.4563	24.74	0.2342	2.6291	0.6432	10.746	0.1784
UROC1	1.977e-07	0	Inf	0.9971	3.298e-07	0	Inf	0.9956	3.475e-07	0	Inf	0.9938
ELAC2	9.09e-08	0	Inf	0.9974	2.0479	0.2809	14.929	0.4794	1.4105	0.1946	10.225	0.7336
ZBED9	7.214e-06	0	Inf	0.998	4.3642	0.588	32.392	0.1497	3.4437	0.4712	25.167	0.223
HERC4	1.6478	0.1882	14.426	0.6518	2.436e-07	0	Inf	0.9942	0.6042	0.0833	4.382	0.6182
CTNNA1	1.846e-07	0	Inf	0.9971	1.6522	0.3465	7.879	0.5287	0.6187	0.1402	2.73	0.5261
GUCY1A2	0.946	0.197	4.543	0.945	1.235e-07	0	Inf	0.9957	1.6735	0.402	6.967	0.479
L1CAM	3.1064	0.3908	24.693	0.2839	2.5349	0.5919	10.857	0.2101	1.7892	0.5597	5.72	0.3265
ROS1	0.4003	0.03769	4.251	0.448	1.5556	0.2099	11.528	0.6655	2.0321	0.486	8.497	0.3313
NPC1	0.6493	0.07931	5.315	0.6872	11.9282	2.788	51.034	0.00083	1.9237	0.596	6.209	0.2738
SREBF1	2.295e-07	0	Inf	0.9967	3.1538	0.4189	23.745	0.2648	0.845	0.1165	6.128	0.8677
DAB2IP	4.1965	0.9131	19.286	0.0653	1.981	0.2673	14.677	0.5036	3.3807	1.0389	11.001	0.043
CYP8B1	1.534e-07	0	Inf	0.9971	1.223e-07	0	Inf	0.996	3.398e-07	0	Inf	0.9928
STAG2	4.069e-08	0	Inf	0.9968	0.4919	0.06597	3.668	0.4889	0.3001	0.04139	2.176	0.234
CC2D1A	1.068e-07	0	Inf	0.9972	5.451	0.724	41.037	0.0997	1.5098	0.2066	11.032	0.6847
PDE10A	4.1853	0.5314	32.964	0.174	1.505	0.2051	11.045	0.6877	1.9974	0.4854	8.22	0.3378
RAD50	4.6e-08	0	Inf	0.9969	1.834e-07	0	Inf	0.9959	1.179e-07	0	Inf	0.9951
VWA7	1.638e-07	0	Inf	0.9972	1.089e-06	0	Inf	0.9964	2.944e-07	0	Inf	0.9943
NCDN	3.965e-08	0	Inf	0.9976	4.268e-07	0	Inf	0.9949	3.24e-07	0	Inf	0.993
USP22	6.7101	0.7377	61.032	0.091	1.123e-07	0	Inf	0.9955	0.7494	0.1037	5.414	0.7749
TCF4	2.079e-07	0	Inf	0.9971	2.958e-07	0	Inf	0.9961	3.645e-07	0	Inf	0.9937
TCF25	3.1763	0.4144	24.345	0.266	2.55e-07	0	Inf	0.9939	0.7757	0.1078	5.581	0.801
IL16	2.12e-07	0	Inf	0.9967	7.8442	1.7789	34.59	0.00651	1.6887	0.4131	6.904	0.4658
SIRPB1	1.565e-07	0	Inf	0.9978	3.671	0.4893	27.543	0.206	1.1918	0.165	8.609	0.8619
ADAM23	1.359e-07	0	Inf	0.9978	6.047e-07	0	Inf	0.9957	3.238e-07	0	Inf	0.9948
PSMD1	2.209e-08	0	Inf	0.9976	4.002e-07	0	Inf	0.9949	1.161e-07	0	Inf	0.9949
RCOR3	1.128e-07	0	Inf	0.9974	1.631e-07	0	Inf	0.9955	3.418e-07	0	Inf	0.9927
MYB	4.221e-08	0	Inf	0.9972	4.5923	0.5965	35.354	0.1432	1.2749	0.1749	9.292	0.8106
L3MBTL3	3.6087	0.7275	17.901	0.1163	2.728	0.3688	20.187	0.3256	3.7141	1.1487	12.009	0.0284
RTN4	6.926e-08	0	Inf	0.9978	6.544	0.8626	49.635	0.0692	1.6487	0.2261	12.025	0.6219
POLR1A	1.7992	0.2094	15.463	0.5925	8.4845	1.8917	38.055	0.00523	4.6617	1.4472	15.017	0.0099
STON1	1.577e-07	0	Inf	0.9969	2.1022	0.2871	15.394	0.4645	1.1301	0.1559	8.194	0.9037
MPDZ	4.35e-08	0	Inf	0.9967	1.671	0.2277	12.262	0.6136	0.6292	0.08708	4.546	0.646
ARFGEF1	1.9998	0.2645	15.12	0.5019	2.007e-07	0	Inf	0.9945	0.642	0.08812	4.678	0.6619
LRRC24	2.3211	0.399	13.504	0.3486	3.0164	0.7087	12.839	0.1352	3.4667	1.2371	9.714	0.018
TMPRSS15	5.0028	0.6326	39.561	0.127	1.7799	0.2396	13.221	0.5731	2.7846	0.6758	11.474	0.1563
HUNK	1.826e-07	0	Inf	0.9971	5.391	1.252	23.21	0.0237	2.4188	0.5867	9.972	0.2217
IQSEC2	7.9297	0.9734	64.599	0.053	7.095e-08	0	Inf	0.9942	0.3952	0.0535	2.919	0.3628
MVK	1.613e-07	0	Inf	0.9968	2.213	0.3008	16.275	0.4354	0.7998	0.1112	5.753	0.8244
LSS	8.878e-08	0	Inf	0.9973	1.3911	0.1882	10.28	0.7464	0.6181	0.08421	4.536	0.6361
SLC10A1	1.586e-07	0	Inf	0.9971	3.727e-07	0	Inf	0.9952	3.866e-07	0	Inf	0.9938
PCDHA1	4.532e-08	0	Inf	0.9968	5.6964	1.2847	25.258	0.022	1.7854	0.438	7.277	0.4188
PPP1R10	9.1621	1.0829	77.518	0.042	11.7697	1.5351	90.241	0.0177	4.533	1.0904	18.845	0.0376
PLEKHA6	5.5604	1.24	24.934	0.025	1.331e-07	0	Inf	0.9956	1.7334	0.4229	7.104	0.4447
SMOX	0.6628	0.08057	5.453	0.7021	0.8765	0.1192	6.442	0.8969	0.8455	0.2044	3.498	0.8168
POM121	0.8788	0.1093	7.064	0.9033	4.21	0.565	31.376	0.1607	1.7914	0.4328	7.414	0.4211
CHEK1	1.4202	0.1861	10.838	0.735	4.44	0.5856	33.673	0.1492	2.8422	0.6735	11.994	0.155
PARD3	1.7558	0.2262	13.63	0.59	3.62	0.4689	27.952	0.2173	1.7643	0.4283	7.268	0.4319
COL24A1	1.092e-07	0	Inf	0.9972	1.1801	0.1581	8.806	0.8717	0.7937	0.1093	5.762	0.8193
SPIDR	4.9376	1.0155	24.008	0.0478	8.483e-08	0	Inf	0.9952	0.8669	0.2138	3.516	0.8416
FGD6	5.0405	0.6216	40.875	0.1298	3.2257	0.7473	13.923	0.1165	2.7762	0.8562	9.002	0.0889
TMEM2	0.424	0.03568	5.039	0.497	0.5306	0.07069	3.982	0.5377	0.8698	0.2068	3.659	0.849
C2orf71	3.431e-08	0	Inf	0.9976	3.89e-07	0	Inf	0.9953	2.819e-07	0	Inf	0.9937
CEP68	4.0467	0.5123	31.965	0.1849	4.454e-07	0	Inf	0.9951	1.541	0.2109	11.258	0.6701
ARFGEF2	7.214e-06	0	Inf	0.998	4.106e-07	0	Inf	0.9957	9.055e-07	0	Inf	0.9932
PRDM9	4.171e-08	0	Inf	0.9975	4.4863	0.5822	34.568	0.1496	1.122	0.1524	8.266	0.9099
ABCE1	1.5381	0.1787	13.237	0.695	10.1012	1.3502	75.568	0.0243	2.5456	0.6194	10.462	0.1951
MARVELD2	55.2208	5.3044	574.87	0.000791	2.7009	0.6406	11.387	0.1759	4.5855	1.3961	15.061	0.0121
PPARA	1.392e-07	0	Inf	0.9968	4.2125	1.0047	17.663	0.0493	1.4541	0.3564	5.932	0.602
TRIM28	3.8937	0.4576	33.129	0.2134	5.451	0.724	41.037	0.0997	2.6958	0.6476	11.221	0.1729
MAP4	1.6256	0.1593	16.588	0.6818	1.204e-07	0	Inf	0.9956	0.861	0.1192	6.221	0.8821
OPLAH	5.932e-08	0	Inf	0.9977	1.506e-07	0	Inf	0.9949	9.775e-08	0	Inf	0.994
NTRK1	4.292e-08	0	Inf	0.997	3.3528	0.8062	13.943	0.0962	1.6492	0.4032	6.746	0.4864
ERC2	1.3855	0.1821	10.54	0.7528	1.459e-07	0	Inf	0.9954	0.8258	0.1143	5.968	0.8496
LMTK2	0.4003	0.04975	3.2211	0.3895	10.6507	1.4264	79.53	0.0211	2.7231	0.6527	11.361	0.1693
SLC6A3	3.492e-08	0	Inf	0.9977	4.273e-07	0	Inf	0.9961	2.589e-07	0	Inf	0.9937
GABRA4	9.2086	1.87	45.347	0.00634	0.8117	0.1123	5.869	0.8362	2.0843	0.6572	6.61	0.212
TRPC4	18.3366	1.64195	204.776	0.0181	18.2626	2.101	158.744	0.00847	12.7496	2.7975	58.1056	0.001
C1orf167	8.525e-08	0	Inf	0.9973	0.7271	0.08981	5.887	0.7652	0.4729	0.06305	3.547	0.4664
ZNF780A	2.484e-07	0	Inf	0.997	3.4469	0.768	15.469	0.1062	1.7336	0.4177	7.195	0.4486
DSEL	1.222e-07	0	Inf	0.9976	1.6534	0.2237	12.222	0.6222	0.9646	0.1329	7.001	0.9716
RASGRP1	4.8148	0.6062	38.241	0.1371	1.6999	0.2268	12.738	0.6056	1.5652	0.3798	6.452	0.5352
XIRP1	0.667	0.089	4.998	0.6935	7.491e-07	0	Inf	0.9956	1.3698	0.1885	9.952	0.7558
KCNH6	1.975	0.2419	16.125	0.5253	0.9064	0.1244	6.604	0.9227	1.0872	0.2655	4.452	0.907
THBD	2.322e-07	0	Inf	0.9968	0.4704	0.06205	3.567	0.4656	0.2585	0.03415	1.956	0.19
ACE	34.137	3.8822	300.173	0.00146	1.174e-06	0	Inf	0.996	3.9152	0.5256	29.167	0.1828
ARHGEF28	2.052e-07	0	Inf	0.9978	1.5398	0.3569	6.642	0.5628	0.8867	0.2148	3.659	0.8679
PPARGC1A	3.337e-07	0	Inf	0.9979	8.806e-08	0	Inf	0.9953	9.344e-08	0	Inf	0.9949
SPOCD1	7.8581	1.6951	36.427	0.00843	1.3428	0.1768	10.197	0.7756	2.807	0.8713	9.046	0.0838
BTRC	2.037e-07	0	Inf	0.998	12.0354	3.5142	41.219	7.47e-05	7	2.1341	22.961	0.00132
FRG2C	6.0041	0.7498	48.075	0.0913	3.99e-07	0	Inf	0.9957	1.683	0.2308	12.274	0.6076
VPS39	1.977	0.2351	16.628	0.5305	3.438e-07	0	Inf	0.9947	0.7854	0.1079	5.714	0.8114
GYS2	2.354e-07	0	Inf	0.997	9.818e-08	0	Inf	0.9953	1.109e-07	0	Inf	0.9944
ZNF334	3.075	0.4012	23.569	0.2797	2.929e-07	0	Inf	0.994	0.8976	0.1246	6.467	0.9146
SLC6A17	1.627e-07	0	Inf	0.997	0.7562	0.1013	5.643	0.7852	0.3717	0.05009	2.758	0.3331
PHEX	3.15e-07	0	Inf	0.998	8.666e-08	0	Inf	0.9953	2.635e-07	0	Inf	0.993
BAHD1	0.6936	0.08298	5.798	0.7356	3.099	0.4103	23.406	0.2729	1.274	0.3021	5.373	0.7415
MUC19	1.056e-07	0	Inf	0.9977	3.9207	0.4819	31.9	0.2015	1.6311	0.209	12.732	0.6407
[truncated: 12,145 more rows]

## Sheet: Enriched Gene Sets (GO)
NAME	SIZE	ES	NES	NOM p-val	FDR q-val	FWER p-val	RANK AT MAX	LEADING EDGE
GO_ORGANELLE_FISSION	437	-0.577799	-2.2878	0	0.00182931	0.01	6397	tags=52%, list=18%, signal=63%
GO_SPINDLE_POLE	114	-0.624489	-2.29916	0	0.00204704	0.008	3052	tags=43%, list=9%, signal=47%
GO_CATALYTIC_STEP_2_SPLICEOSOME	79	-0.742817	-2.2754	0	0.00210796	0.016	5841	tags=70%, list=17%, signal=83%
GO_NUCLEOBASE_CONTAINING_COMPOUND_TRANSPORT	183	-0.563719	-2.23772	0	0.00265744	0.029	6136	tags=53%, list=17%, signal=64%
GO_CELL_CYCLE_CHECKPOINT	175	-0.592695	-2.22842	0	0.0026647	0.036	4851	tags=46%, list=14%, signal=53%
GO_MITOTIC_NUCLEAR_DIVISION	326	-0.598383	-2.23424	0	0.00266929	0.031	6397	tags=56%, list=18%, signal=68%
GO_NUCLEAR_EXPORT	134	-0.606014	-2.20264	0	0.00273394	0.052	5614	tags=57%, list=16%, signal=67%
GO_CHROMOSOME_CENTROMERIC_REGION	152	-0.669786	-2.23079	0	0.00274564	0.034	5120	tags=60%, list=15%, signal=70%
GO_SINGLE_STRANDED_DNA_BINDING	78	-0.630514	-2.20514	0	0.00278065	0.051	4697	tags=55%, list=13%, signal=63%
GO_REGULATION_OF_CELL_CYCLE_PHASE_TRANSITION	304	-0.499479	-2.18106	0	0.00279675	0.073	5854	tags=43%, list=17%, signal=52%
GO_DNA_INTEGRITY_CHECKPOINT	132	-0.582445	-2.20941	0	0.00280559	0.049	4851	tags=45%, list=14%, signal=53%
GO_REPLICATION_FORK	60	-0.728613	-2.1925	0	0.0028433	0.065	4153	tags=63%, list=12%, signal=72%
GO_DNA_STRAND_ELONGATION	29	-0.836384	-2.19407	0	0.00284355	0.062	1931	tags=69%, list=5%, signal=73%
GO_CONDENSED_CHROMOSOME_CENTROMERIC_REGION	82	-0.727806	-2.18167	0.00190114	0.00287572	0.073	1624	tags=52%, list=5%, signal=55%
GO_SPINDLE	265	-0.55039	-2.21255	0	0.00288671	0.049	2632	tags=37%, list=7%, signal=40%
GO_RIBONUCLEOPROTEIN_COMPLEX_LOCALIZATION	109	-0.646428	-2.18408	0	0.0028928	0.071	5614	tags=60%, list=16%, signal=71%
GO_KINETOCHORE	102	-0.678357	-2.19469	0.00184502	0.00296718	0.062	5120	tags=62%, list=15%, signal=72%
GO_REGULATION_OF_SISTER_CHROMATID_SEGREGATION	62	-0.643171	-2.18811	0	0.00296888	0.069	4927	tags=58%, list=14%, signal=67%
GO_CELL_CYCLE_PHASE_TRANSITION	243	-0.603401	-2.24354	0	0.00298962	0.029	6324	tags=54%, list=18%, signal=65%
GO_REGULATION_OF_CHROMOSOME_SEGREGATION	79	-0.654913	-2.18422	0	0.00299994	0.071	4927	tags=56%, list=14%, signal=65%
GO_SPLICEOSOMAL_COMPLEX	151	-0.652648	-2.25002	0	0.00302048	0.026	5574	tags=56%, list=16%, signal=66%
GO_DNA_REPLICATION	185	-0.668598	-2.21288	0	0.00303548	0.049	4818	tags=58%, list=14%, signal=67%
GO_CELL_DIVISION	415	-0.554718	-2.19763	0	0.0030665	0.058	6397	tags=49%, list=18%, signal=59%
GO_DNA_RECOMBINATION	183	-0.638841	-2.30122	0	0.00307056	0.008	4712	tags=54%, list=13%, signal=62%
GO_MULTI_ORGANISM_LOCALIZATION	61	-0.629283	-2.19502	0	0.00310205	0.062	4613	tags=51%, list=13%, signal=58%
GO_CAJAL_BODY	47	-0.671765	-2.21515	0	0.00314187	0.048	5415	tags=70%, list=15%, signal=83%
GO_RNA_LOCALIZATION	169	-0.625073	-2.2528	0	0.00315836	0.025	5705	tags=59%, list=16%, signal=70%
GO_CHROMOSOMAL_REGION	291	-0.604221	-2.21676	0	0.00318738	0.047	2733	tags=43%, list=8%, signal=46%
GO_CHROMOSOME_SEGREGATION	236	-0.623023	-2.17023	0	0.00326088	0.085	6450	tags=58%, list=18%, signal=71%
GO_RNA_3_END_PROCESSING	89	-0.66164	-2.21677	0	0.00343257	0.047	5614	tags=57%, list=16%, signal=68%
GO_EUCHROMATIN	29	-0.665663	-2.16141	0	0.00364899	0.094	5367	tags=55%, list=15%, signal=65%
GO_DNA_DEPENDENT_DNA_REPLICATION	86	-0.706241	-2.15777	0	0.00372035	0.1	2356	tags=52%, list=7%, signal=56%
GO_CONDENSED_NUCLEAR_CHROMOSOME	74	-0.634998	-2.15822	0	0.00383309	0.1	6489	tags=61%, list=18%, signal=74%
GO_NEGATIVE_REGULATION_OF_MITOTIC_NUCLEAR_DIVISION	32	-0.698893	-2.14434	0.00188679	0.00389845	0.117	4305	tags=59%, list=12%, signal=68%
GO_DNA_BIOSYNTHETIC_PROCESS	102	-0.601496	-2.14868	0	0.00392545	0.109	3256	tags=47%, list=9%, signal=52%
GO_METHYLTRANSFERASE_COMPLEX	75	-0.666621	-2.14169	0	0.00394863	0.122	4927	tags=61%, list=14%, signal=71%
GO_RIBONUCLEOPROTEIN_COMPLEX_BIOGENESIS	388	-0.661393	-2.14441	0	0.00398367	0.116	6127	tags=63%, list=17%, signal=75%
GO_MITOTIC_CELL_CYCLE_CHECKPOINT	127	-0.570741	-2.14934	0	0.00399501	0.109	3855	tags=41%, list=11%, signal=46%
GO_TERMINATION_OF_RNA_POLYMERASE_II_TRANSCRIPTION	58	-0.695551	-2.15125	0	0.00400824	0.105	5614	tags=64%, list=16%, signal=76%
GO_CELL_CYCLE_G1_S_PHASE_TRANSITION	108	-0.64247	-2.14519	0	0.00405966	0.116	4175	tags=52%, list=12%, signal=59%
GO_DNA_REPAIR	411	-0.533327	-2.15	0	0.00406001	0.108	4157	tags=41%, list=12%, signal=46%
GO_POSITIVE_REGULATION_OF_CYTOKINESIS	34	-0.642816	-2.13624	0	0.00427955	0.127	2603	tags=38%, list=7%, signal=41%
GO_DNA_DAMAGE_RESPONSE_DETECTION_OF_DNA_DAMAGE	35	-0.724647	-2.13439	0	0.00432558	0.13	3256	tags=54%, list=9%, signal=60%
GO_REGULATION_OF_TELOMERASE_ACTIVITY	37	-0.654159	-2.1224	0	0.00456364	0.147	2638	tags=49%, list=8%, signal=53%
GO_NUCLEAR_CHROMOSOME	480	-0.519975	-2.12912	0	0.00460729	0.14	5177	tags=42%, list=15%, signal=48%
GO_SISTER_CHROMATID_SEGREGATION	155	-0.654579	-2.12422	0.00187617	0.00461758	0.144	2561	tags=46%, list=7%, signal=50%
GO_RRNA_MODIFICATION	24	-0.755837	-2.11966	0	0.00462696	0.154	2223	tags=50%, list=6%, signal=53%
GO_PROTEIN_METHYLTRANSFERASE_ACTIVITY	65	-0.580513	-2.12271	0	0.00463518	0.147	4523	tags=45%, list=13%, signal=51%
GO_EXONUCLEASE_ACTIVITY_ACTIVE_WITH_EITHER_RIBO_OR_DEOXYRIBONUCLEIC_ACIDS_AND_PRODUCING_5_PHOSPHOMONOESTERS	40	-0.640094	-2.12596	0	0.00464024	0.144	6082	tags=63%, list=17%, signal=76%
GO_CELL_CYCLE_G2_M_PHASE_TRANSITION	130	-0.565672	-2.11417	0	0.00468208	0.161	6324	tags=48%, list=18%, signal=58%
GO_NUCLEOCYTOPLASMIC_TRANSPORTER_ACTIVITY	23	-0.803913	-2.12687	0	0.00468812	0.142	4364	tags=74%, list=12%, signal=84%
GO_RIBONUCLEOPROTEIN_COMPLEX_SUBUNIT_ORGANIZATION	173	-0.604448	-2.11985	0.00186567	0.00471769	0.154	6943	tags=61%, list=20%, signal=75%
GO_NUCLEASE_ACTIVITY	178	-0.489992	-2.11667	0	0.00472217	0.157	6489	tags=47%, list=18%, signal=58%
GO_NCRNA_METABOLIC_PROCESS	467	-0.607774	-2.11437	0.00188679	0.00475991	0.161	6210	tags=57%, list=18%, signal=68%
GO_REGULATION_OF_TRANSCRIPTION_INVOLVED_IN_G1_S_TRANSITION_OF_MITOTIC_CELL_CYCLE	26	-0.781239	-2.11217	0	0.00476419	0.164	2097	tags=58%, list=6%, signal=61%
GO_GERM_CELL_NUCLEUS	16	-0.73967	-2.10851	0	0.00492339	0.17	6188	tags=63%, list=18%, signal=76%
GO_REGULATION_OF_MITOTIC_CELL_CYCLE	436	-0.4635	-2.10509	0	0.00503746	0.177	3855	tags=33%, list=11%, signal=36%
GO_SISTER_CHROMATID_COHESION	95	-0.701438	-2.104	0.00191571	0.00505537	0.18	2561	tags=54%, list=7%, signal=58%
GO_NUCLEIC_ACID_PHOSPHODIESTER_BOND_HYDROLYSIS	224	-0.494505	-2.10635	0	0.00506188	0.175	6489	tags=49%, list=18%, signal=60%
GO_REGULATION_OF_NUCLEAR_DIVISION	152	-0.520785	-2.08605	0.00201207	0.00521692	0.212	2958	tags=35%, list=8%, signal=38%
GO_REGULATION_OF_CELLULAR_RESPONSE_TO_HEAT	67	-0.613557	-2.08629	0	0.00525333	0.211	4153	tags=51%, list=12%, signal=57%
GO_NEGATIVE_REGULATION_OF_CELL_CYCLE_PROCESS	197	-0.497656	-2.08693	0	0.00527801	0.208	4323	tags=37%, list=12%, signal=42%
GO_MICROTUBULE_ORGANIZING_CENTER_ORGANIZATION	75	-0.603094	-2.09	0	0.00528769	0.205	2936	tags=45%, list=8%, signal=49%
GO_MEIOTIC_CELL_CYCLE	162	-0.545392	-2.08848	0	0.00531082	0.206	6249	tags=46%, list=18%, signal=55%
GO_RNA_SPLICING	332	-0.567857	-2.0935	0	0.00532339	0.198	5724	tags=50%, list=16%, signal=59%
GO_NEGATIVE_REGULATION_OF_MITOTIC_CELL_CYCLE	181	-0.504515	-2.09059	0	0.00535119	0.205	4305	tags=36%, list=12%, signal=41%
GO_S_ADENOSYLMETHIONINE_DEPENDENT_METHYLTRANSFERASE_ACTIVITY	109	-0.506312	-2.08722	0	0.00535341	0.208	4589	tags=37%, list=13%, signal=42%
GO_NUCLEAR_CHROMOSOME_SEGREGATION	196	-0.617118	-2.09179	0	0.00538948	0.204	6397	tags=58%, list=18%, signal=71%
GO_HISTONE_MRNA_METABOLIC_PROCESS	23	-0.735042	-2.09413	0	0.00539974	0.198	1398	tags=57%, list=4%, signal=59%
GO_NCRNA_PROCESSING	335	-0.652579	-2.09535	0.00189394	0.00541465	0.197	6210	tags=64%, list=18%, signal=76%
GO_POSITIVE_REGULATION_OF_TELOMERE_MAINTENANCE_VIA_TELOMERE_LENGTHENING	31	-0.724668	-2.09625	0	0.0054376	0.195	3888	tags=61%, list=11%, signal=69%
GO_NUCLEAR_PORE	71	-0.598444	-2.0967	0	0.00548914	0.195	6136	tags=56%, list=17%, signal=68%
GO_SPINDLE_CHECKPOINT	23	-0.751329	-2.0804	0.00194175	0.00554027	0.223	3775	tags=61%, list=11%, signal=68%
GO_DAMAGED_DNA_BINDING	58	-0.621534	-2.07092	0	0.00562547	0.247	4157	tags=52%, list=12%, signal=59%
GO_SPINDLE_ASSEMBLY	65	-0.614434	-2.07625	0	0.00563684	0.237	6397	tags=57%, list=18%, signal=69%
GO_RIBOSOME_BIOGENESIS	274	-0.694283	-2.07338	0	0.00566057	0.242	6127	tags=68%, list=17%, signal=82%
GO_MLL1_2_COMPLEX	22	-0.729523	-2.07123	0	0.00566792	0.245	4814	tags=68%, list=14%, signal=79%
GO_POSITIVE_REGULATION_OF_CELL_CYCLE_PROCESS	228	-0.481883	-2.07398	0	0.00568434	0.24	2958	tags=32%, list=8%, signal=34%
GO_REGULATION_OF_DNA_REPAIR	61	-0.578492	-2.07646	0	0.00571005	0.237	5944	tags=52%, list=17%, signal=63%
GO_DNA_STRAND_ELONGATION_INVOLVED_IN_DNA_REPLICATION	25	-0.832102	-2.07483	0	0.005713	0.24	1931	tags=72%, list=5%, signal=76%
GO_MRNA_PROCESSING	386	-0.539362	-2.07773	0	0.00571721	0.232	5724	tags=47%, list=16%, signal=56%
GO_STRUCTURE_SPECIFIC_DNA_BINDING	115	-0.550214	-2.07126	0.00204499	0.00573704	0.245	6959	tags=53%, list=20%, signal=66%
GO_DNA_TEMPLATED_TRANSCRIPTION_TERMINATION	92	-0.642109	-2.07655	0	0.00577955	0.237	5614	tags=58%, list=16%, signal=68%
GO_REGULATION_OF_DNA_REPLICATION	148	-0.527132	-2.0679	0	0.00578692	0.257	3052	tags=37%, list=9%, signal=41%
GO_NCRNA_3_END_PROCESSING	20	-0.820507	-2.06687	0	0.00583098	0.258	2417	tags=65%, list=7%, signal=70%
GO_TRNA_TRANSPORT	30	-0.774409	-2.06529	0	0.00594577	0.265	5376	tags=73%, list=15%, signal=87%
GO_MEMBRANE_DISASSEMBLY	42	-0.684808	-2.06328	0	0.00595153	0.275	2895	tags=55%, list=8%, signal=60%
GO_MEIOSIS_I	74	-0.59378	-2.06149	0	0.00596014	0.277	6249	tags=51%, list=18%, signal=62%
GO_MEIOTIC_CELL_CYCLE_PROCESS	130	-0.552258	-2.06352	0	0.0059788	0.271	6249	tags=48%, list=18%, signal=58%
GO_RNA_CATABOLIC_PROCESS	195	-0.644226	-2.05868	0.00380228	0.00598927	0.288	5862	tags=66%, list=17%, signal=79%
GO_RNA_SPLICING_VIA_TRANSESTERIFICATION_REACTIONS	243	-0.587508	-2.05718	0	0.00602879	0.292	5614	tags=51%, list=16%, signal=60%
GO_TELOMERE_MAINTENANCE_VIA_RECOMBINATION	32	-0.778518	-2.05876	0.00183486	0.00605367	0.288	2403	tags=63%, list=7%, signal=67%
GO_ENDODEOXYRIBONUCLEASE_ACTIVITY	46	-0.597664	-2.05919	0	0.00606922	0.285	4712	tags=48%, list=13%, signal=55%
GO_NEGATIVE_REGULATION_OF_CHROMOSOME_ORGANIZATION	88	-0.577399	-2.05997	0	0.00608751	0.282	5963	tags=49%, list=17%, signal=59%
GO_CONDENSED_CHROMOSOME	167	-0.669859	-2.30242	0	0.00614112	0.008	4983	tags=57%, list=14%, signal=66%
GO_NEGATIVE_REGULATION_OF_CHROMOSOME_SEGREGATION	27	-0.687126	-2.05271	0.00191205	0.0063205	0.309	4305	tags=59%, list=12%, signal=67%
GO_NEGATIVE_REGULATION_OF_NUCLEAR_DIVISION	43	-0.626384	-2.04981	0.0019685	0.00645174	0.314	4305	tags=53%, list=12%, signal=61%
GO_ACETYLTRANSFERASE_COMPLEX	81	-0.57228	-2.04697	0	0.00650647	0.32	7563	tags=60%, list=22%, signal=77%
GO_POSITIVE_REGULATION_OF_CELL_CYCLE_PHASE_TRANSITION	65	-0.536625	-2.04719	0	0.00655153	0.319	2427	tags=35%, list=7%, signal=38%
GO_DNA_GEOMETRIC_CHANGE	76	-0.60426	-2.04793	0	0.00656502	0.317	2413	tags=42%, list=7%, signal=45%
GO_REGULATION_OF_MICROTUBULE_BASED_PROCESS	223	-0.516475	-2.04221	0.00389864	0.00666508	0.332	3052	tags=34%, list=9%, signal=37%
GO_NUCLEAR_REPLICATION_FORK	39	-0.681437	-2.04375	0.00191571	0.00670119	0.33	4153	tags=59%, list=12%, signal=67%
GO_RRNA_METABOLIC_PROCESS	224	-0.711777	-2.04459	0.003861	0.006705	0.327	6210	tags=71%, list=18%, signal=85%
GO_TRNA_METHYLATION	17	-0.707049	-2.03676	0.00198413	0.00670874	0.345	4511	tags=59%, list=13%, signal=67%
GO_U12_TYPE_SPLICEOSOMAL_COMPLEX	25	-0.746442	-2.04232	0.00374532	0.00672979	0.332	5574	tags=68%, list=16%, signal=81%
GO_MITOTIC_DNA_INTEGRITY_CHECKPOINT	91	-0.542159	-2.0389	0	0.00674238	0.342	4661	tags=42%, list=13%, signal=48%
GO_REGULATION_OF_CYTOKINESIS	61	-0.543475	-2.03795	0	0.00675217	0.344	2603	tags=28%, list=7%, signal=30%
GO_EXONUCLEASE_ACTIVITY	69	-0.545373	-2.04048	0	0.00675269	0.337	1842	tags=36%, list=5%, signal=38%
GO_NUCLEOTIDE_EXCISION_REPAIR	104	-0.536508	-2.03683	0.00184162	0.00677029	0.345	4153	tags=43%, list=12%, signal=49%
GO_PROTEIN_K11_LINKED_UBIQUITINATION	25	-0.629537	-2.03961	0.00189753	0.00677883	0.34	4377	tags=48%, list=12%, signal=55%
GO_EXON_EXON_JUNCTION_COMPLEX	20	-0.702168	-2.03305	0	0.00690386	0.356	5121	tags=70%, list=15%, signal=82%
GO_SMALL_NUCLEAR_RIBONUCLEOPROTEIN_COMPLEX	54	-0.692801	-2.03342	0.0018622	0.00693449	0.353	6875	tags=70%, list=20%, signal=87%
GO_SPINDLE_MICROTUBULE	56	-0.606237	-2.03207	0.00199601	0.00695838	0.358	2632	tags=43%, list=7%, signal=46%
GO_NEGATIVE_REGULATION_OF_CELL_CYCLE_PHASE_TRANSITION	135	-0.490733	-2.02668	0	0.00708116	0.37	4661	tags=38%, list=13%, signal=43%
GO_MRNA_3_END_PROCESSING	66	-0.632181	-2.02809	0	0.0070884	0.368	6471	tags=59%, list=18%, signal=72%
GO_CENTROSOME_CYCLE	41	-0.643592	-2.02352	0	0.00709886	0.378	2936	tags=49%, list=8%, signal=53%
GO_VIRAL_LIFE_CYCLE	262	-0.529262	-2.02871	0.00383142	0.00710646	0.367	6149	tags=51%, list=18%, signal=61%
GO_REGULATION_OF_MICROTUBULE_POLYMERIZATION_OR_DEPOLYMERIZATION	162	-0.531981	-2.02677	0.0038835	0.00712653	0.37	3052	tags=35%, list=9%, signal=38%
GO_TRANSFERASE_ACTIVITY_TRANSFERRING_ONE_CARBON_GROUPS	175	-0.465618	-2.02365	0	0.00713559	0.378	4589	tags=35%, list=13%, signal=40%
GO_HISTONE_H4_ACETYLATION	40	-0.595426	-2.02234	0	0.00714502	0.381	7244	tags=63%, list=21%, signal=79%
GO_NEGATIVE_REGULATION_OF_CELL_DIVISION	57	-0.589817	-2.0255	0.00398406	0.00715981	0.373	3775	tags=47%, list=11%, signal=53%
GO_MITOTIC_RECOMBINATION	40	-0.759227	-2.02377	0	0.00718784	0.378	2403	tags=58%, list=7%, signal=62%
GO_NUCLEAR_UBIQUITIN_LIGASE_COMPLEX	37	-0.61865	-2.0208	0	0.00721943	0.382	5177	tags=57%, list=15%, signal=66%
GO_BASE_EXCISION_REPAIR	37	-0.624066	-2.02407	0	0.00722363	0.377	4712	tags=59%, list=13%, signal=69%
GO_NUCLEAR_ENVELOPE_ORGANIZATION	73	-0.549585	-2.01784	0	0.00751822	0.393	2895	tags=42%, list=8%, signal=46%
GO_SPLICEOSOMAL_COMPLEX_ASSEMBLY	49	-0.64629	-2.01067	0.00193798	0.00780653	0.418	6512	tags=63%, list=19%, signal=78%
GO_POSITIVE_REGULATION_OF_DNA_BIOSYNTHETIC_PROCESS	55	-0.597306	-2.01442	0	0.00785795	0.406	3011	tags=45%, list=9%, signal=50%
GO_REGULATION_OF_CHROMOSOME_ORGANIZATION	249	-0.481678	-2.01071	0	0.00786523	0.418	3888	tags=35%, list=11%, signal=39%
GO_RAN_GTPASE_BINDING	27	-0.68798	-2.01095	0	0.00788451	0.417	6136	tags=74%, list=17%, signal=90%
GO_RNA_MODIFICATION	100	-0.538041	-2.01113	0.00185529	0.00790904	0.415	6145	tags=46%, list=17%, signal=56%
GO_SIGNAL_TRANSDUCTION_IN_RESPONSE_TO_DNA_DAMAGE	90	-0.512729	-2.00917	0.00199203	0.00791211	0.426	4661	tags=41%, list=13%, signal=47%
GO_MULTI_ORGANISM_METABOLIC_PROCESS	123	-0.756426	-2.01312	0.00190476	0.00792139	0.406	4282	tags=74%, list=12%, signal=84%
GO_N_METHYLTRANSFERASE_ACTIVITY	70	-0.523279	-2.00844	0	0.00793328	0.426	4523	tags=37%, list=13%, signal=43%
GO_TRNA_PROCESSING	99	-0.588306	-2.01206	0	0.0079493	0.414	6145	tags=57%, list=17%, signal=68%
GO_DNA_TEMPLATED_TRANSCRIPTION_ELONGATION	81	-0.564136	-2.01143	0.00187266	0.00795486	0.415	5614	tags=53%, list=16%, signal=63%
GO_RNA_PHOSPHODIESTER_BOND_HYDROLYSIS	104	-0.519646	-2.01208	0	0.0080114	0.414	6635	tags=53%, list=19%, signal=65%
GO_NUCLEAR_TRANSCRIBED_MRNA_CATABOLIC_PROCESS_EXONUCLEOLYTIC	29	-0.667854	-2.0061	0.00191571	0.0081138	0.438	5557	tags=66%, list=16%, signal=78%
GO_PRERIBOSOME	58	-0.713084	-2.0042	0	0.00818322	0.445	6863	tags=71%, list=20%, signal=88%
GO_DNA_CONFORMATION_CHANGE	250	-0.530489	-2.00423	0	0.00823195	0.445	5396	tags=44%, list=15%, signal=51%
GO_DEOXYRIBONUCLEASE_ACTIVITY	60	-0.569388	-2.00276	0	0.00829873	0.454	4157	tags=47%, list=12%, signal=53%
GO_ATP_DEPENDENT_CHROMATIN_REMODELING	65	-0.627432	-2.00105	0.0019685	0.00832146	0.461	6795	tags=65%, list=19%, signal=80%
GO_RECOMBINATIONAL_REPAIR	67	-0.624036	-2.00005	0.0037594	0.00832175	0.468	4153	tags=51%, list=12%, signal=57%
GO_NEGATIVE_REGULATION_OF_ORGANELLE_ORGANIZATION	349	-0.451566	-2.00162	0	0.00833231	0.456	6192	tags=39%, list=18%, signal=47%
GO_MITOTIC_SISTER_CHROMATID_SEGREGATION	82	-0.637832	-2.00063	0.00389105	0.00833452	0.466	6397	tags=61%, list=18%, signal=74%
GO_POSITIVE_REGULATION_OF_TELOMERASE_ACTIVITY	26	-0.659266	-1.99808	0.00201613	0.00850425	0.472	2638	tags=50%, list=8%, signal=54%
GO_TRNA_METABOLIC_PROCESS	159	-0.572955	-1.99641	0.00187617	0.00854113	0.477	6145	tags=52%, list=17%, signal=63%
GO_ENDONUCLEASE_ACTIVITY	110	-0.474831	-1.99562	0	0.00856528	0.479	6249	tags=45%, list=18%, signal=55%
GO_REPLISOME	29	-0.714585	-1.99655	0.00194175	0.00858539	0.476	4153	tags=66%, list=12%, signal=74%
GO_RIBONUCLEASE_ACTIVITY	84	-0.504118	-1.99385	0	0.00865173	0.486	6127	tags=49%, list=17%, signal=59%
GO_CHROMATIN_REMODELING	139	-0.525334	-1.99165	0.00191939	0.00883814	0.497	6795	tags=54%, list=19%, signal=67%
GO_ESTABLISHMENT_OF_PROTEIN_LOCALIZATION_TO_ORGANELLE	331	-0.500356	-1.98798	0.0056391	0.00889958	0.506	5063	tags=44%, list=14%, signal=51%
GO_CYTOPLASMIC_TRANSLATION	39	-0.76841	-1.99045	0.00191571	0.0089231	0.502	4282	tags=69%, list=12%, signal=79%
GO_NUCLEAR_CHROMOSOME_TELOMERIC_REGION	117	-0.560948	-1.98837	0	0.00892544	0.505	2646	tags=38%, list=8%, signal=41%
GO_U2_SNRNP	17	-0.837732	-1.98873	0	0.00893172	0.504	3103	tags=76%, list=9%, signal=84%
GO_TELOMERE_MAINTENANCE_VIA_TELOMERE_LENGTHENING	22	-0.630712	-1.98986	0	0.00893552	0.503	2241	tags=45%, list=6%, signal=49%
GO_MACROMOLECULE_METHYLATION	166	-0.47106	-1.98934	0	0.00894728	0.503	5163	tags=35%, list=15%, signal=41%
GO_PROTEIN_LOCALIZATION_TO_CHROMOSOME	35	-0.632807	-1.98586	0.0020202	0.00911013	0.511	3775	tags=57%, list=11%, signal=64%
GO_HISTONE_H3_ACETYLATION	40	-0.58101	-1.98424	0	0.00919244	0.514	8387	tags=68%, list=24%, signal=89%
GO_NUCLEOSOME_BINDING	43	-0.646876	-1.97662	0	0.00924687	0.538	6608	tags=63%, list=19%, signal=77%
GO_HISTONE_METHYLTRANSFERASE_ACTIVITY	48	-0.593633	-1.98304	0	0.0092637	0.519	4523	tags=46%, list=13%, signal=53%
GO_REGULATION_OF_TELOMERE_MAINTENANCE_VIA_TELOMERE_LENGTHENING	45	-0.654589	-1.97693	0	0.00927536	0.538	3011	tags=53%, list=9%, signal=58%
GO_SOMATIC_CELL_DNA_RECOMBINATION	30	-0.641387	-1.97712	0	0.00931253	0.537	4235	tags=53%, list=12%, signal=61%
GO_NUCLEAR_EUCHROMATIN	22	-0.642445	-1.97733	0	0.0093505	0.537	5367	tags=50%, list=15%, signal=59%
GO_INTERSTRAND_CROSS_LINK_REPAIR	36	-0.668023	-1.9775	0	0.00940005	0.537	7159	tags=72%, list=20%, signal=91%
GO_REGULATION_OF_RNA_STABILITY	135	-0.517995	-1.97776	0.00191939	0.0094171	0.536	6571	tags=52%, list=19%, signal=64%
GO_G2_DNA_DAMAGE_CHECKPOINT	29	-0.628786	-1.97839	0.00196464	0.00942134	0.535	6222	tags=48%, list=18%, signal=59%
GO_NUCLEAR_IMPORT	119	-0.487894	-1.97802	0.00194175	0.00942536	0.536	3999	tags=37%, list=11%, signal=42%
GO_NEGATIVE_REGULATION_OF_PROTEIN_MODIFICATION_BY_SMALL_PROTEIN_CONJUGATION_OR_REMOVAL	130	-0.534286	-1.98136	0.00580271	0.00944093	0.527	7298	tags=54%, list=21%, signal=68%
GO_DNA_SECONDARY_STRUCTURE_BINDING	24	-0.723091	-1.97856	0	0.00944497	0.532	4102	tags=63%, list=12%, signal=71%
GO_POSITIVE_REGULATION_OF_CHROMOSOME_ORGANIZATION	132	-0.499449	-1.98029	0	0.00948879	0.529	3179	tags=35%, list=9%, signal=38%
GO_SEX_CHROMOSOME	23	-0.693476	-1.97868	0	0.00949477	0.532	2492	tags=52%, list=7%, signal=56%
GO_CHROMOSOME_CONDENSATION	26	-0.715957	-1.98059	0.00207039	0.00950601	0.527	6307	tags=69%, list=18%, signal=84%
GO_RNA_METHYLATION	42	-0.573822	-1.97878	0.00186567	0.00953088	0.531	4511	tags=38%, list=13%, signal=44%
GO_PROTEIN_SUMOYLATION	103	-0.584875	-1.97915	0	0.00955699	0.53	5246	tags=50%, list=15%, signal=59%
GO_TRANSCRIPTION_ELONGATION_FROM_RNA_POLYMERASE_II_PROMOTER	67	-0.558443	-1.97254	0	0.00962606	0.552	5614	tags=54%, list=16%, signal=64%
GO_POSITIVE_REGULATION_OF_TELOMERE_MAINTENANCE	41	-0.626505	-1.97061	0.0019305	0.00964935	0.554	3011	tags=46%, list=9%, signal=51%
GO_MICROTUBULE_ORGANIZING_CENTER_PART	130	-0.513229	-1.96937	0	0.00969286	0.558	2555	tags=28%, list=7%, signal=31%
GO_TELOMERASE_HOLOENZYME_COMPLEX	19	-0.755718	-1.97066	0	0.00969995	0.554	2223	tags=68%, list=6%, signal=73%
GO_DOUBLE_STRAND_BREAK_REPAIR	141	-0.547178	-1.97127	0.00194175	0.00971876	0.554	6869	tags=52%, list=20%, signal=65%
GO_TRNA_MODIFICATION	47	-0.6156	-1.96948	0.00191939	0.00972829	0.558	6145	tags=60%, list=17%, signal=72%
GO_METAPHASE_PLATE_CONGRESSION	39	-0.639464	-1.96826	0	0.0098068	0.566	2012	tags=44%, list=6%, signal=46%
GO_REGULATION_OF_CELL_DIVISION	253	-0.45467	-1.96602	0.00428265	0.0100122	0.572	2616	tags=28%, list=7%, signal=30%
GO_DNA_MODIFICATION	72	-0.494678	-1.96363	0.00206612	0.0101488	0.581	5347	tags=40%, list=15%, signal=47%
GO_REGULATION_OF_PROTEIN_UBIQUITINATION_INVOLVED_IN_UBIQUITIN_DEPENDENT_PROTEIN_CATABOLIC_PROCESS	102	-0.567545	-1.9606	0.0077821	0.0104584	0.587	6940	tags=57%, list=20%, signal=71%
GO_UBIQUITIN_LIKE_PROTEIN_CONJUGATING_ENZYME_ACTIVITY	27	-0.605453	-1.95962	0.00189753	0.0105076	0.591	2793	tags=41%, list=8%, signal=44%
GO_METHYLATION	229	-0.42972	-1.95541	0.00194175	0.0108917	0.605	5163	tags=33%, list=15%, signal=38%
GO_RECIPROCAL_DNA_RECOMBINATION	35	-0.62604	-1.9562	0	0.0109181	0.604	6249	tags=57%, list=18%, signal=69%
GO_REGULATION_OF_SIGNAL_TRANSDUCTION_BY_P53_CLASS_MEDIATOR	150	-0.499504	-1.95562	0	0.0109283	0.604	6609	tags=47%, list=19%, signal=58%
GO_CENTROSOME	437	-0.451553	-1.95254	0	0.011133	0.61	5262	tags=36%, list=15%, signal=41%
GO_MATURATION_OF_5_8S_RRNA_FROM_TRICISTRONIC_RRNA_TRANSCRIPT_SSU_RRNA_5_8S_RRNA_LSU_RRNA_	19	-0.777758	-1.95268	0	0.0111638	0.61	5239	tags=74%, list=15%, signal=87%
GO_SAGA_TYPE_COMPLEX	30	-0.626305	-1.95137	0	0.0111642	0.613	8294	tags=73%, list=24%, signal=96%
GO_PRE_MRNA_BINDING	23	-0.687501	-1.95147	0	0.0112088	0.613	2624	tags=48%, list=7%, signal=52%
GO_G1_DNA_DAMAGE_CHECKPOINT	67	-0.526319	-1.9488	0.0019802	0.0112265	0.624	4661	tags=43%, list=13%, signal=50%
GO_DNA_REPLICATION_INITIATION	28	-0.794555	-1.9498	0.00392927	0.0112334	0.618	1209	tags=61%, list=3%, signal=63%
GO_PROTEIN_EXPORT_FROM_NUCLEUS	27	-0.576702	-1.94819	0	0.0112516	0.627	5541	tags=52%, list=16%, signal=62%
GO_NUCLEOSOMAL_DNA_BINDING	29	-0.706834	-1.94933	0	0.0112542	0.622	6608	tags=72%, list=19%, signal=89%
GO_SOMATIC_DIVERSIFICATION_OF_IMMUNE_RECEPTORS	38	-0.586746	-1.95005	0	0.0112581	0.617	2551	tags=42%, list=7%, signal=45%
GO_NUCLEOTIDYLTRANSFERASE_ACTIVITY	111	-0.485204	-1.94886	0.00187617	0.0112711	0.624	5612	tags=41%, list=16%, signal=49%
GO_SPLICEOSOMAL_SNRNP_ASSEMBLY	34	-0.722372	-1.94635	0.00380952	0.0112837	0.632	8084	tags=88%, list=23%, signal=114%
GO_POSTTRANSCRIPTIONAL_REGULATION_OF_GENE_EXPRESSION	405	-0.430072	-1.94664	0	0.0113157	0.632	6324	tags=42%, list=18%, signal=51%
GO_HISTONE_METHYLTRANSFERASE_COMPLEX	59	-0.614525	-1.94681	0	0.01136	0.632	4927	tags=56%, list=14%, signal=65%
GO_REGULATION_OF_LIGASE_ACTIVITY	127	-0.519189	-1.94432	0.00775194	0.0114222	0.635	4959	tags=46%, list=14%, signal=53%
GO_ANAPHASE_PROMOTING_COMPLEX	19	-0.696294	-1.94347	0	0.0114768	0.641	4377	tags=63%, list=12%, signal=72%
GO_ANAPHASE_PROMOTING_COMPLEX_DEPENDENT_CATABOLIC_PROCESS	75	-0.671916	-1.9413	0.00795229	0.0117228	0.651	4959	tags=61%, list=14%, signal=71%
GO_CHROMOSOME_TELOMERIC_REGION	144	-0.529912	-1.93871	0.00191939	0.0120055	0.657	6795	tags=52%, list=19%, signal=64%
GO_SMALL_SUBUNIT_PROCESSOME	31	-0.683185	-1.93683	0.00389864	0.01221	0.666	6863	tags=65%, list=20%, signal=80%
GO_NEGATIVE_REGULATION_OF_CYTOSKELETON_ORGANIZATION	200	-0.464273	-1.9351	0.00575816	0.012329	0.67	2632	tags=28%, list=7%, signal=30%
GO_RNA_PHOSPHODIESTER_BOND_HYDROLYSIS_ENDONUCLEOLYTIC	53	-0.565288	-1.9352	0	0.0123636	0.67	6635	tags=58%, list=19%, signal=72%
GO_PRECATALYTIC_SPLICEOSOME	21	-0.796324	-1.93268	0	0.0124985	0.678	5159	tags=76%, list=15%, signal=89%
GO_PROTEIN_DNA_COMPLEX_SUBUNIT_ORGANIZATION	217	-0.511168	-1.93326	0	0.0125064	0.676	5367	tags=42%, list=15%, signal=50%
GO_HISTONE_KINASE_ACTIVITY	17	-0.734342	-1.93143	0	0.0125513	0.679	1827	tags=47%, list=5%, signal=50%
GO_SOMATIC_RECOMBINATION_OF_IMMUNOGLOBULIN_GENE_SEGMENTS	20	-0.651424	-1.93174	0	0.0125639	0.679	6188	tags=65%, list=18%, signal=79%
GO_MRNA_BINDING	140	-0.475782	-1.9279	0	0.0127774	0.684	6282	tags=48%, list=18%, signal=58%
GO_CENTRIOLE	88	-0.546895	-1.9281	0.00204082	0.0128031	0.684	4760	tags=35%, list=14%, signal=41%
GO_NUCLEOLAR_PART	56	-0.676777	-1.92873	0.00573614	0.0128321	0.684	5967	tags=68%, list=17%, signal=82%
GO_RIBOSOMAL_LARGE_SUBUNIT_BIOGENESIS	46	-0.762856	-1.92812	0.00194175	0.0128629	0.684	6210	tags=78%, list=18%, signal=95%
GO_REGULATION_OF_CELLULAR_PROTEIN_CATABOLIC_PROCESS	253	-0.419401	-1.92355	0.0018797	0.0131405	0.701	7409	tags=45%, list=21%, signal=57%
GO_DNA_DEPENDENT_DNA_REPLICATION_MAINTENANCE_OF_FIDELITY	18	-0.75559	-1.92367	0.00188679	0.0131883	0.701	3891	tags=61%, list=11%, signal=69%
GO_REGULATION_OF_PROTEIN_MODIFICATION_BY_SMALL_PROTEIN_CONJUGATION_OR_REMOVAL	261	-0.420021	-1.92422	0.00193798	0.0132014	0.698	7307	tags=44%, list=21%, signal=55%
GO_PEPTIDYL_LYSINE_MODIFICATION	270	-0.48471	-1.92392	0	0.0132083	0.701	7067	tags=47%, list=20%, signal=59%
GO_TRANSCRIPTION_COUPLED_NUCLEOTIDE_EXCISION_REPAIR	66	-0.566854	-1.92466	0.00364964	0.0132128	0.697	4153	tags=47%, list=12%, signal=53%
GO_SPINDLE_MIDZONE	26	-0.698841	-1.9247	0.00990099	0.013261	0.697	2603	tags=58%, list=7%, signal=62%
GO_MICROTUBULE_CYTOSKELETON_ORGANIZATION	305	-0.455918	-1.91712	0.00590551	0.0140901	0.714	3159	tags=30%, list=9%, signal=32%
GO_RRNA_BINDING	53	-0.715203	-1.91651	0.00392927	0.0141413	0.715	2712	tags=55%, list=8%, signal=59%
GO_DNA_N_GLYCOSYLASE_ACTIVITY	15	-0.729437	-1.91456	0	0.0144016	0.724	4102	tags=67%, list=12%, signal=75%
GO_POSITIVE_REGULATION_OF_HISTONE_METHYLATION	26	-0.640117	-1.91162	0.00188679	0.014603	0.734	5575	tags=50%, list=16%, signal=59%
GO_POSITIVE_REGULATION_OF_DNA_REPLICATION	83	-0.497212	-1.91233	0.00207469	0.0146146	0.732	3011	tags=35%, list=9%, signal=38%
GO_NEGATIVE_REGULATION_OF_PROTEIN_COMPLEX_DISASSEMBLY	153	-0.486271	-1.91181	0.00764818	0.0146394	0.733	2632	tags=31%, list=7%, signal=33%
GO_REGULATION_OF_DNA_BIOSYNTHETIC_PROCESS	85	-0.508944	-1.9125	0.00389864	0.0146539	0.732	3201	tags=39%, list=9%, signal=43%
GO_POSITIVE_REGULATION_OF_DNA_REPAIR	29	-0.582633	-1.90856	0.00198413	0.0150218	0.742	7298	tags=59%, list=21%, signal=74%
GO_MITOTIC_G2_M_TRANSITION_CHECKPOINT	16	-0.671095	-1.90704	0.0019802	0.0151459	0.744	2627	tags=38%, list=7%, signal=41%
GO_TRNA_SPECIFIC_RIBONUCLEASE_ACTIVITY	16	-0.754627	-1.90711	0	0.0151856	0.744	6127	tags=81%, list=17%, signal=98%
GO_NUCLEAR_TRANSPORT	330	-0.420678	-1.90611	0	0.0152201	0.746	5614	tags=38%, list=16%, signal=45%
GO_POSITIVE_REGULATION_OF_MITOTIC_CELL_CYCLE	115	-0.474543	-1.90435	0.00419287	0.015436	0.752	3170	tags=31%, list=9%, signal=34%
GO_NUCLEOTIDE_EXCISION_REPAIR_DNA_INCISION	38	-0.603534	-1.90276	0.00380952	0.0155242	0.757	2403	tags=47%, list=7%, signal=51%
GO_HISTONE_EXCHANGE	46	-0.630661	-1.90301	0.008	0.0155518	0.757	1632	tags=41%, list=5%, signal=43%
GO_GENE_SILENCING_BY_RNA	122	-0.505071	-1.90311	0.00396825	0.0156035	0.757	3903	tags=39%, list=11%, signal=43%
GO_RNA_POLYMERASE_COMPLEX	112	-0.496573	-1.90158	0.00373134	0.0156862	0.758	7611	tags=53%, list=22%, signal=67%
GO_POSITIVE_REGULATION_OF_CELL_CYCLE	305	-0.41872	-1.90106	0.00203252	0.0156906	0.758	3309	tags=28%, list=9%, signal=30%
GO_NUCLEUS_ORGANIZATION	122	-0.464548	-1.89899	0	0.0159344	0.763	5205	tags=42%, list=15%, signal=49%
GO_PRESPLICEOSOME	19	-0.732564	-1.89748	0.00724638	0.0161353	0.765	5557	tags=58%, list=16%, signal=69%
GO_MATURATION_OF_5_8S_RRNA	27	-0.713747	-1.89672	0.00198807	0.0161738	0.766	6635	tags=70%, list=19%, signal=87%
GO_DNA_POLYMERASE_ACTIVITY	31	-0.564422	-1.89611	0.00743494	0.0162041	0.767	2009	tags=35%, list=6%, signal=38%
GO_MITOTIC_SPINDLE_ORGANIZATION	63	-0.600625	-1.89384	0.0137255	0.0162281	0.773	2482	tags=41%, list=7%, signal=44%
GO_NUCLEAR_TRANSCRIBED_MRNA_CATABOLIC_PROCESS_NONSENSE_MEDIATED_DECAY	107	-0.75942	-1.89413	0.00575816	0.0162526	0.772	6082	tags=84%, list=17%, signal=101%
GO_REGULATION_OF_DOUBLE_STRAND_BREAK_REPAIR	30	-0.602657	-1.89453	0.00197239	0.0162665	0.772	5944	tags=53%, list=17%, signal=64%
GO_CHROMATIN_MODIFICATION	480	-0.452156	-1.89465	0.00187266	0.0163114	0.772	6804	tags=43%, list=19%, signal=53%
GO_REGULATION_OF_DNA_METABOLIC_PROCESS	302	-0.442663	-1.89497	0	0.0163288	0.771	3648	tags=32%, list=10%, signal=36%
GO_ENDORIBONUCLEASE_ACTIVITY	44	-0.544277	-1.89145	0.0037594	0.0165984	0.776	6485	tags=57%, list=18%, signal=70%
GO_BLASTOCYST_DEVELOPMENT	56	-0.49695	-1.88611	0	0.0173935	0.789	6379	tags=45%, list=18%, signal=54%
GO_CENTROMERE_COMPLEX_ASSEMBLY	41	-0.679551	-1.88642	0.00592885	0.0174042	0.788	1632	tags=46%, list=5%, signal=49%
GO_POSITIVE_REGULATION_OF_PROTEIN_MODIFICATION_BY_SMALL_PROTEIN_CONJUGATION_OR_REMOVAL	185	-0.440729	-1.88131	0.00383142	0.018072	0.802	7007	tags=44%, list=20%, signal=55%
GO_PCG_PROTEIN_COMPLEX	42	-0.600205	-1.88161	0.00383877	0.0181047	0.802	7610	tags=69%, list=22%, signal=88%
GO_UBIQUITIN_LIKE_PROTEIN_BINDING	108	-0.438179	-1.88194	0.00183824	0.0181189	0.8	5944	tags=41%, list=17%, signal=49%
GO_NEGATIVE_REGULATION_OF_TRANSLATIONAL_INITIATION	20	-0.648912	-1.88202	0.00190476	0.0181735	0.798	2616	tags=45%, list=7%, signal=49%
GO_RIBOSOMAL_SMALL_SUBUNIT_BIOGENESIS	48	-0.66674	-1.87695	0.00954198	0.0186643	0.817	5853	tags=60%, list=17%, signal=72%
GO_NEGATIVE_REGULATION_OF_MRNA_METABOLIC_PROCESS	32	-0.606656	-1.87699	0.00371747	0.0187271	0.816	4934	tags=53%, list=14%, signal=62%
GO_DNA_PACKAGING	176	-0.521742	-1.87612	0.010661	0.0187728	0.82	5396	tags=43%, list=15%, signal=51%
GO_NUCLEAR_BODY	317	-0.435901	-1.87474	0.00185874	0.018961	0.823	5415	tags=39%, list=15%, signal=45%
GO_REGULATION_OF_MAMMARY_GLAND_EPITHELIAL_CELL_PROLIFERATION	16	-0.65048	-1.87396	0.00400802	0.0190353	0.824	7562	tags=56%, list=22%, signal=72%
GO_RNA_POLYMERASE_ACTIVITY	41	-0.61189	-1.87265	0.013308	0.0192008	0.826	5550	tags=54%, list=16%, signal=64%
GO_DNA_SYNTHESIS_INVOLVED_IN_DNA_REPAIR	65	-0.583657	-1.87141	0.00582524	0.0193573	0.83	4153	tags=48%, list=12%, signal=54%
GO_RRNA_METHYLATION	16	-0.689876	-1.87071	0.00578035	0.0194196	0.832	2180	tags=38%, list=6%, signal=40%
GO_GAMMA_TUBULIN_COMPLEX	19	-0.618593	-1.86997	0.0114943	0.0194707	0.833	2529	tags=42%, list=7%, signal=45%
GO_POSITIVE_REGULATION_OF_DNA_METABOLIC_PROCESS	164	-0.450282	-1.86783	0.00207039	0.0198042	0.84	3011	tags=30%, list=9%, signal=33%
GO_REGULATION_OF_DOUBLE_STRAND_BREAK_REPAIR_VIA_HOMOLOGOUS_RECOMBINATION	15	-0.70564	-1.86429	0.00587084	0.0202879	0.847	2900	tags=60%, list=8%, signal=65%
GO_MEDIATOR_COMPLEX	29	-0.549178	-1.86457	0.00186916	0.020303	0.847	6602	tags=48%, list=19%, signal=59%
GO_DNA_REPLICATION_INDEPENDENT_NUCLEOSOME_ORGANIZATION	46	-0.637775	-1.86486	0.0136986	0.0203373	0.847	4974	tags=52%, list=14%, signal=61%
GO_REGULATION_OF_RESPONSE_TO_DNA_DAMAGE_STIMULUS	125	-0.451089	-1.86281	0	0.0204687	0.847	6004	tags=40%, list=17%, signal=48%
GO_POSITIVE_REGULATION_OF_CHROMOSOME_SEGREGATION	23	-0.621453	-1.86069	0.00761905	0.0207943	0.853	2958	tags=48%, list=8%, signal=52%
GO_REGULATION_OF_DNA_DEPENDENT_DNA_REPLICATION	38	-0.59931	-1.86017	0.0137255	0.0208112	0.855	3052	tags=47%, list=9%, signal=52%
GO_TRNA_METHYLTRANSFERASE_ACTIVITY	15	-0.648516	-1.8594	0.00392157	0.0208921	0.857	4511	tags=53%, list=13%, signal=61%
GO_INO80_TYPE_COMPLEX	19	-0.635182	-1.85882	0.00574713	0.0209258	0.857	5512	tags=58%, list=16%, signal=69%
GO_TELOMERE_ORGANIZATION	98	-0.535581	-1.85636	0.00587084	0.021299	0.867	2478	tags=38%, list=7%, signal=41%
GO_TELOMERE_MAINTENANCE_VIA_TELOMERASE	15	-0.66301	-1.85651	0.00199601	0.0213504	0.867	2241	tags=53%, list=6%, signal=57%
GO_ERROR_PRONE_TRANSLESION_SYNTHESIS	19	-0.65695	-1.85343	0.00925926	0.0217627	0.871	6324	tags=74%, list=18%, signal=90%
GO_NUCLEOTIDE_EXCISION_REPAIR_DNA_GAP_FILLING	23	-0.663148	-1.85286	0.0115607	0.0217895	0.871	8317	tags=87%, list=24%, signal=114%
GO_DNA_HELICASE_ACTIVITY	49	-0.618176	-1.85072	0.0153846	0.0220264	0.874	2220	tags=41%, list=6%, signal=44%
GO_REGULATION_OF_TELOMERE_MAINTENANCE	59	-0.559084	-1.85017	0.0115163	0.0220628	0.875	3888	tags=46%, list=11%, signal=51%
GO_RRNA_TRANSCRIPTION	17	-0.654303	-1.85082	0.00387597	0.0220964	0.874	5143	tags=65%, list=15%, signal=76%
GO_MITOTIC_SPINDLE	49	-0.571213	-1.85102	0.012024	0.022139	0.872	3097	tags=45%, list=9%, signal=49%
GO_NCRNA_CATABOLIC_PROCESS	19	-0.653428	-1.8469	0.004158	0.0227036	0.876	6082	tags=63%, list=17%, signal=76%
GO_REGULATION_OF_TRANSCRIPTION_FROM_RNA_POLYMERASE_I_PROMOTER	22	-0.604026	-1.84517	0.00790514	0.0228851	0.88	7692	tags=59%, list=22%, signal=76%
GO_NEGATIVE_REGULATION_OF_CELLULAR_PROTEIN_CATABOLIC_PROCESS	56	-0.50698	-1.84558	0.00193798	0.0228941	0.879	7950	tags=55%, list=23%, signal=71%
GO_PRERIBOSOME_LARGE_SUBUNIT_PRECURSOR	21	-0.791174	-1.84196	0.00589391	0.0229577	0.885	6210	tags=86%, list=18%, signal=104%
GO_REGULATION_OF_PROTEIN_CATABOLIC_PROCESS	366	-0.37314	-1.84392	0	0.0229687	0.883	5858	tags=35%, list=17%, signal=42%
GO_PROTEIN_ALKYLATION	98	-0.463582	-1.84457	0.0020284	0.0229693	0.88	5130	tags=36%, list=15%, signal=42%
GO_CHROMATIN_DNA_BINDING	78	-0.502432	-1.84166	0.00419287	0.0229702	0.886	6959	tags=51%, list=20%, signal=64%
GO_NUCLEAR_TRANSCRIBED_MRNA_CATABOLIC_PROCESS_DEADENYLATION_DEPENDENT_DECAY	50	-0.511929	-1.8422	0	0.0230039	0.885	1799	tags=36%, list=5%, signal=38%
GO_NEGATIVE_REGULATION_OF_HISTONE_MODIFICATION	33	-0.55556	-1.84394	0.00198807	0.0230414	0.883	9250	tags=58%, list=26%, signal=78%
GO_U1_SNRNP	16	-0.786367	-1.84098	0.00750469	0.0230462	0.887	2624	tags=56%, list=7%, signal=61%
GO_RIBONUCLEOPROTEIN_GRANULE	132	-0.451778	-1.84239	0.0041841	0.0230515	0.885	6486	tags=44%, list=18%, signal=54%
GO_ENDORIBONUCLEASE_ACTIVITY_PRODUCING_5_PHOSPHOMONOESTERS	25	-0.650977	-1.84012	0.00757576	0.0231231	0.888	6127	tags=68%, list=17%, signal=82%
GO_REGULATION_OF_CELL_CYCLE_G2_M_PHASE_TRANSITION	56	-0.52738	-1.84242	0.00202429	0.023128	0.885	5701	tags=43%, list=16%, signal=51%
GO_RNA_PHOSPHODIESTER_BOND_HYDROLYSIS_EXONUCLEOLYTIC	32	-0.538158	-1.84015	0.00772201	0.0232014	0.888	1799	tags=38%, list=5%, signal=39%
GO_NEGATIVE_REGULATION_OF_CELL_CYCLE	397	-0.383333	-1.84246	0.0019084	0.0232052	0.885	4730	tags=29%, list=13%, signal=34%
GO_REGULATION_OF_CELL_CYCLE_G1_S_PHASE_TRANSITION	136	-0.419727	-1.83726	0.00378788	0.02371	0.89	3309	tags=29%, list=9%, signal=32%
GO_FEMALE_MEIOTIC_DIVISION	20	-0.627208	-1.83458	0.0130152	0.0240379	0.896	6188	tags=65%, list=18%, signal=79%
GO_REGULATION_OF_DNA_TEMPLATED_TRANSCRIPTION_ELONGATION	35	-0.520853	-1.83463	0.00914077	0.0241037	0.896	3578	tags=37%, list=10%, signal=41%
GO_REGULATION_OF_CENTROSOME_CYCLE	37	-0.583805	-1.83528	0.00809717	0.0241112	0.895	3933	tags=46%, list=11%, signal=52%
GO_CENTRIOLE_ASSEMBLY	16	-0.740378	-1.83384	0.00198413	0.0241135	0.897	2303	tags=50%, list=7%, signal=53%
GO_SMN_SM_PROTEIN_COMPLEX	16	-0.797971	-1.83304	0.00974659	0.0241359	0.897	5415	tags=88%, list=15%, signal=103%
GO_MATURATION_OF_SSU_RRNA_FROM_TRICISTRONIC_RRNA_TRANSCRIPT_SSU_RRNA_5_8S_RRNA_LSU_RRNA_	30	-0.662769	-1.83327	0.0094162	0.0241488	0.897	5149	tags=57%, list=15%, signal=66%
GO_POSITIVE_REGULATION_OF_LIGASE_ACTIVITY	108	-0.51748	-1.83473	0.0177165	0.024169	0.896	4959	tags=46%, list=14%, signal=54%
GO_TRANSCRIPTION_ELONGATION_FACTOR_COMPLEX	34	-0.539632	-1.83164	0.00190114	0.02437	0.9	3069	tags=38%, list=9%, signal=42%
GO_POSTREPLICATION_REPAIR	47	-0.537087	-1.82556	0.00588235	0.0256079	0.906	6660	tags=55%, list=19%, signal=68%
GO_CHROMATIN_ASSEMBLY_OR_DISASSEMBLY	164	-0.509258	-1.82587	0.0124224	0.0256134	0.906	5367	tags=43%, list=15%, signal=50%
GO_SOMATIC_DIVERSIFICATION_OF_IMMUNOGLOBULINS	27	-0.567417	-1.82339	0.00195695	0.0260611	0.911	4235	tags=48%, list=12%, signal=55%
GO_SNORNA_BINDING	23	-0.685979	-1.82201	0.00787402	0.0261739	0.914	6863	tags=70%, list=20%, signal=86%
GO_CLEAVAGE_INVOLVED_IN_RRNA_PROCESSING	19	-0.705769	-1.82126	0.00996016	0.0262504	0.914	5239	tags=63%, list=15%, signal=74%
GO_GENE_SILENCING	188	-0.466848	-1.82206	0.00603622	0.0262527	0.914	3903	tags=34%, list=11%, signal=38%
GO_NEGATIVE_REGULATION_OF_CELL_CYCLE_G2_M_PHASE_TRANSITION	22	-0.563469	-1.82211	0.00972763	0.0263216	0.914	5701	tags=41%, list=16%, signal=49%
GO_DNA_DIRECTED_DNA_POLYMERASE_ACTIVITY	24	-0.582682	-1.81998	0.00934579	0.0264643	0.915	1209	tags=38%, list=3%, signal=39%
GO_REGULATION_OF_NUCLEASE_ACTIVITY	22	-0.55625	-1.81867	0.00792079	0.0267259	0.915	4628	tags=55%, list=13%, signal=63%
GO_REGULATION_OF_CELL_CYCLE_ARREST	97	-0.442313	-1.81786	0.0139721	0.0268336	0.916	7104	tags=45%, list=20%, signal=57%
GO_POSITIVE_REGULATION_OF_CELLULAR_PROTEIN_CATABOLIC_PROCESS	181	-0.418741	-1.81496	0.00575816	0.0275	0.917	6940	tags=43%, list=20%, signal=53%
GO_EXODEOXYRIBONUCLEASE_ACTIVITY	15	-0.717454	-1.81373	0.00573614	0.0277136	0.919	5706	tags=80%, list=16%, signal=95%
GO_HISTONE_PHOSPHORYLATION	22	-0.657259	-1.81307	0.0100402	0.0277868	0.919	2495	tags=45%, list=7%, signal=49%
GO_TRANSLATIONAL_INITIATION	129	-0.718914	-1.81236	0.0176125	0.0277974	0.921	4282	tags=69%, list=12%, signal=78%
GO_STRAND_DISPLACEMENT	25	-0.73412	-1.81243	0.00761905	0.0278657	0.92	4590	tags=64%, list=13%, signal=74%
GO_CHROMOSOME_LOCALIZATION	55	-0.55138	-1.81087	0.0124481	0.0281049	0.921	2392	tags=36%, list=7%, signal=39%
GO_NEGATIVE_REGULATION_OF_CHROMATIN_MODIFICATION	42	-0.532994	-1.8081	0.00206186	0.0288266	0.924	9250	tags=55%, list=26%, signal=74%
GO_90S_PRERIBOSOME	23	-0.720281	-1.80752	0.00195312	0.0288908	0.925	8731	tags=83%, list=25%, signal=110%
GO_REGULATION_OF_TELOMERASE_RNA_LOCALIZATION_TO_CAJAL_BODY	15	-0.822016	-1.80609	0.00601202	0.029147	0.927	2766	tags=87%, list=8%, signal=94%
GO_RIBOSOMAL_LARGE_SUBUNIT_ASSEMBLY	22	-0.788452	-1.80506	0.00397614	0.029257	0.927	2881	tags=68%, list=8%, signal=74%
GO_DNA_REPLICATION_FACTOR_A_COMPLEX	15	-0.644565	-1.80461	0.0113422	0.0292634	0.927	5111	tags=67%, list=15%, signal=78%
GO_POSITIVE_REGULATION_OF_CELL_CYCLE_G1_S_PHASE_TRANSITION	27	-0.516809	-1.80509	0.0019084	0.0293437	0.927	1867	tags=30%, list=5%, signal=31%
GO_PURINE_NTP_DEPENDENT_HELICASE_ACTIVITY	91	-0.512795	-1.80371	0.0211946	0.0293609	0.929	5790	tags=46%, list=16%, signal=55%
GO_HISTONE_LYSINE_N_METHYLTRANSFERASE_ACTIVITY	35	-0.556697	-1.80385	0.00603622	0.0294128	0.929	4514	tags=43%, list=13%, signal=49%
GO_TELOMERIC_DNA_BINDING	27	-0.577345	-1.80303	0.00568182	0.0294396	0.929	3617	tags=44%, list=10%, signal=50%
GO_TRANSCRIPTION_FROM_RNA_POLYMERASE_III_PROMOTER	36	-0.581579	-1.80238	0.015873	0.0295354	0.929	4260	tags=42%, list=12%, signal=47%
GO_NUCLEAR_CHROMATIN	271	-0.429044	-1.79757	0.0155642	0.0307081	0.935	7124	tags=42%, list=20%, signal=53%
GO_LYSINE_N_METHYLTRANSFERASE_ACTIVITY	41	-0.522182	-1.79676	0.00196464	0.0308135	0.935	6106	tags=46%, list=17%, signal=56%
GO_U2_TYPE_SPLICEOSOMAL_COMPLEX	28	-0.626925	-1.79555	0.0145985	0.0310471	0.935	5557	tags=50%, list=16%, signal=59%
GO_MIDBODY	121	-0.457284	-1.79381	0.0114286	0.0313357	0.936	2751	tags=30%, list=8%, signal=32%
GO_NCRNA_TRANSCRIPTION	76	-0.490732	-1.79389	0.00924214	0.0314004	0.936	5668	tags=45%, list=16%, signal=53%
GO_PRONUCLEUS	15	-0.761498	-1.78704	0.00399202	0.0330954	0.941	5841	tags=67%, list=17%, signal=80%
GO_U5_SNRNP	15	-0.767367	-1.78508	0.00965251	0.0335658	0.943	2985	tags=67%, list=8%, signal=73%
GO_COVALENT_CHROMATIN_MODIFICATION	307	-0.435867	-1.78475	0.00943396	0.0335863	0.943	6708	tags=41%, list=19%, signal=50%
GO_NEGATIVE_REGULATION_OF_RNA_SPLICING	22	-0.65198	-1.78069	0	0.0335924	0.947	4934	tags=59%, list=14%, signal=69%
GO_REGULATION_OF_CELL_CYCLE_CHECKPOINT	25	-0.591549	-1.78088	0.0212766	0.0336303	0.947	2616	tags=56%, list=7%, signal=60%
GO_DNA_DEPENDENT_ATPASE_ACTIVITY	76	-0.560667	-1.781	0.0115163	0.0336762	0.947	4489	tags=45%, list=13%, signal=51%
GO_POSITIVE_REGULATION_OF_DNA_TEMPLATED_TRANSCRIPTION_ELONGATION	19	-0.624587	-1.78154	0.0075188	0.033745	0.946	2852	tags=42%, list=8%, signal=46%
GO_MITOTIC_CYTOKINESIS	28	-0.600447	-1.78109	0.00824742	0.0337489	0.947	1537	tags=36%, list=4%, signal=37%
GO_ENDONUCLEASE_ACTIVITY_ACTIVE_WITH_EITHER_RIBO_OR_DEOXYRIBONUCLEIC_ACIDS_AND_PRODUCING_5_PHOSPHOMONOESTERS	33	-0.589224	-1.78157	0.00978474	0.0338351	0.946	6127	tags=58%, list=17%, signal=70%
GO_RIBOSOME_ASSEMBLY	47	-0.685533	-1.78178	0.0177165	0.0338691	0.946	5862	tags=72%, list=17%, signal=87%
GO_PROTEIN_ACETYLATION	112	-0.446778	-1.78349	0.00959693	0.0338846	0.945	8387	tags=54%, list=24%, signal=70%
GO_RRNA_CATABOLIC_PROCESS	15	-0.682357	-1.78188	0.011583	0.0339365	0.946	6082	tags=67%, list=17%, signal=81%
GO_ERROR_FREE_TRANSLESION_SYNTHESIS	17	-0.669342	-1.78287	0.0172745	0.0339402	0.946	4153	tags=65%, list=12%, signal=73%
GO_NEGATIVE_REGULATION_OF_DNA_REPLICATION	46	-0.534817	-1.78189	0.00198413	0.0340342	0.946	5930	tags=48%, list=17%, signal=57%
GO_POSITIVE_REGULATION_OF_CELL_CYCLE_ARREST	76	-0.459233	-1.78207	0.0139165	0.0340877	0.946	4175	tags=37%, list=12%, signal=42%
GO_CHROMATIN	407	-0.420237	-1.77357	0.0158416	0.0353416	0.95	7209	tags=43%, list=21%, signal=53%
GO_REGULATION_OF_MRNA_SPLICING_VIA_SPLICEOSOME	59	-0.542105	-1.77384	0.0154143	0.0353557	0.95	6282	tags=49%, list=18%, signal=60%
GO_PROTEASOMAL_PROTEIN_CATABOLIC_PROCESS	255	-0.401352	-1.7726	0.00723327	0.0353859	0.951	5943	tags=37%, list=17%, signal=44%
GO_NUCLEAR_ENVELOPE_REASSEMBLY	17	-0.661656	-1.77408	0.0114504	0.035387	0.95	6496	tags=71%, list=18%, signal=87%
GO_RNA_DEPENDENT_DNA_BIOSYNTHETIC_PROCESS	19	-0.588879	-1.77218	0.0136719	0.0354005	0.951	3025	tags=47%, list=9%, signal=52%
GO_MITOCHONDRIAL_RNA_METABOLIC_PROCESS	22	-0.613115	-1.77177	0.022	0.0354289	0.951	5742	tags=41%, list=16%, signal=49%
GO_REGULATION_OF_PROTEIN_COMPLEX_DISASSEMBLY	195	-0.433447	-1.7726	0.0116505	0.0354856	0.951	2632	tags=26%, list=7%, signal=28%
GO_NUCLEAR_ENVELOPE	369	-0.36202	-1.76859	0.00198413	0.0361823	0.955	6136	tags=36%, list=17%, signal=43%
GO_RNA_METHYLTRANSFERASE_ACTIVITY	36	-0.533009	-1.76776	0.0155945	0.0362639	0.955	4511	tags=36%, list=13%, signal=41%
GO_LIGAND_DEPENDENT_NUCLEAR_RECEPTOR_TRANSCRIPTION_COACTIVATOR_ACTIVITY	49	-0.487002	-1.76863	0.00968992	0.0362741	0.954	6804	tags=43%, list=19%, signal=53%
GO_INTERCELLULAR_BRIDGE	38	-0.47178	-1.76776	0.00387597	0.0363628	0.955	5926	tags=39%, list=17%, signal=47%
GO_POSITIVE_REGULATION_OF_G1_S_TRANSITION_OF_MITOTIC_CELL_CYCLE	23	-0.517248	-1.76616	0.00564972	0.0363912	0.957	1867	tags=30%, list=5%, signal=32%
GO_PROTEIN_LOCALIZATION_TO_ENDOPLASMIC_RETICULUM	113	-0.721607	-1.7665	0.0251938	0.0364837	0.957	6056	tags=74%, list=17%, signal=90%
GO_REGULATION_OF_PROTEASOMAL_PROTEIN_CATABOLIC_PROCESS	165	-0.374476	-1.76681	0.00182482	0.0364848	0.957	3983	tags=28%, list=11%, signal=32%
GO_CYTOPLASMIC_EXOSOME_RNASE_COMPLEX_	15	-0.67161	-1.76617	0.0173077	0.0364885	0.957	5347	tags=53%, list=15%, signal=63%
GO_REGULATION_OF_HISTONE_H3_K4_METHYLATION	23	-0.568474	-1.76423	0.0118343	0.0368473	0.957	9607	tags=61%, list=27%, signal=84%
GO_REGULATION_OF_HISTONE_METHYLATION	47	-0.511786	-1.76166	0.00769231	0.037518	0.961	5575	tags=40%, list=16%, signal=48%
GO_SYNAPTONEMAL_COMPLEX	32	-0.54423	-1.76051	0.0112108	0.0377876	0.961	6188	tags=56%, list=18%, signal=68%
GO_BASAL_TRANSCRIPTION_MACHINERY_BINDING	19	-0.594152	-1.75896	0.0183486	0.0379959	0.961	3069	tags=47%, list=9%, signal=52%
GO_POSITIVE_REGULATION_OF_CHROMATIN_MODIFICATION	75	-0.451061	-1.759	0.011236	0.0380868	0.961	5575	tags=36%, list=16%, signal=43%
GO_CYTOSOLIC_PART	201	-0.541086	-1.75919	0.0458167	0.0381238	0.961	3256	tags=42%, list=9%, signal=46%
GO_MATURATION_OF_SSU_RRNA	36	-0.60894	-1.75808	0.0301887	0.0381797	0.962	6845	tags=56%, list=19%, signal=69%
GO_PORE_COMPLEX_ASSEMBLY	15	-0.651315	-1.75611	0.0155642	0.038706	0.964	2616	tags=40%, list=7%, signal=43%
GO_CHROMATIN_BINDING	397	-0.419946	-1.75299	0.0137795	0.03963	0.968	6785	tags=42%, list=19%, signal=51%
GO_POSITIVE_REGULATION_OF_NUCLEASE_ACTIVITY	15	-0.595734	-1.75128	0.0136452	0.0397774	0.968	4628	tags=67%, list=13%, signal=77%
GO_DNA_METHYLATION_OR_DEMETHYLATION	52	-0.471858	-1.75083	0.0175824	0.0398318	0.971	5163	tags=37%, list=15%, signal=43%
GO_REGULATION_OF_PROTEASOMAL_UBIQUITIN_DEPENDENT_PROTEIN_CATABOLIC_PROCESS	135	-0.386078	-1.75142	0	0.0398366	0.968	3983	tags=30%, list=11%, signal=33%
GO_DEOXYRIBONUCLEOTIDE_METABOLIC_PROCESS	33	-0.567561	-1.75145	0.0138889	0.0399259	0.968	5081	tags=48%, list=14%, signal=57%
GO_PROTEIN_MONOUBIQUITINATION	45	-0.527002	-1.74994	0.0134615	0.0399866	0.971	9711	tags=64%, list=28%, signal=89%
GO_NF_KAPPAB_BINDING	28	-0.526399	-1.75149	0.0129151	0.0400177	0.968	8723	tags=68%, list=25%, signal=90%
GO_FOUR_WAY_JUNCTION_DNA_BINDING	15	-0.734449	-1.74886	0.0155945	0.0401727	0.972	6249	tags=80%, list=18%, signal=97%
GO_PROTEIN_TARGETING	375	-0.415503	-1.74911	0.0205607	0.0401796	0.971	5063	tags=38%, list=14%, signal=44%
GO_HETEROCHROMATIN	60	-0.509707	-1.74708	0.0229446	0.0406081	0.972	5396	tags=47%, list=15%, signal=55%
GO_RNA_STABILIZATION	28	-0.545749	-1.74539	0.0177515	0.0410072	0.973	6264	tags=54%, list=18%, signal=65%
GO_ESTABLISHMENT_OF_PROTEIN_LOCALIZATION_TO_ENDOPLASMIC_RETICULUM	94	-0.779786	-1.74474	0.0211946	0.0411164	0.973	6056	tags=85%, list=17%, signal=103%
GO_LARGE_RIBOSOMAL_SUBUNIT	86	-0.734387	-1.74406	0.0177866	0.0411782	0.973	6001	tags=73%, list=17%, signal=88%
GO_ESC_E_Z_COMPLEX	16	-0.718022	-1.74414	0.00383142	0.0412614	0.973	7610	tags=81%, list=22%, signal=104%
GO_SPLICEOSOMAL_TRI_SNRNP_COMPLEX	24	-0.756872	-1.74274	0.0158416	0.0414953	0.974	2343	tags=63%, list=7%, signal=67%
GO_REGULATION_OF_GLUCOSE_TRANSPORT	90	-0.402689	-1.74157	0.0019685	0.0416535	0.975	4460	tags=31%, list=13%, signal=36%
GO_TRANSCRIPTION_FROM_RNA_POLYMERASE_I_PROMOTER	32	-0.570981	-1.74171	0.0242537	0.0417208	0.975	5277	tags=50%, list=15%, signal=59%
GO_EXECUTION_PHASE_OF_APOPTOSIS	52	-0.421786	-1.73979	0.00378788	0.0420967	0.975	5751	tags=42%, list=16%, signal=51%
GO_RIBOSOME	205	-0.646674	-1.73757	0.035503	0.0426119	0.976	6001	tags=60%, list=17%, signal=72%
GO_SNRNA_METABOLIC_PROCESS	70	-0.48464	-1.73758	0.0147874	0.0427138	0.976	5668	tags=43%, list=16%, signal=51%
GO_DNA_ALKYLATION	38	-0.507363	-1.73675	0.0110375	0.0428074	0.976	8809	tags=53%, list=25%, signal=70%
GO_LYSOPHOSPHOLIPID_ACYLTRANSFERASE_ACTIVITY	16	-0.557044	-1.7359	0.0102459	0.0429533	0.976	4921	tags=31%, list=14%, signal=36%
GO_DNA_REPAIR_COMPLEX	37	-0.535019	-1.73395	0.0212766	0.0434993	0.976	1390	tags=32%, list=4%, signal=34%
GO_PROTEIN_ACYLATION	142	-0.403298	-1.73258	0.011583	0.0435186	0.976	8387	tags=50%, list=24%, signal=65%
GO_POSITIVE_REGULATION_OF_RESPONSE_TO_DNA_DAMAGE_STIMULUS	51	-0.462261	-1.73283	0.00809717	0.0435324	0.976	7534	tags=45%, list=21%, signal=57%
GO_POSITIVE_REGULATION_OF_MITOCHONDRIAL_OUTER_MEMBRANE_PERMEABILIZATION_INVOLVED_IN_APOPTOTIC_SIGNALING_PATHWAY	35	-0.504662	-1.73311	0.0115607	0.0435473	0.976	7409	tags=46%, list=21%, signal=58%
GO_MRNA_SPLICE_SITE_SELECTION	25	-0.602847	-1.73342	0.0134615	0.0435605	0.976	6413	tags=56%, list=18%, signal=68%
GO_DNA_DIRECTED_RNA_POLYMERASE_II_HOLOENZYME	88	-0.449155	-1.73142	0.00742115	0.0437232	0.976	7611	tags=50%, list=22%, signal=64%
GO_REGULATION_OF_UBIQUITIN_PROTEIN_LIGASE_ACTIVITY	16	-0.613863	-1.73146	0.0254403	0.0438119	0.976	2616	tags=56%, list=7%, signal=61%
GO_EXOSOME_RNASE_COMPLEX_	20	-0.610809	-1.73023	0.0171429	0.0439143	0.976	6082	tags=50%, list=17%, signal=60%
GO_POSITIVE_REGULATION_OF_PROTEIN_CATABOLIC_PROCESS	247	-0.367557	-1.73043	0.00746269	0.0439492	0.976	6940	tags=38%, list=20%, signal=48%
GO_MICROTUBULE_BASED_PROCESS	463	-0.389873	-1.72337	0.0216535	0.0461397	0.979	4371	tags=28%, list=12%, signal=32%
GO_PROTEIN_TARGETING_TO_MEMBRANE	145	-0.578241	-1.72264	0.0558767	0.046179	0.98	6056	tags=59%, list=17%, signal=71%
GO_NEGATIVE_REGULATION_OF_MRNA_SPLICING_VIA_SPLICEOSOME	17	-0.690944	-1.72293	0.0112994	0.046197	0.98	6282	tags=71%, list=18%, signal=86%
GO_CYTOSKELETON_DEPENDENT_CYTOKINESIS	34	-0.556582	-1.72348	0.0282258	0.0462101	0.979	2392	tags=35%, list=7%, signal=38%
GO_SMALL_NUCLEOLAR_RIBONUCLEOPROTEIN_COMPLEX	18	-0.731643	-1.72373	0.0262626	0.0462479	0.979	5557	tags=78%, list=16%, signal=92%
GO_TUBULIN_BINDING	253	-0.381689	-1.72159	0.0121457	0.0463322	0.98	3285	tags=25%, list=9%, signal=28%
GO_MITOTIC_SPINDLE_ASSEMBLY	38	-0.548218	-1.72181	0.0399202	0.0463678	0.98	2182	tags=32%, list=6%, signal=34%
GO_RIBOSOMAL_SUBUNIT	148	-0.704632	-1.71989	0.0352941	0.0467794	0.983	6001	tags=68%, list=17%, signal=82%
GO_SNRNA_PROCESSING	19	-0.622834	-1.71898	0.0208729	0.047014	0.983	2837	tags=47%, list=8%, signal=52%
GO_U2_TYPE_PRESPLICEOSOME	15	-0.69153	-1.71595	0.0223048	0.0478627	0.985	5557	tags=53%, list=16%, signal=63%
GO_NEGATIVE_REGULATION_OF_CELL_CYCLE_G1_S_PHASE_TRANSITION	90	-0.421269	-1.71625	0.00959693	0.0478743	0.984	4661	tags=33%, list=13%, signal=38%
GO_MRNA_CIS_SPLICING_VIA_SPLICEOSOME	18	-0.600811	-1.71524	0.0226415	0.0480094	0.986	6512	tags=67%, list=19%, signal=82%
GO_REGULATION_OF_GENE_SILENCING	47	-0.483727	-1.71385	0.0102669	0.0482758	0.986	3702	tags=34%, list=11%, signal=38%
GO_ORGANIC_CYCLIC_COMPOUND_CATABOLIC_PROCESS	382	-0.425306	-1.71391	0.0220441	0.0483661	0.986	4874	tags=39%, list=14%, signal=44%
GO_REGULATION_OF_TRANSCRIPTION_ELONGATION_FROM_RNA_POLYMERASE_II_PROMOTER	18	-0.564315	-1.71296	0.0183824	0.0484844	0.986	3578	tags=39%, list=10%, signal=43%
GO_U4_U6_X_U5_TRI_SNRNP_COMPLEX	20	-0.731611	-1.71045	0.023622	0.0492653	0.987	2343	tags=60%, list=7%, signal=64%
GO_UBIQUITIN_LIKE_PROTEIN_LIGASE_ACTIVITY	182	-0.382032	-1.70812	0.00746269	0.0499283	0.987	6026	tags=35%, list=17%, signal=42%
GO_SNRNA_BINDING	30	-0.559408	-1.70835	0.0228137	0.049975	0.987	5557	tags=50%, list=16%, signal=59%
GO_DEOXYRIBOSE_PHOSPHATE_CATABOLIC_PROCESS	21	-0.596404	-1.70756	0.026	0.0500206	0.987	7027	tags=57%, list=20%, signal=71%
GO_TRANSCRIPTION_FACTOR_TFIID_COMPLEX	21	-0.551513	-1.70507	0.015534	0.0508742	0.987	7535	tags=62%, list=21%, signal=79%
GO_MISMATCH_REPAIR	30	-0.597363	-1.70388	0.0385356	0.0510673	0.987	4513	tags=50%, list=13%, signal=57%
GO_REGULATION_OF_CYCLIN_DEPENDENT_PROTEIN_KINASE_ACTIVITY	91	-0.400505	-1.70389	0.00630252	0.0511832	0.987	3735	tags=27%, list=11%, signal=31%
GO_ESTABLISHMENT_OF_PROTEIN_LOCALIZATION_TO_MEMBRANE	245	-0.465555	-1.70196	0.0469925	0.0517367	0.987	4282	tags=37%, list=12%, signal=42%
GO_ACETYLTRANSFERASE_ACTIVITY	91	-0.415224	-1.70061	0.0116732	0.0521303	0.988	8387	tags=49%, list=24%, signal=65%
GO__DE_NOVO_PROTEIN_FOLDING	17	-0.641101	-1.6993	0.0120968	0.0524617	0.988	4666	tags=59%, list=13%, signal=68%
GO_CELLULAR_COMPONENT_DISASSEMBLY_INVOLVED_IN_EXECUTION_PHASE_OF_APOPTOSIS	40	-0.447864	-1.69724	0.011811	0.0529791	0.989	5751	tags=45%, list=16%, signal=54%
GO_CYTOSOLIC_RIBOSOME	103	-0.73232	-1.69754	0.0374016	0.0530011	0.989	6001	tags=79%, list=17%, signal=95%
GO_MICROTUBULE_BINDING	185	-0.3895	-1.6959	0.01417	0.0533797	0.989	4649	tags=31%, list=13%, signal=36%
GO_POSITIVE_REGULATION_OF_NUCLEAR_DIVISION	57	-0.426576	-1.69384	0.0152505	0.0540738	0.99	2958	tags=26%, list=8%, signal=29%
GO_SIGNAL_TRANSDUCTION_BY_P53_CLASS_MEDIATOR	118	-0.401608	-1.69239	0.00790514	0.054581	0.99	4661	tags=31%, list=13%, signal=35%
GO_HOMOLOGOUS_CHROMOSOME_SEGREGATION	38	-0.509158	-1.68699	0.0247191	0.0564451	0.99	6249	tags=45%, list=18%, signal=54%
GO_ISOTYPE_SWITCHING	15	-0.608422	-1.68572	0.0234375	0.0564859	0.99	7293	tags=67%, list=21%, signal=84%
GO_MEIOTIC_CHROMOSOME_SEGREGATION	50	-0.493032	-1.68619	0.0215983	0.0565131	0.99	6249	tags=44%, list=18%, signal=53%
GO_POSITIVE_REGULATION_OF_CELL_DIVISION	122	-0.398993	-1.68714	0.0141844	0.0565194	0.99	2603	tags=25%, list=7%, signal=26%
GO_MICROTUBULE	369	-0.37723	-1.68633	0.0264766	0.0565749	0.99	4180	tags=27%, list=12%, signal=31%
GO_RNA_SECONDARY_STRUCTURE_UNWINDING	38	-0.521362	-1.68575	0.0254902	0.0566015	0.99	6717	tags=53%, list=19%, signal=65%
GO_3_5_EXONUCLEASE_ACTIVITY	44	-0.484991	-1.68497	0.0149254	0.0566639	0.991	5337	tags=43%, list=15%, signal=51%
GO_CENTROSOME_DUPLICATION	28	-0.573641	-1.68272	0.0384615	0.0573422	0.991	2936	tags=46%, list=8%, signal=51%
GO_HYDROLASE_ACTIVITY_HYDROLYZING_N_GLYCOSYL_COMPOUNDS	22	-0.534414	-1.68225	0.011976	0.0574194	0.991	4102	tags=45%, list=12%, signal=51%
GO_H4_HISTONE_ACETYLTRANSFERASE_COMPLEX	17	-0.569741	-1.68283	0.0237154	0.0574388	0.991	4679	tags=53%, list=13%, signal=61%
GO_HELICASE_ACTIVITY	140	-0.460555	-1.68116	0.0438931	0.05779	0.992	6268	tags=46%, list=18%, signal=55%
GO_CYTOSOLIC_LARGE_RIBOSOMAL_SUBUNIT	55	-0.789607	-1.68046	0.0251938	0.05794	0.992	6001	tags=89%, list=17%, signal=107%
GO_TRNA_BINDING	41	-0.516414	-1.67997	0.0419162	0.0580114	0.992	8291	tags=56%, list=24%, signal=73%
GO_SWI_SNF_SUPERFAMILY_TYPE_COMPLEX	67	-0.458783	-1.67809	0.0289855	0.0585488	0.992	6608	tags=49%, list=19%, signal=61%
GO_PROTEIN_IMPORT	142	-0.379375	-1.6781	0.00759013	0.0586695	0.992	6262	tags=36%, list=18%, signal=44%
GO_NUCLEOTIDE_EXCISION_REPAIR_PREINCISION_COMPLEX_ASSEMBLY	29	-0.557992	-1.67715	0.0268714	0.0588046	0.992	8148	tags=69%, list=23%, signal=90%
GO_MACROMOLECULAR_COMPLEX_DISASSEMBLY	173	-0.449816	-1.675	0.0426357	0.0595715	0.992	6653	tags=41%, list=19%, signal=50%
GO_MANNOSYLATION	29	-0.484025	-1.67416	0.0113422	0.0598079	0.992	5913	tags=41%, list=17%, signal=50%
GO_REGULATION_OF_MRNA_METABOLIC_PROCESS	108	-0.453657	-1.67259	0.0251938	0.0600725	0.992	3724	tags=34%, list=11%, signal=38%
GO_NUCLEAR_HETEROCHROMATIN	28	-0.575961	-1.67284	0.0293542	0.0600891	0.992	5396	tags=57%, list=15%, signal=67%
GO_REGULATION_OF_CELLULAR_AMIDE_METABOLIC_PROCESS	310	-0.353827	-1.67176	0.00568182	0.0601615	0.992	5858	tags=35%, list=17%, signal=41%
GO_NUCLEOTIDE_EXCISION_REPAIR_PREINCISION_COMPLEX_STABILIZATION	20	-0.57547	-1.67285	0.0266667	0.0602154	0.992	2403	tags=50%, list=7%, signal=54%
GO_PROTEIN_FOLDING	204	-0.413742	-1.6719	0.0172084	0.0602324	0.992	5781	tags=37%, list=16%, signal=44%
GO_MANNOSYLTRANSFERASE_ACTIVITY	25	-0.513112	-1.66971	0.0248566	0.060895	0.992	5913	tags=40%, list=17%, signal=48%
GO_APOPTOTIC_NUCLEAR_CHANGES	23	-0.522353	-1.66855	0.0162602	0.0612421	0.992	5701	tags=52%, list=16%, signal=62%
GO_ENDONUCLEASE_ACTIVITY_ACTIVE_WITH_EITHER_RIBO_OR_DEOXYRIBONUCLEIC_ACIDS_AND_PRODUCING_3_PHOSPHOMONOESTERS	17	-0.584127	-1.66622	0.0296443	0.0621616	0.993	4120	tags=47%, list=12%, signal=53%
GO_UNFOLDED_PROTEIN_BINDING	95	-0.477716	-1.66559	0.035503	0.0622902	0.993	5230	tags=43%, list=15%, signal=51%
GO_ATP_DEPENDENT_DNA_HELICASE_ACTIVITY	32	-0.569669	-1.66366	0.03861	0.063028	0.994	4489	tags=47%, list=13%, signal=54%
GO_NUCLEAR_PERIPHERY	113	-0.440143	-1.66259	0.0326296	0.0632622	0.994	5038	tags=37%, list=14%, signal=43%
GO_NEGATIVE_REGULATION_OF_DNA_METABOLIC_PROCESS	97	-0.426694	-1.66282	0.0155945	0.0632837	0.994	6188	tags=40%, list=18%, signal=49%
GO_NUCLEAR_SPECK	181	-0.414089	-1.66043	0.0281955	0.0640631	0.994	6957	tags=43%, list=20%, signal=53%
GO_REGULATION_OF_TRANSLATIONAL_INITIATION	76	-0.440729	-1.65976	0.0211132	0.0642283	0.994	6044	tags=42%, list=17%, signal=51%
GO_CHROMATIN_DISASSEMBLY	16	-0.64315	-1.65779	0.037182	0.0650407	0.995	4622	tags=56%, list=13%, signal=65%
GO_REGULATION_OF_RNA_SPLICING	91	-0.444174	-1.65441	0.0172745	0.0663137	0.995	6282	tags=42%, list=18%, signal=51%
GO_RNA_HELICASE_ACTIVITY	62	-0.476997	-1.65463	0.0409357	0.0663465	0.995	6717	tags=50%, list=19%, signal=62%
GO_HISTONE_METHYLATION	73	-0.449583	-1.65356	0.0337302	0.066569	0.995	4523	tags=33%, list=13%, signal=38%
GO_POSITIVE_REGULATION_OF_MRNA_PROCESSING	28	-0.525461	-1.65265	0.0226337	0.0668516	0.995	6282	tags=54%, list=18%, signal=65%
GO_CHROMOSOME_ORGANIZATION_INVOLVED_IN_MEIOTIC_CELL_CYCLE	40	-0.483369	-1.65114	0.021978	0.06748	0.995	6249	tags=43%, list=18%, signal=52%
GO_PROTEIN_LOCALIZATION_TO_CYTOSKELETON	28	-0.526104	-1.64981	0.0204918	0.0679609	0.995	5555	tags=43%, list=16%, signal=51%
GO_HISTONE_MONOUBIQUITINATION	22	-0.583083	-1.64846	0.0255403	0.0682806	0.995	5177	tags=50%, list=15%, signal=59%
GO_POSITIVE_REGULATION_OF_MITOTIC_NUCLEAR_DIVISION	46	-0.440654	-1.64863	0.0176991	0.0683323	0.995	2958	tags=28%, list=8%, signal=31%
GO_N_ACETYLTRANSFERASE_ACTIVITY	78	-0.429119	-1.64688	0.0210728	0.0686961	0.995	8387	tags=51%, list=24%, signal=67%
GO_TRANSLATION_INITIATION_FACTOR_BINDING	26	-0.518007	-1.64708	0.0251938	0.0687498	0.995	4140	tags=46%, list=12%, signal=52%
GO_RNA_POLYMERASE_II_TRANSCRIPTION_FACTOR_COMPLEX	98	-0.402911	-1.64356	0.0199601	0.0700821	0.995	7611	tags=43%, list=22%, signal=55%
GO_REGULATION_OF_DNA_RECOMBINATION	47	-0.467194	-1.64291	0.0219124	0.0702504	0.995	6188	tags=45%, list=18%, signal=54%
GO_GUANOSINE_CONTAINING_COMPOUND_BIOSYNTHETIC_PROCESS	15	-0.659043	-1.64129	0.0289855	0.0707711	0.995	3211	tags=47%, list=9%, signal=51%
GO_RESPONSE_TO_IONIZING_RADIATION	129	-0.39925	-1.6413	0.0280561	0.0709149	0.995	3617	tags=29%, list=10%, signal=32%
GO_PHOSPHATIDYLINOSITOL_3_5_BISPHOSPHATE_BINDING	18	-0.533482	-1.63998	0.0289855	0.0712456	0.995	7804	tags=50%, list=22%, signal=64%
GO_NUCLEAR_MEMBRANE	245	-0.338742	-1.63889	0.012024	0.071427	0.995	6007	tags=34%, list=17%, signal=41%
GO_REGULATION_OF_ESTABLISHMENT_OF_PROTEIN_LOCALIZATION_TO_MITOCHONDRION	114	-0.364147	-1.63913	0.00398406	0.0714528	0.995	4679	tags=33%, list=13%, signal=38%
GO_REGULATION_OF_DNA_BINDING	88	-0.389525	-1.63567	0.0178971	0.0728807	0.995	2495	tags=22%, list=7%, signal=23%
GO_REGULATION_OF_PROTEIN_INSERTION_INTO_MITOCHONDRIAL_MEMBRANE_INVOLVED_IN_APOPTOTIC_SIGNALING_PATHWAY	29	-0.479225	-1.63481	0.0177165	0.0731637	0.995	6759	tags=41%, list=19%, signal=51%
GO_POLE_PLASM	15	-0.587206	-1.6314	0.033557	0.0744485	0.997	8352	tags=67%, list=24%, signal=87%
GO_PROTEIN_TARGETING_TO_MITOCHONDRION	44	-0.554	-1.63202	0.0542636	0.0744786	0.997	5376	tags=48%, list=15%, signal=56%
GO_N_ACYLTRANSFERASE_ACTIVITY	95	-0.40266	-1.63141	0.0176817	0.0745963	0.997	8387	tags=48%, list=24%, signal=63%
GO_REGULATION_OF_GENE_EXPRESSION_EPIGENETIC	213	-0.397375	-1.62961	0.0259481	0.0752042	0.997	7697	tags=42%, list=22%, signal=53%
GO_POLYSOME	34	-0.48822	-1.62885	0.0364683	0.075249	0.997	7096	tags=50%, list=20%, signal=63%
GO_CYTOKINESIS	78	-0.448112	-1.62893	0.0380228	0.0753647	0.997	6056	tags=40%, list=17%, signal=48%
GO_NUCLEAR_TRANSCRIPTION_FACTOR_COMPLEX	122	-0.40211	-1.62793	0.012024	0.0755746	0.997	6602	tags=39%, list=19%, signal=47%
GO_NITROGEN_COMPOUND_TRANSPORT	477	-0.316835	-1.62632	0	0.0758119	0.997	5705	tags=28%, list=16%, signal=33%
GO_UBIQUITIN_LIKE_PROTEIN_LIGASE_BINDING	245	-0.325956	-1.62706	0.00740741	0.0758894	0.997	6750	tags=36%, list=19%, signal=44%
GO_HISTONE_BINDING	164	-0.420472	-1.62642	0.0426357	0.075917	0.997	7010	tags=43%, list=20%, signal=54%
GO_RNA_POLYMERASE_II_DISTAL_ENHANCER_SEQUENCE_SPECIFIC_DNA_BINDING	61	-0.447027	-1.6267	0.0517928	0.0759176	0.997	6608	tags=48%, list=19%, signal=58%
GO_PURINE_NUCLEOSIDE_MONOPHOSPHATE_BIOSYNTHETIC_PROCESS	38	-0.462591	-1.62406	0.0236559	0.0767245	0.998	3211	tags=32%, list=9%, signal=35%
GO_PYRIMIDINE_DEOXYRIBONUCLEOTIDE_METABOLIC_PROCESS	16	-0.589357	-1.62344	0.0374753	0.0769033	0.998	6286	tags=63%, list=18%, signal=76%
GO_RESPONSE_TO_UV	115	-0.365214	-1.62257	0.0196078	0.0772028	0.998	2402	tags=23%, list=7%, signal=24%
GO_REGULATION_OF_ALTERNATIVE_MRNA_SPLICING_VIA_SPLICEOSOME	35	-0.515988	-1.6212	0.0350515	0.0775612	0.998	3567	tags=37%, list=10%, signal=41%
GO_MITOCHONDRIAL_TRANSPORT	138	-0.390591	-1.62074	0.0339623	0.0776371	0.998	5520	tags=32%, list=16%, signal=38%
GO_BLASTOCYST_GROWTH	16	-0.593365	-1.62121	0.034413	0.0777043	0.998	4672	tags=50%, list=13%, signal=58%
GO_NON_RECOMBINATIONAL_REPAIR	61	-0.458131	-1.61993	0.0431373	0.077739	0.998	7489	tags=46%, list=21%, signal=58%
GO_PYRIMIDINE_NUCLEOSIDE_TRIPHOSPHATE_BIOSYNTHETIC_PROCESS	18	-0.614584	-1.62001	0.05	0.0778455	0.998	5081	tags=56%, list=14%, signal=65%
GO_NEGATIVE_REGULATION_OF_PROTEIN_CATABOLIC_PROCESS	100	-0.374348	-1.61836	0.00809717	0.078452	0.998	5963	tags=37%, list=17%, signal=44%
GO_NUCLEOSIDE_MONOPHOSPHATE_BIOSYNTHETIC_PROCESS	59	-0.428692	-1.61741	0.0276008	0.0787719	0.998	4979	tags=37%, list=14%, signal=43%
GO_STRUCTURAL_CONSTITUENT_OF_RIBOSOME	193	-0.595765	-1.61681	0.0828402	0.078913	0.998	5994	tags=56%, list=17%, signal=68%
GO_TRANSLESION_SYNTHESIS	34	-0.488592	-1.61586	0.0478012	0.0792972	0.999	3256	tags=38%, list=9%, signal=42%
GO_REGULATION_OF_TRANSCRIPTION_FROM_RNA_POLYMERASE_III_PROMOTER	17	-0.529836	-1.61157	0.0471698	0.0814164	0.999	6164	tags=47%, list=18%, signal=57%
GO_GLOBAL_GENOME_NUCLEOTIDE_EXCISION_REPAIR	31	-0.49933	-1.60453	0.0250482	0.0849038	0.999	9385	tags=71%, list=27%, signal=97%
GO_PROTEIN_TRANSPORTER_ACTIVITY	88	-0.39956	-1.60095	0.0215264	0.0863719	0.999	6733	tags=42%, list=19%, signal=52%
GO_LAMIN_BINDING	17	-0.530594	-1.60104	0.0289575	0.0864949	0.999	2361	tags=41%, list=7%, signal=44%
GO_PROTEIN_COMPLEX_LOCALIZATION	45	-0.464068	-1.60107	0.0499002	0.0866555	0.999	4892	tags=36%, list=14%, signal=41%
GO_ALPHA_TUBULIN_BINDING	25	-0.456341	-1.59825	0.0265849	0.0876823	0.999	925	tags=20%, list=3%, signal=21%
GO_NUCLEAR_EXOSOME_RNASE_COMPLEX_	15	-0.627046	-1.59686	0.0491159	0.0879207	0.999	6082	tags=60%, list=17%, signal=73%
GO_CYTOPLASMIC_MICROTUBULE_ORGANIZATION	39	-0.424238	-1.59711	0.0303644	0.087943	0.999	2900	tags=28%, list=8%, signal=31%
GO_POLY_PURINE_TRACT_BINDING	17	-0.604703	-1.59636	0.0462777	0.0880204	0.999	1842	tags=41%, list=5%, signal=43%
GO_PROTEASOME_COMPLEX	73	-0.534552	-1.59711	0.0852273	0.0881077	0.999	7197	tags=56%, list=20%, signal=70%
GO_PROTEIN_POLYUBIQUITINATION	234	-0.344704	-1.59251	0.0239411	0.0899132	0.999	6457	tags=36%, list=18%, signal=44%
GO_NEGATIVE_REGULATION_OF_TRANSFERASE_ACTIVITY	331	-0.312988	-1.59072	0.00968992	0.090751	0.999	6004	tags=30%, list=17%, signal=36%
GO_AMIDE_BIOSYNTHETIC_PROCESS	469	-0.448356	-1.58798	0.0770751	0.0921438	0.999	5994	tags=41%, list=17%, signal=49%
GO_NEGATIVE_REGULATION_OF_PROTEIN_ACETYLATION	21	-0.503874	-1.58613	0.0343348	0.0925017	1	9250	tags=62%, list=26%, signal=84%
GO_HISTONE_UBIQUITINATION	33	-0.518582	-1.58619	0.0514851	0.0926431	1	7528	tags=58%, list=21%, signal=73%
GO_CYTOSOLIC_SMALL_RIBOSOMAL_SUBUNIT	40	-0.731423	-1.58668	0.0689655	0.0927396	1	4807	tags=70%, list=14%, signal=81%
GO_ORGANELLE_ASSEMBLY	439	-0.34416	-1.58629	0.0181452	0.0927751	1	6402	tags=32%, list=18%, signal=39%
GO_TOXIN_TRANSPORT	35	-0.447675	-1.58023	0.0451866	0.0957462	1	3613	tags=29%, list=10%, signal=32%
GO_REGULATION_OF_CELLULAR_SENESCENCE	26	-0.495913	-1.57691	0.054878	0.0975071	1	5612	tags=42%, list=16%, signal=50%
GO_SMALL_RIBOSOMAL_SUBUNIT	62	-0.65727	-1.57531	0.0802348	0.0982836	1	5977	tags=61%, list=17%, signal=74%
GO_LIGASE_ACTIVITY_FORMING_CARBON_OXYGEN_BONDS	44	-0.528372	-1.57386	0.0631164	0.0989357	1	8191	tags=50%, list=23%, signal=65%
GO_OLIGOSACCHARIDE_LIPID_INTERMEDIATE_BIOSYNTHETIC_PROCESS	20	-0.544031	-1.5647	0.0492424	0.104355	1	5913	tags=50%, list=17%, signal=60%
GO_PEPTIDE_N_ACETYLTRANSFERASE_ACTIVITY	60	-0.449728	-1.56323	0.0511364	0.105019	1	8965	tags=58%, list=26%, signal=78%
GO_REGULATION_OF_MITOCHONDRIAL_OUTER_MEMBRANE_PERMEABILIZATION_INVOLVED_IN_APOPTOTIC_SIGNALING_PATHWAY	41	-0.428039	-1.56223	0.0333988	0.105491	1	7409	tags=41%, list=21%, signal=52%
GO_REGULATION_OF_POSTTRANSCRIPTIONAL_GENE_SILENCING	19	-0.497724	-1.56164	0.0467706	0.105632	1	2719	tags=26%, list=8%, signal=29%
GO_DNA_DIRECTED_RNA_POLYMERASE_III_COMPLEX	17	-0.602606	-1.55529	0.0643275	0.109488	1	4260	tags=47%, list=12%, signal=54%
GO_AMINO_ACID_ACTIVATION	51	-0.511363	-1.55084	0.0907336	0.1122	1	7694	tags=47%, list=22%, signal=60%
GO_MICROTUBULE_ASSOCIATED_COMPLEX	139	-0.381572	-1.55039	0.0426829	0.112292	1	3097	tags=24%, list=9%, signal=27%
GO_POSITIVE_REGULATION_OF_MITOCHONDRION_ORGANIZATION	146	-0.326771	-1.54546	0.0100806	0.115384	1	7751	tags=40%, list=22%, signal=51%
GO_REGULATION_OF_CELL_AGING	33	-0.451757	-1.54385	0.0420842	0.11623	1	7534	tags=45%, list=21%, signal=58%
GO_ENHANCER_BINDING	89	-0.407541	-1.5431	0.0731225	0.11651	1	6608	tags=42%, list=19%, signal=51%
GO_ORGANELLAR_LARGE_RIBOSOMAL_SUBUNIT	29	-0.621392	-1.54273	0.0917782	0.116544	1	6653	tags=55%, list=19%, signal=68%
GO_BETA_TUBULIN_BINDING	34	-0.436065	-1.54225	0.0311203	0.116672	1	2159	tags=26%, list=6%, signal=28%
GO_UBIQUITIN_LIGASE_COMPLEX	241	-0.327194	-1.54178	0.0204461	0.116775	1	6026	tags=33%, list=17%, signal=40%
GO_CUL4_RING_E3_UBIQUITIN_LIGASE_COMPLEX	24	-0.47885	-1.54052	0.0491159	0.117444	1	2032	tags=25%, list=6%, signal=27%
GO_SITE_OF_DOUBLE_STRAND_BREAK	26	-0.512346	-1.53886	0.0579151	0.118319	1	5770	tags=42%, list=16%, signal=51%
GO_TRANSFERASE_COMPLEX_TRANSFERRING_PHOSPHORUS_CONTAINING_GROUPS	222	-0.327687	-1.53578	0.0198556	0.12009	1	7611	tags=39%, list=22%, signal=49%
GO_REGULATION_OF_CENTROSOME_DUPLICATION	30	-0.492287	-1.53309	0.0609756	0.121538	1	3933	tags=40%, list=11%, signal=45%
GO_RNA_CAPPING	32	-0.526425	-1.5333	0.0830189	0.121601	1	3724	tags=44%, list=11%, signal=49%
GO_CELLULAR_COMPONENT_DISASSEMBLY	477	-0.318652	-1.53138	0.0280561	0.12231	1	6577	tags=33%, list=19%, signal=40%
GO_ENDORIBONUCLEASE_COMPLEX	17	-0.595019	-1.53151	0.0729367	0.122452	1	7390	tags=71%, list=21%, signal=89%
GO_NEGATIVE_REGULATION_OF_CELLULAR_AMIDE_METABOLIC_PROCESS	113	-0.365504	-1.53053	0.0334646	0.122465	1	3259	tags=28%, list=9%, signal=31%
GO_PROTEIN_UBIQUITINATION_INVOLVED_IN_UBIQUITIN_DEPENDENT_PROTEIN_CATABOLIC_PROCESS	122	-0.363256	-1.52984	0.0326923	0.122521	1	4723	tags=30%, list=13%, signal=35%
GO_NUCLEAR_MATRIX	91	-0.400625	-1.53011	0.0634328	0.122565	1	3902	tags=30%, list=11%, signal=33%
GO_NUCLEOSIDE_TRIPHOSPHATE_BIOSYNTHETIC_PROCESS	38	-0.457027	-1.53055	0.0595483	0.122669	1	3839	tags=32%, list=11%, signal=35%
GO_CHROMOSOME_SEPARATION	16	-0.593899	-1.52732	0.0724346	0.123812	1	7695	tags=75%, list=22%, signal=96%
GO_PROTEIN_C_TERMINUS_BINDING	174	-0.324986	-1.52737	0.0243902	0.123989	1	3232	tags=22%, list=9%, signal=24%
GO_PROTEIN_LOCALIZATION_TO_MEMBRANE	350	-0.364406	-1.52602	0.072549	0.124514	1	4575	tags=30%, list=13%, signal=34%
GO_KINESIN_COMPLEX	53	-0.446528	-1.52436	0.0643154	0.125456	1	1355	tags=25%, list=4%, signal=25%
GO_PROTEIN_K63_LINKED_UBIQUITINATION	33	-0.411983	-1.52165	0.0381679	0.127134	1	5933	tags=39%, list=17%, signal=47%
GO_TOR_SIGNALING	15	-0.530143	-1.51911	0.0567227	0.128501	1	3170	tags=40%, list=9%, signal=44%
GO_NUCLEOBASE_CONTAINING_SMALL_MOLECULE_INTERCONVERSION	21	-0.523928	-1.51936	0.0712788	0.128568	1	2309	tags=33%, list=7%, signal=36%
GO_FORMATION_OF_TRANSLATION_PREINITIATION_COMPLEX	18	-0.600063	-1.51679	0.130769	0.129901	1	7256	tags=56%, list=21%, signal=70%
GO_RNA_POLYADENYLATION	26	-0.486576	-1.51597	0.0694184	0.130273	1	6471	tags=46%, list=18%, signal=57%
GO_GLYCOSYL_COMPOUND_BIOSYNTHETIC_PROCESS	89	-0.366539	-1.51557	0.0429448	0.130338	1	3921	tags=29%, list=11%, signal=33%
GO_MICROTUBULE_POLYMERIZATION_OR_DEPOLYMERIZATION	39	-0.450922	-1.51362	0.0718816	0.131026	1	3605	tags=31%, list=10%, signal=34%
GO_RNA_POLYMERASE_CORE_ENZYME_BINDING	16	-0.541729	-1.51388	0.0619137	0.131065	1	9466	tags=63%, list=27%, signal=86%
GO_POSITIVE_REGULATION_OF_CATABOLIC_PROCESS	369	-0.296594	-1.5141	0.0183824	0.131129	1	4041	tags=23%, list=12%, signal=25%
GO_RIBONUCLEOSIDE_TRIPHOSPHATE_BIOSYNTHETIC_PROCESS	26	-0.508501	-1.51306	0.0696721	0.131219	1	3839	tags=35%, list=11%, signal=39%
GO_REGULATION_OF_PROTEIN_TARGETING_TO_MITOCHONDRION	84	-0.344644	-1.51208	0.0258964	0.131745	1	4679	tags=35%, list=13%, signal=40%
GO_POSITIVE_REGULATION_OF_LAMELLIPODIUM_ORGANIZATION	22	-0.46726	-1.51049	0.0654008	0.132723	1	7981	tags=45%, list=23%, signal=59%
GO_CYTOPLASMIC_MRNA_PROCESSING_BODY	58	-0.385491	-1.50972	0.0453686	0.13305	1	5337	tags=33%, list=15%, signal=39%
GO_GASTRULATION_WITH_MOUTH_FORMING_SECOND	24	-0.468255	-1.50925	0.0409483	0.133149	1	3765	tags=21%, list=11%, signal=23%
GO_RIBONUCLEOPROTEIN_COMPLEX_BINDING	87	-0.408194	-1.50751	0.0523256	0.134233	1	2050	tags=28%, list=6%, signal=29%
GO_REGULATION_OF_CYTOSKELETON_ORGANIZATION	464	-0.33183	-1.50348	0.0607843	0.137044	1	3110	tags=21%, list=9%, signal=23%
GO_RNA_POLYMERASE_II_TRANSCRIPTION_COREPRESSOR_ACTIVITY	24	-0.466976	-1.50294	0.0651731	0.137204	1	8759	tags=54%, list=25%, signal=72%
GO_MRNA_CLEAVAGE	17	-0.524662	-1.50225	0.0834879	0.137514	1	7821	tags=59%, list=22%, signal=76%
GO_REGULATION_OF_PROTEIN_STABILITY	204	-0.315175	-1.49971	0.0273723	0.139225	1	9051	tags=46%, list=26%, signal=61%
GO_TRANSFERASE_ACTIVITY_TRANSFERRING_ACYL_GROUPS_OTHER_THAN_AMINO_ACYL_GROUPS	194	-0.311114	-1.49782	0.0160321	0.140527	1	8387	tags=39%, list=24%, signal=51%
GO_NUCLEOTIDE_EXCISION_REPAIR_DNA_DUPLEX_UNWINDING	22	-0.504331	-1.49692	0.0643939	0.140941	1	3256	tags=41%, list=9%, signal=45%
GO_SINGLE_STRANDED_RNA_BINDING	60	-0.407722	-1.49568	0.0631365	0.141624	1	6413	tags=45%, list=18%, signal=55%
GO_METHYLATED_HISTONE_BINDING	47	-0.440345	-1.49386	0.0714286	0.142317	1	7434	tags=45%, list=21%, signal=57%
GO_PROTEIN_LOCALIZATION_TO_NUCLEUS	142	-0.342192	-1.49415	0.0367505	0.142351	1	5063	tags=31%, list=14%, signal=36%
GO_VACUOLE_FUSION	22	-0.484739	-1.49422	0.0557692	0.142533	1	4710	tags=41%, list=13%, signal=47%
GO_CELLULAR_PROTEIN_COMPLEX_DISASSEMBLY	117	-0.477492	-1.49325	0.110465	0.142567	1	6653	tags=43%, list=19%, signal=53%
GO_PEPTIDYL_PROLINE_MODIFICATION	49	-0.414161	-1.49094	0.0588235	0.143716	1	5660	tags=37%, list=16%, signal=44%
GO_SPINDLE_LOCALIZATION	34	-0.478254	-1.49151	0.0770833	0.143747	1	4180	tags=44%, list=12%, signal=50%
GO_NEGATIVE_REGULATION_OF_GENE_EXPRESSION_EPIGENETIC	106	-0.413352	-1.49119	0.0923695	0.143766	1	7610	tags=45%, list=22%, signal=58%
GO_CELLULAR_PROTEIN_COMPLEX_LOCALIZATION	18	-0.483018	-1.48955	0.056962	0.144584	1	2427	tags=28%, list=7%, signal=30%
GO_PROTEASOME_ACCESSORY_COMPLEX	23	-0.613455	-1.48859	0.125954	0.145037	1	7197	tags=74%, list=20%, signal=93%
GO_REGULATION_OF_CELLULAR_AMINE_METABOLIC_PROCESS	85	-0.443245	-1.48677	0.0949495	0.146	1	7205	tags=48%, list=21%, signal=61%
GO_NEGATIVE_REGULATION_OF_CELL_AGING	17	-0.511463	-1.487	0.0673684	0.146058	1	888	tags=24%, list=3%, signal=24%
GO_NEGATIVE_REGULATION_OF_DNA_BIOSYNTHETIC_PROCESS	28	-0.44344	-1.48601	0.0507099	0.146098	1	3201	tags=36%, list=9%, signal=39%
GO_PROTEIN_AUTOUBIQUITINATION	45	-0.395159	-1.48628	0.0423077	0.146149	1	3933	tags=27%, list=11%, signal=30%
GO_MALE_MEIOSIS	32	-0.461034	-1.48347	0.0657596	0.147861	1	8145	tags=47%, list=23%, signal=61%
GO_REGULATION_OF_PROTEIN_ACETYLATION	61	-0.374445	-1.48177	0.0382979	0.147949	1	2540	tags=20%, list=7%, signal=21%
GO_ESTABLISHMENT_OF_MITOTIC_SPINDLE_LOCALIZATION	22	-0.490643	-1.48255	0.0967078	0.148057	1	1308	tags=36%, list=4%, signal=38%
GO_PROTEIN_DEPOLYMERIZATION	24	-0.464254	-1.48185	0.075594	0.148122	1	3378	tags=33%, list=10%, signal=37%
GO_REGULATION_OF_CELLULAR_AMINO_ACID_METABOLIC_PROCESS	64	-0.497933	-1.48208	0.125	0.148195	1	7205	tags=55%, list=21%, signal=69%
GO_REGULATION_OF_MITOCHONDRION_ORGANIZATION	192	-0.305624	-1.48265	0.0315582	0.14823	1	4916	tags=29%, list=14%, signal=33%
GO_POLY_PYRIMIDINE_TRACT_BINDING	15	-0.572034	-1.47997	0.0875764	0.149174	1	7139	tags=60%, list=20%, signal=75%
GO_ATP_DEPENDENT_MICROTUBULE_MOTOR_ACTIVITY	18	-0.543205	-1.47483	0.0969072	0.152986	1	434	tags=33%, list=1%, signal=34%
GO_MULTICELLULAR_ORGANISM_AGING	29	-0.404198	-1.4725	0.0440252	0.154649	1	2046	tags=17%, list=6%, signal=18%
GO_CYTOPLASMIC_STRESS_GRANULE	29	-0.501534	-1.47137	0.103659	0.155088	1	6007	tags=52%, list=17%, signal=62%
GO_POSITIVE_REGULATION_OF_PROTEOLYSIS	345	-0.295432	-1.47064	0.0346154	0.155169	1	5080	tags=28%, list=14%, signal=32%
GO_NUCLEOTIDE_EXCISION_REPAIR_DNA_DAMAGE_RECOGNITION	21	-0.532845	-1.47153	0.0842697	0.155201	1	8148	tags=62%, list=23%, signal=81%
GO_NEGATIVE_REGULATION_OF_RESPONSE_TO_DNA_DAMAGE_STIMULUS	46	-0.384889	-1.47079	0.0526316	0.155323	1	8668	tags=52%, list=25%, signal=69%
GO_BETA_CATENIN_TCF_COMPLEX_ASSEMBLY	40	-0.429679	-1.4696	0.0745968	0.155681	1	8266	tags=43%, list=24%, signal=56%
GO_PROTEIN_DNA_COMPLEX	168	-0.3985	-1.46902	0.118474	0.155899	1	5666	tags=33%, list=16%, signal=40%
GO_NUCLEAR_TRANSCRIPTIONAL_REPRESSOR_COMPLEX	21	-0.50281	-1.46686	0.086785	0.157145	1	7585	tags=57%, list=22%, signal=73%
GO_REGULATION_OF_CHROMATIN_ORGANIZATION	136	-0.347403	-1.46707	0.0453649	0.157226	1	5575	tags=29%, list=16%, signal=34%
GO_PEPTIDYL_LYSINE_METHYLATION	59	-0.407982	-1.46429	0.0914397	0.15724	1	5047	tags=32%, list=14%, signal=38%
GO_ATPASE_ACTIVITY	396	-0.322244	-1.46611	0.0517928	0.15727	1	6608	tags=33%, list=19%, signal=41%
GO_CYCLIN_DEPENDENT_PROTEIN_KINASE_ACTIVITY	33	-0.449419	-1.46562	0.084	0.157422	1	6302	tags=39%, list=18%, signal=48%
GO_MRNA_3_UTR_BINDING	46	-0.403793	-1.46463	0.0879541	0.157463	1	6007	tags=41%, list=17%, signal=50%
GO_DNA_METHYLATION_INVOLVED_IN_GAMETE_GENERATION	17	-0.494605	-1.46433	0.0673077	0.157466	1	8352	tags=53%, list=24%, signal=69%
GO_INTRACILIARY_TRANSPORT_PARTICLE_B	16	-0.556713	-1.46619	0.0919765	0.15747	1	4892	tags=44%, list=14%, signal=51%
GO_PURINE_NUCLEOSIDE_BIOSYNTHETIC_PROCESS	62	-0.38129	-1.4649	0.0657084	0.157493	1	3211	tags=26%, list=9%, signal=28%
GO_MITOCHONDRIAL_TRANSMEMBRANE_TRANSPORT	34	-0.487386	-1.46505	0.103113	0.157616	1	5376	tags=41%, list=15%, signal=49%
GO_HISTONE_DEUBIQUITINATION	20	-0.497234	-1.46255	0.0821643	0.158341	1	6804	tags=60%, list=19%, signal=74%
GO_REGULATION_OF_MEIOTIC_NUCLEAR_DIVISION	28	-0.439221	-1.46021	0.0702128	0.159995	1	2540	tags=25%, list=7%, signal=27%
GO_PROTEIN_REFOLDING	20	-0.549784	-1.45964	0.114754	0.160243	1	8178	tags=70%, list=23%, signal=91%
GO_POSTTRANSCRIPTIONAL_GENE_SILENCING	35	-0.448478	-1.45706	0.0856574	0.16191	1	3696	tags=31%, list=11%, signal=35%
GO_PYRIMIDINE_NUCLEOTIDE_METABOLIC_PROCESS	44	-0.41232	-1.45707	0.0686869	0.162166	1	5081	tags=41%, list=14%, signal=48%
GO_PERICENTRIOLAR_MATERIAL	16	-0.510102	-1.45534	0.0834952	0.16312	1	2555	tags=31%, list=7%, signal=34%
GO_POSITIVE_REGULATION_OF_CELLULAR_AMIDE_METABOLIC_PROCESS	102	-0.320224	-1.45379	0.0344828	0.164158	1	5784	tags=31%, list=16%, signal=37%
GO_GPI_ANCHOR_METABOLIC_PROCESS	32	-0.435514	-1.45287	0.0819048	0.16467	1	4211	tags=31%, list=12%, signal=35%
GO_TRANSLATION_INITIATION_FACTOR_ACTIVITY	45	-0.465535	-1.45232	0.116858	0.16485	1	7256	tags=53%, list=21%, signal=67%
GO_CELLULAR_METABOLIC_COMPOUND_SALVAGE	32	-0.420712	-1.45045	0.0802348	0.166193	1	5472	tags=34%, list=16%, signal=41%
GO_CARBOHYDRATE_DERIVATIVE_TRANSPORT	45	-0.381765	-1.44725	0.0658436	0.168599	1	5988	tags=38%, list=17%, signal=45%
GO_RESPONSE_TO_GAMMA_RADIATION	46	-0.388019	-1.44433	0.0649351	0.170913	1	871	tags=20%, list=2%, signal=20%
GO_ATPASE_ACTIVITY_COUPLED	296	-0.314996	-1.44331	0.0495049	0.171298	1	6924	tags=34%, list=20%, signal=43%
GO_NEGATIVE_REGULATION_OF_HISTONE_ACETYLATION	15	-0.499753	-1.44342	0.0810235	0.171468	1	10028	tags=67%, list=29%, signal=93%
GO_TRANSCRIPTION_COACTIVATOR_ACTIVITY	278	-0.317073	-1.4421	0.0501002	0.17179	1	6959	tags=33%, list=20%, signal=40%
GO_CHAPERONE_MEDIATED_PROTEIN_FOLDING	43	-0.419454	-1.44233	0.100935	0.171877	1	8178	tags=56%, list=23%, signal=73%
GO_GUANOSINE_CONTAINING_COMPOUND_METABOLIC_PROCESS	45	-0.389604	-1.44161	0.0654397	0.171894	1	4696	tags=31%, list=13%, signal=36%
GO_STEROID_HORMONE_RECEPTOR_BINDING	77	-0.339376	-1.44025	0.0522244	0.172866	1	1619	tags=16%, list=5%, signal=16%
GO_PYRIMIDINE_NUCLEOSIDE_TRIPHOSPHATE_METABOLIC_PROCESS	20	-0.515	-1.43982	0.116371	0.17296	1	5081	tags=50%, list=14%, signal=58%
GO_GMP_METABOLIC_PROCESS	20	-0.46136	-1.43681	0.0963597	0.175263	1	3455	tags=30%, list=10%, signal=33%
GO_RESPONSE_TO_VITAMIN_A	19	-0.462584	-1.43622	0.096	0.175519	1	2062	tags=26%, list=6%, signal=28%
GO_MACROMOLECULE_DEACYLATION	62	-0.365461	-1.43552	0.0687732	0.175907	1	7114	tags=42%, list=20%, signal=52%
GO_HISTONE_H3_K4_METHYLATION	27	-0.45184	-1.42917	0.105675	0.181039	1	2852	tags=30%, list=8%, signal=32%
GO_NEGATIVE_REGULATION_OF_CANONICAL_WNT_SIGNALING_PATHWAY	154	-0.335067	-1.42944	0.078	0.18108	1	5963	tags=33%, list=17%, signal=40%
GO_INTRACELLULAR_STEROID_HORMONE_RECEPTOR_SIGNALING_PATHWAY	68	-0.367035	-1.42686	0.0575397	0.181479	1	6602	tags=35%, list=19%, signal=43%
GO_PYRIMIDINE_CONTAINING_COMPOUND_METABOLIC_PROCESS	72	-0.33289	-1.42701	0.0578842	0.181629	1	5081	tags=33%, list=14%, signal=39%
GO_NEGATIVE_REGULATION_OF_WNT_SIGNALING_PATHWAY	183	-0.323984	-1.42785	0.0641822	0.181686	1	6940	tags=34%, list=20%, signal=43%
GO_REGULATION_OF_MEIOTIC_CELL_CYCLE	37	-0.391381	-1.42721	0.0738397	0.181729	1	1255	tags=19%, list=4%, signal=20%
GO_REGULATION_OF_TELOMERE_CAPPING	20	-0.493342	-1.42808	0.117761	0.181761	1	8175	tags=55%, list=23%, signal=72%
GO_PROTEIN_N_TERMINUS_BINDING	100	-0.332931	-1.42723	0.0518234	0.181994	1	7961	tags=43%, list=23%, signal=55%
GO_THYROID_HORMONE_RECEPTOR_BINDING	29	-0.430627	-1.42554	0.0972763	0.182351	1	7773	tags=41%, list=22%, signal=53%
GO_DISULFIDE_OXIDOREDUCTASE_ACTIVITY	28	-0.482859	-1.4237	0.114345	0.1838	1	7359	tags=46%, list=21%, signal=59%
GO_NUCLEOSIDE_SALVAGE	16	-0.46651	-1.42235	0.0884086	0.184761	1	800	tags=25%, list=2%, signal=26%
GO_CELLULAR_RESPONSE_TO_IONIZING_RADIATION	47	-0.381092	-1.42178	0.0801603	0.184994	1	3617	tags=30%, list=10%, signal=33%
GO_PROTEIN_IMPORT_INTO_NUCLEUS_TRANSLOCATION	27	-0.43112	-1.4202	0.0757576	0.185544	1	3504	tags=37%, list=10%, signal=41%
GO_REGULATION_OF_CIRCADIAN_RHYTHM	95	-0.348502	-1.4208	0.0582121	0.185545	1	2991	tags=21%, list=9%, signal=23%
GO_NEGATIVE_REGULATION_OF_CELLULAR_CATABOLIC_PROCESS	143	-0.294141	-1.42048	0.0269231	0.185548	1	6056	tags=29%, list=17%, signal=35%
GO_POSITIVE_REGULATION_OF_CANONICAL_WNT_SIGNALING_PATHWAY	115	-0.351585	-1.41788	0.098	0.187346	1	5944	tags=37%, list=17%, signal=44%
GO_DEOXYRIBONUCLEOSIDE_TRIPHOSPHATE_METABOLIC_PROCESS	16	-0.53401	-1.41755	0.119048	0.187353	1	6286	tags=56%, list=18%, signal=68%
GO_HISTONE_H2A_UBIQUITINATION	16	-0.512672	-1.41582	0.132296	0.187766	1	10316	tags=81%, list=29%, signal=115%
GO_MITOCHONDRIAL_TRANSLATION	101	-0.526952	-1.415	0.155769	0.187985	1	6956	tags=47%, list=20%, signal=58%
GO_NIK_NF_KAPPAB_SIGNALING	83	-0.428662	-1.41587	0.148728	0.187998	1	7197	tags=48%, list=20%, signal=60%
GO_OOCYTE_MATURATION	17	-0.499716	-1.41521	0.108742	0.188057	1	1773	tags=29%, list=5%, signal=31%
GO_ANDROGEN_RECEPTOR_BINDING	38	-0.390898	-1.41587	0.082218	0.188279	1	6408	tags=32%, list=18%, signal=39%
GO_PROTEIN_LOCALIZATION_TO_MITOCHONDRION	61	-0.417081	-1.41607	0.0990476	0.188387	1	5751	tags=39%, list=16%, signal=47%
GO_ESTABLISHMENT_OF_SPINDLE_ORIENTATION	24	-0.458687	-1.41327	0.105155	0.189315	1	4180	tags=46%, list=12%, signal=52%
GO_MICROTUBULE_MOTOR_ACTIVITY	74	-0.386926	-1.40894	0.0993658	0.193081	1	3052	tags=24%, list=9%, signal=27%
GO_BINDING_OF_SPERM_TO_ZONA_PELLUCIDA	33	-0.401733	-1.40793	0.0909091	0.193776	1	2766	tags=24%, list=8%, signal=26%
GO_NEGATIVE_REGULATION_OF_CIRCADIAN_RHYTHM	16	-0.496384	-1.40533	0.10177	0.194762	1	2865	tags=25%, list=8%, signal=27%
GO_ACYLGLYCEROL_O_ACYLTRANSFERASE_ACTIVITY	25	-0.409933	-1.40612	0.0881148	0.194862	1	4921	tags=24%, list=14%, signal=28%
GO_PYRIMIDINE_NUCLEOTIDE_BIOSYNTHETIC_PROCESS	29	-0.44273	-1.40535	0.102296	0.19503	1	3839	tags=38%, list=11%, signal=43%
GO_REGULATION_OF_EARLY_ENDOSOME_TO_LATE_ENDOSOME_TRANSPORT	15	-0.517275	-1.40614	0.135029	0.195138	1	4484	tags=40%, list=13%, signal=46%
GO_IMMUNOGLOBULIN_PRODUCTION_INVOLVED_IN_IMMUNOGLOBULIN_MEDIATED_IMMUNE_RESPONSE	20	-0.507282	-1.40537	0.125265	0.195303	1	6188	tags=45%, list=18%, signal=55%
GO_MICROTUBULE_END	20	-0.497685	-1.40303	0.108607	0.196647	1	905	tags=30%, list=3%, signal=31%
GO_CIS_TRANS_ISOMERASE_ACTIVITY	41	-0.405299	-1.40257	0.101338	0.196826	1	5660	tags=37%, list=16%, signal=44%
GO_POSITIVE_REGULATION_OF_DNA_BINDING	39	-0.383173	-1.40186	0.0679825	0.197182	1	2495	tags=23%, list=7%, signal=25%
GO_INNATE_IMMUNE_RESPONSE_ACTIVATING_CELL_SURFACE_RECEPTOR_SIGNALING_PATHWAY	103	-0.383224	-1.40119	0.134503	0.197557	1	6940	tags=44%, list=20%, signal=54%
GO_MALE_MEIOSIS_I	15	-0.496614	-1.40029	0.0833333	0.198132	1	6249	tags=47%, list=18%, signal=57%
GO_RETROGRADE_VESICLE_MEDIATED_TRANSPORT_GOLGI_TO_ER	73	-0.379484	-1.39954	0.116761	0.198539	1	6397	tags=34%, list=18%, signal=42%
GO_NEGATIVE_REGULATION_OF_BINDING	124	-0.313477	-1.39877	0.0477223	0.19896	1	3309	tags=21%, list=9%, signal=23%
GO_MALE_GAMETE_GENERATION	422	-0.278594	-1.39752	0.0343137	0.199867	1	8700	tags=37%, list=25%, signal=49%
GO_CELLULAR_PROTEIN_COMPLEX_ASSEMBLY	307	-0.303267	-1.39702	0.0862745	0.200032	1	7307	tags=34%, list=21%, signal=43%
GO_TRANSFERASE_ACTIVITY_TRANSFERRING_ACYL_GROUPS	230	-0.277647	-1.39659	0.0328542	0.200184	1	8387	tags=35%, list=24%, signal=46%
GO_DNA_TEMPLATED_TRANSCRIPTION_INITIATION	187	-0.301714	-1.3962	0.0651341	0.200284	1	5657	tags=30%, list=16%, signal=36%
GO_POSITIVE_REGULATION_OF_PROTEIN_ACETYLATION	35	-0.372611	-1.39381	0.0808511	0.201975	1	2540	tags=20%, list=7%, signal=22%
GO_BLASTOCYST_FORMATION	27	-0.411512	-1.39384	0.103594	0.202241	1	5648	tags=37%, list=16%, signal=44%
GO_PSEUDOURIDINE_SYNTHESIS	17	-0.516214	-1.39221	0.135135	0.20323	1	3751	tags=47%, list=11%, signal=53%
GO_SIGNAL_SEQUENCE_BINDING	33	-0.414731	-1.3903	0.109195	0.204485	1	6570	tags=42%, list=19%, signal=52%
GO_CILIARY_BASE	19	-0.45781	-1.39038	0.0892116	0.204702	1	3958	tags=32%, list=11%, signal=36%
GO_RNA_POLYMERASE_II_REPRESSING_TRANSCRIPTION_FACTOR_BINDING	26	-0.431627	-1.38724	0.113772	0.207131	1	6581	tags=38%, list=19%, signal=47%
GO_NUCLEOBASE_CONTAINING_COMPOUND_KINASE_ACTIVITY	45	-0.356436	-1.38577	0.0972516	0.208307	1	3934	tags=27%, list=11%, signal=30%
GO_METHYL_CPG_BINDING	18	-0.481545	-1.38323	0.119748	0.210202	1	5409	tags=39%, list=15%, signal=46%
GO_POSITIVE_REGULATION_OF_RNA_SPLICING	21	-0.445459	-1.38343	0.127701	0.210294	1	6282	tags=48%, list=18%, signal=58%
GO_REGULATION_OF_BINDING	270	-0.281175	-1.38122	0.0368098	0.211873	1	2894	tags=18%, list=8%, signal=20%
GO_REGULATION_OF_CANONICAL_WNT_SIGNALING_PATHWAY	222	-0.293393	-1.38078	0.062249	0.211974	1	5963	tags=30%, list=17%, signal=36%
GO_HEAT_SHOCK_PROTEIN_BINDING	86	-0.33328	-1.37967	0.108911	0.212752	1	4092	tags=27%, list=12%, signal=30%
GO_TRANSLATIONAL_TERMINATION	88	-0.518569	-1.37788	0.188571	0.214147	1	6956	tags=47%, list=20%, signal=58%
GO_SYNAPSIS	28	-0.430568	-1.37704	0.104019	0.21466	1	9295	tags=57%, list=26%, signal=78%
GO_ORGANELLAR_RIBOSOME	64	-0.543981	-1.37671	0.171815	0.21466	1	6653	tags=48%, list=19%, signal=60%
GO_CELLULAR_RESPONSE_TO_UV	62	-0.334855	-1.37413	0.0721443	0.216588	1	1511	tags=19%, list=4%, signal=20%
GO_NEGATIVE_REGULATION_OF_CELLULAR_RESPONSE_TO_INSULIN_STIMULUS	30	-0.384574	-1.37355	0.115464	0.216592	1	3170	tags=27%, list=9%, signal=29%
GO_CARBOHYDRATE_DERIVATIVE_TRANSPORTER_ACTIVITY	33	-0.37733	-1.37379	0.0946502	0.21664	1	5988	tags=39%, list=17%, signal=47%
GO_TRANSCRIPTION_FACTOR_COMPLEX	281	-0.308512	-1.37318	0.0816327	0.216647	1	6609	tags=33%, list=19%, signal=40%
GO_POSITIVE_REGULATION_OF_HOMEOSTATIC_PROCESS	197	-0.296596	-1.37273	0.0590717	0.216799	1	3309	tags=21%, list=9%, signal=23%
GO_REGULATION_OF_RETINOIC_ACID_RECEPTOR_SIGNALING_PATHWAY	31	-0.435121	-1.37419	0.123853	0.216831	1	7478	tags=35%, list=21%, signal=45%
GO_PYRIMIDINE_RIBONUCLEOSIDE_TRIPHOSPHATE_METABOLIC_PROCESS	15	-0.5385	-1.37184	0.13786	0.217393	1	3839	tags=47%, list=11%, signal=52%
GO_NEGATIVE_REGULATION_OF_CATABOLIC_PROCESS	188	-0.273252	-1.37026	0.0337302	0.21862	1	6056	tags=29%, list=17%, signal=35%
GO_PROTEIN_DEACETYLASE_ACTIVITY	39	-0.387279	-1.36963	0.111321	0.218984	1	8945	tags=54%, list=25%, signal=72%
GO_POSITIVE_REGULATION_OF_MRNA_METABOLIC_PROCESS	39	-0.398984	-1.36819	0.117409	0.220102	1	6282	tags=41%, list=18%, signal=50%
GO_MAINTENANCE_OF_CELL_NUMBER	125	-0.327052	-1.36293	0.107368	0.225124	1	6321	tags=37%, list=18%, signal=45%
GO_CYSTEINE_TYPE_ENDOPEPTIDASE_INHIBITOR_ACTIVITY	54	-0.347037	-1.36258	0.0762125	0.225181	1	7305	tags=39%, list=21%, signal=49%
GO_DNA_DAMAGE_RESPONSE_SIGNAL_TRANSDUCTION_RESULTING_IN_TRANSCRIPTION	15	-0.481604	-1.36187	0.127016	0.225623	1	6609	tags=53%, list=19%, signal=66%
GO_RESPONSE_TO_TESTOSTERONE	36	-0.35387	-1.35934	0.0774059	0.227794	1	3509	tags=28%, list=10%, signal=31%
GO_CYTOPLASMIC_MICROTUBULE	48	-0.374742	-1.35713	0.136456	0.229769	1	2561	tags=25%, list=7%, signal=27%
GO_REGULATION_OF_INTRINSIC_APOPTOTIC_SIGNALING_PATHWAY_IN_RESPONSE_TO_DNA_DAMAGE	29	-0.382664	-1.35632	0.115546	0.229964	1	8668	tags=52%, list=25%, signal=69%
GO_ANTERIOR_POSTERIOR_AXIS_SPECIFICATION	45	-0.369199	-1.35643	0.113895	0.230185	1	3999	tags=20%, list=11%, signal=23%
GO_REGULATION_OF_TRANSLATION_IN_RESPONSE_TO_STRESS	18	-0.433945	-1.35489	0.110057	0.231153	1	2402	tags=28%, list=7%, signal=30%
GO_MACROMOLECULE_TRANSMEMBRANE_TRANSPORTER_ACTIVITY	17	-0.486586	-1.35398	0.133462	0.231741	1	7711	tags=59%, list=22%, signal=75%
GO_INTRAMOLECULAR_OXIDOREDUCTASE_ACTIVITY	46	-0.370397	-1.34948	0.139313	0.234524	1	7505	tags=33%, list=21%, signal=41%
GO_POSITIVE_REGULATION_OF_CELLULAR_PROTEIN_LOCALIZATION	316	-0.275149	-1.34956	0.0751566	0.234765	1	4120	tags=24%, list=12%, signal=27%
GO_POSITIVE_REGULATION_OF_VIRAL_TRANSCRIPTION	34	-0.411871	-1.3489	0.158965	0.234803	1	3724	tags=32%, list=11%, signal=36%
GO_NUCLEOTIDE_BINDING_DOMAIN_LEUCINE_RICH_REPEAT_CONTAINING_RECEPTOR_SIGNALING_PATHWAY	26	-0.392825	-1.34977	0.119843	0.234866	1	6324	tags=42%, list=18%, signal=52%
GO_PROTEIN_STABILIZATION	124	-0.301207	-1.34994	0.0749064	0.235003	1	9028	tags=46%, list=26%, signal=62%
GO_CELLULAR_RESPONSE_TO_INTERLEUKIN_4	23	-0.441729	-1.34995	0.170833	0.235312	1	3983	tags=35%, list=11%, signal=39%
GO_CELL_AGING	64	-0.322012	-1.35012	0.0916497	0.235454	1	2638	tags=23%, list=8%, signal=25%
GO_REGULATION_OF_CELL_PROLIFERATION_INVOLVED_IN_HEART_MORPHOGENESIS	15	-0.475285	-1.348	0.146809	0.235501	1	4588	tags=33%, list=13%, signal=38%
GO_FC_EPSILON_RECEPTOR_SIGNALING_PATHWAY	139	-0.338565	-1.34703	0.135081	0.236195	1	6940	tags=36%, list=20%, signal=45%
GO_RESPONSE_TO_X_RAY	29	-0.440335	-1.3467	0.164329	0.236199	1	1918	tags=24%, list=5%, signal=26%
GO_TRANSLATION_REGULATOR_ACTIVITY	33	-0.390104	-1.34556	0.136461	0.236784	1	6282	tags=39%, list=18%, signal=48%
GO_OOGENESIS	58	-0.348296	-1.34582	0.0945946	0.236811	1	2540	tags=21%, list=7%, signal=22%
GO_TRANSLATIONAL_ELONGATION	106	-0.481656	-1.3443	0.198853	0.237739	1	5994	tags=42%, list=17%, signal=51%
GO_POSITIVE_REGULATION_OF_CELL_CYCLE_G2_M_PHASE_TRANSITION	18	-0.475929	-1.34346	0.135667	0.238312	1	3648	tags=33%, list=10%, signal=37%
GO_NEGATIVE_REGULATION_OF_GENE_SILENCING	18	-0.438627	-1.34287	0.118568	0.23862	1	3702	tags=28%, list=11%, signal=31%
GO_MICROTUBULE_BASED_MOVEMENT	187	-0.324753	-1.34065	0.124744	0.240684	1	4371	tags=25%, list=12%, signal=29%
GO_REGULATION_OF_TRANSCRIPTION_FROM_RNA_POLYMERASE_II_PROMOTER_IN_RESPONSE_TO_HYPOXIA	30	-0.391589	-1.33967	0.148077	0.241455	1	3648	tags=30%, list=10%, signal=33%
GO_CELL_DIVISION_SITE	48	-0.378645	-1.33859	0.135294	0.242291	1	2603	tags=25%, list=7%, signal=27%
GO_ATPASE_REGULATOR_ACTIVITY	28	-0.435678	-1.33722	0.180124	0.243438	1	7238	tags=46%, list=21%, signal=58%
GO_NEGATIVE_REGULATION_OF_DNA_BINDING	44	-0.356443	-1.33643	0.100671	0.243945	1	3248	tags=23%, list=9%, signal=25%
GO_SWI_SNF_COMPLEX	15	-0.501212	-1.33364	0.194656	0.24637	1	6268	tags=53%, list=18%, signal=65%
GO_ANATOMICAL_STRUCTURE_HOMEOSTASIS	260	-0.274166	-1.33373	0.0607375	0.246603	1	2438	tags=17%, list=7%, signal=18%
GO_REGULATION_OF_MRNA_3_END_PROCESSING	24	-0.460131	-1.33297	0.160396	0.246779	1	3724	tags=38%, list=11%, signal=42%
GO_NAD_DEPENDENT_PROTEIN_DEACETYLASE_ACTIVITY	16	-0.462246	-1.33182	0.15534	0.247696	1	1723	tags=31%, list=5%, signal=33%
GO_IMMUNOGLOBULIN_PRODUCTION	43	-0.403839	-1.3312	0.142251	0.248028	1	4301	tags=33%, list=12%, signal=37%
GO_REGULATION_OF_DNA_METHYLATION	15	-0.479803	-1.32773	0.155319	0.250067	1	1192	tags=20%, list=3%, signal=21%
GO_DEACETYLASE_ACTIVITY	50	-0.341143	-1.32885	0.113383	0.250205	1	8945	tags=46%, list=25%, signal=62%
GO_PROTEIN_MANNOSYLATION	17	-0.439348	-1.32779	0.151697	0.250342	1	5848	tags=41%, list=17%, signal=49%
GO_MODULATION_OF_TRANSCRIPTION_IN_OTHER_ORGANISM_INVOLVED_IN_SYMBIOTIC_INTERACTION	22	-0.429441	-1.3278	0.12731	0.250668	1	3248	tags=27%, list=9%, signal=30%
GO_POSITIVE_REGULATION_OF_VIRAL_PROCESS	82	-0.326722	-1.32804	0.12892	0.250739	1	7611	tags=46%, list=22%, signal=59%
GO_NEGATIVE_REGULATION_OF_PROTEIN_BINDING	77	-0.308179	-1.32676	0.0954357	0.250801	1	3309	tags=22%, list=9%, signal=24%
GO_PROTEIN_LOCALIZATION_TO_CENTROSOME	15	-0.500097	-1.326	0.175542	0.251283	1	5262	tags=40%, list=15%, signal=47%
GO_HORMONE_RECEPTOR_BINDING	160	-0.284306	-1.32566	0.0732218	0.251295	1	2869	tags=16%, list=8%, signal=18%
GO_POSITIVE_REGULATION_OF_WNT_SIGNALING_PATHWAY	148	-0.299809	-1.32392	0.103718	0.252904	1	6457	tags=34%, list=18%, signal=41%
GO_TRANSCRIPTION_INITIATION_FROM_RNA_POLYMERASE_II_PROMOTER	141	-0.286804	-1.32313	0.0851485	0.253069	1	5657	tags=30%, list=16%, signal=36%
GO_NEGATIVE_REGULATION_OF_TELOMERE_MAINTENANCE	22	-0.466364	-1.32343	0.186691	0.253103	1	5841	tags=50%, list=17%, signal=60%
GO_BAF_TYPE_COMPLEX	22	-0.448238	-1.32255	0.166023	0.25339	1	8570	tags=59%, list=24%, signal=78%
GO_CYTOPLASMIC_DYNEIN_COMPLEX	15	-0.465679	-1.32196	0.169173	0.253722	1	3917	tags=40%, list=11%, signal=45%
GO_POSITIVE_REGULATION_OF_PROTEIN_LOCALIZATION_TO_NUCLEUS	119	-0.314246	-1.32015	0.116129	0.255389	1	2884	tags=23%, list=8%, signal=25%
GO_O_METHYLTRANSFERASE_ACTIVITY	15	-0.458175	-1.31689	0.171371	0.258457	1	2548	tags=27%, list=7%, signal=29%
GO_REGULATION_OF_CHROMATIN_SILENCING	18	-0.485664	-1.31699	0.179916	0.258688	1	4927	tags=44%, list=14%, signal=52%
GO_ESTABLISHMENT_OF_MITOTIC_SPINDLE_ORIENTATION	19	-0.446096	-1.31606	0.156823	0.258715	1	3917	tags=42%, list=11%, signal=47%
GO_INCLUSION_BODY	65	-0.315088	-1.31626	0.0843882	0.258802	1	5153	tags=29%, list=15%, signal=34%
GO_TRANSFERASE_ACTIVITY_TRANSFERRING_ALKYL_OR_ARYL_OTHER_THAN_METHYL_GROUPS	60	-0.343327	-1.31484	0.114583	0.259745	1	2490	tags=23%, list=7%, signal=25%
GO_REGULATION_OF_VACUOLAR_TRANSPORT	28	-0.396373	-1.31313	0.151697	0.261353	1	4484	tags=29%, list=13%, signal=33%
GO_REGULATION_OF_ESTABLISHMENT_OF_PLANAR_POLARITY	110	-0.35044	-1.31086	0.17	0.263586	1	6940	tags=38%, list=20%, signal=47%
GO_INTRACILIARY_TRANSPORT_PARTICLE	26	-0.473303	-1.30926	0.201581	0.265087	1	4892	tags=35%, list=14%, signal=40%
GO_GENETIC_IMPRINTING	20	-0.413166	-1.30832	0.138655	0.265797	1	2492	tags=20%, list=7%, signal=22%
GO_DNA_CATABOLIC_PROCESS	24	-0.381627	-1.30766	0.136364	0.266222	1	2830	tags=29%, list=8%, signal=32%
GO_APOPTOTIC_DNA_FRAGMENTATION	15	-0.444854	-1.30689	0.154472	0.266736	1	2830	tags=33%, list=8%, signal=36%
GO_KINESIN_BINDING	30	-0.393962	-1.30563	0.151448	0.267786	1	2086	tags=23%, list=6%, signal=25%
GO_CENTRIOLAR_SATELLITE	24	-0.418667	-1.30381	0.182573	0.269451	1	5262	tags=29%, list=15%, signal=34%
GO_VITAMIN_D_RECEPTOR_BINDING	16	-0.463438	-1.30321	0.183673	0.269846	1	6602	tags=38%, list=19%, signal=46%
GO_REPRESSING_TRANSCRIPTION_FACTOR_BINDING	56	-0.348857	-1.30271	0.157588	0.270067	1	2849	tags=25%, list=8%, signal=27%
GO_CELLULAR_RESPONSE_TO_RADIATION	127	-0.286481	-1.30149	0.0863158	0.271017	1	3617	tags=22%, list=10%, signal=24%
GO_RNA_POLYMERASE_II_CARBOXY_TERMINAL_DOMAIN_KINASE_ACTIVITY	16	-0.483001	-1.30085	0.198842	0.271417	1	6920	tags=44%, list=20%, signal=54%
GO_REGULATION_OF_MITOPHAGY	37	-0.352346	-1.30047	0.143667	0.271505	1	5751	tags=38%, list=16%, signal=45%
GO_CELLULAR_RESPONSE_TO_GAMMA_RADIATION	16	-0.436793	-1.29955	0.174274	0.272155	1	3617	tags=31%, list=10%, signal=35%
GO_RESPONSE_TO_CADMIUM_ION	38	-0.387081	-1.29696	0.157563	0.27406	1	3943	tags=26%, list=11%, signal=30%
GO_REGULATION_OF_CELLULAR_PROTEIN_LOCALIZATION	496	-0.25471	-1.29698	0.0925553	0.274389	1	4991	tags=25%, list=14%, signal=28%
GO_NEGATIVE_REGULATION_OF_STEM_CELL_PROLIFERATION	15	-0.444251	-1.29714	0.156118	0.27454	1	2456	tags=27%, list=7%, signal=29%
GO_CYCLIN_DEPENDENT_PROTEIN_KINASE_HOLOENZYME_COMPLEX	29	-0.375438	-1.2958	0.162791	0.274745	1	7276	tags=38%, list=21%, signal=48%
GO_CILIARY_BASAL_BODY	69	-0.355912	-1.29587	0.164356	0.275008	1	4892	tags=29%, list=14%, signal=34%
GO_PYRIMIDINE_NUCLEOSIDE_BIOSYNTHETIC_PROCESS	28	-0.399509	-1.294	0.181275	0.276542	1	1596	tags=29%, list=5%, signal=30%
GO_POSITIVE_REGULATION_OF_RELEASE_OF_CYTOCHROME_C_FROM_MITOCHONDRIA	27	-0.396481	-1.29223	0.159574	0.277797	1	5751	tags=33%, list=16%, signal=40%
GO_SH2_DOMAIN_BINDING	26	-0.403566	-1.29224	0.170996	0.278141	1	1993	tags=23%, list=6%, signal=24%
GO_PYRIMIDINE_NUCLEOBASE_METABOLIC_PROCESS	19	-0.417027	-1.28994	0.177734	0.279342	1	3888	tags=42%, list=11%, signal=47%
GO_ISOMERASE_ACTIVITY	142	-0.290578	-1.29024	0.137143	0.27936	1	5809	tags=26%, list=17%, signal=31%
GO_SNAP_RECEPTOR_ACTIVITY	37	-0.351747	-1.29052	0.120229	0.279388	1	4100	tags=19%, list=12%, signal=21%
GO_DSRNA_FRAGMENTATION	17	-0.447557	-1.28923	0.160752	0.27979	1	2719	tags=29%, list=8%, signal=32%
GO_O_ACYLTRANSFERASE_ACTIVITY	44	-0.326667	-1.28891	0.112766	0.279808	1	7134	tags=27%, list=20%, signal=34%
GO_MITOCHONDRIAL_MEMBRANE_ORGANIZATION	86	-0.326388	-1.28806	0.155598	0.280099	1	7711	tags=34%, list=22%, signal=43%
GO_CHROMATIN_SILENCING	90	-0.369186	-1.28827	0.200409	0.280205	1	7124	tags=40%, list=20%, signal=50%
GO_HSP70_PROTEIN_BINDING	28	-0.365862	-1.28767	0.138554	0.280246	1	1221	tags=18%, list=3%, signal=18%
GO_NEGATIVE_REGULATION_OF_CYCLIN_DEPENDENT_PROTEIN_KINASE_ACTIVITY	31	-0.352387	-1.28528	0.158491	0.282697	1	3248	tags=23%, list=9%, signal=25%
GO_CULLIN_RING_UBIQUITIN_LIGASE_COMPLEX	134	-0.281742	-1.28424	0.108949	0.283615	1	5721	tags=27%, list=16%, signal=32%
GO_REGULATION_OF_INSULIN_RECEPTOR_SIGNALING_PATHWAY	40	-0.340316	-1.28386	0.135021	0.283708	1	3170	tags=25%, list=9%, signal=27%
GO_MICROTUBULE_PLUS_END	16	-0.495898	-1.28266	0.193814	0.284779	1	2561	tags=38%, list=7%, signal=40%
GO_RESPONSE_TO_INTERLEUKIN_4	28	-0.391671	-1.28041	0.186975	0.287103	1	3983	tags=29%, list=11%, signal=32%
GO_DNA_CATABOLIC_PROCESS_ENDONUCLEOLYTIC	17	-0.414654	-1.27997	0.180361	0.287261	1	2830	tags=29%, list=8%, signal=32%
GO_PROTEIN_MODIFICATION_BY_SMALL_PROTEIN_REMOVAL	102	-0.311053	-1.27716	0.162835	0.289505	1	5677	tags=32%, list=16%, signal=38%
GO_GAMMA_TUBULIN_BINDING	23	-0.389603	-1.27766	0.161479	0.289654	1	4649	tags=35%, list=13%, signal=40%
GO_TRANSCRIPTIONAL_REPRESSOR_COMPLEX	71	-0.345711	-1.27723	0.175889	0.289781	1	6608	tags=34%, list=19%, signal=42%
GO_RESPONSE_TO_RADIATION	372	-0.261447	-1.27432	0.101952	0.292552	1	4644	tags=22%, list=13%, signal=25%
GO_CYCLIN_DEPENDENT_PROTEIN_SERINE_THREONINE_KINASE_REGULATOR_ACTIVITY	25	-0.397796	-1.27353	0.20396	0.293154	1	6302	tags=36%, list=18%, signal=44%
GO_REGULATION_OF_RELEASE_OF_CYTOCHROME_C_FROM_MITOCHONDRIA	41	-0.361254	-1.26906	0.180698	0.298325	1	5751	tags=32%, list=16%, signal=38%
GO_CELLULAR_RESPONSE_TO_FATTY_ACID	51	-0.322677	-1.26769	0.152401	0.29969	1	2589	tags=22%, list=7%, signal=23%
GO_RESPONSE_TO_ANGIOTENSIN	17	-0.411175	-1.26614	0.179601	0.300748	1	1225	tags=24%, list=3%, signal=24%
GO_NUCLEAR_CYCLIN_DEPENDENT_PROTEIN_KINASE_HOLOENZYME_COMPLEX	15	-0.451145	-1.26629	0.197697	0.300953	1	5322	tags=40%, list=15%, signal=47%
GO_HISTONE_H3_DEACETYLATION	20	-0.388815	-1.26468	0.16381	0.301908	1	1723	tags=25%, list=5%, signal=26%
GO_REGULATION_OF_ATPASE_ACTIVITY	58	-0.33722	-1.2649	0.16	0.301995	1	7238	tags=36%, list=21%, signal=46%
GO_TRANSLATION_FACTOR_ACTIVITY_RNA_BINDING	80	-0.362003	-1.26384	0.221135	0.302569	1	4140	tags=30%, list=12%, signal=34%
GO_TUMOR_NECROSIS_FACTOR_MEDIATED_SIGNALING_PATHWAY	113	-0.355083	-1.26247	0.222	0.30387	1	7197	tags=38%, list=20%, signal=48%
GO_POSITIVE_REGULATION_OF_TRANSLATIONAL_INITIATION	22	-0.383397	-1.26187	0.160896	0.304255	1	5724	tags=36%, list=16%, signal=43%
GO_REGULATION_OF_WNT_SIGNALING_PATHWAY	288	-0.263249	-1.26039	0.113924	0.305729	1	6940	tags=31%, list=20%, signal=39%
GO_CHD_TYPE_COMPLEX	16	-0.472372	-1.25886	0.228571	0.307297	1	7585	tags=56%, list=22%, signal=72%
GO_LIPOPROTEIN_BIOSYNTHETIC_PROCESS	83	-0.299831	-1.2564	0.151575	0.310054	1	4710	tags=24%, list=13%, signal=28%
GO_NEGATIVE_REGULATION_OF_REPRODUCTIVE_PROCESS	49	-0.315046	-1.25481	0.140515	0.311695	1	3111	tags=20%, list=9%, signal=22%
GO_REGULATION_OF_MEMBRANE_PERMEABILITY	66	-0.307592	-1.25362	0.163462	0.312806	1	6759	tags=29%, list=19%, signal=36%
GO_RNA_POLYMERASE_BINDING	29	-0.372477	-1.25231	0.183486	0.314091	1	9466	tags=55%, list=27%, signal=75%
GO_ENDOPLASMIC_RETICULUM_TO_CYTOSOL_TRANSPORT	20	-0.451167	-1.25174	0.211538	0.314392	1	3084	tags=30%, list=9%, signal=33%
GO_XENOPHAGY	96	-0.291436	-1.25075	0.145263	0.315218	1	5938	tags=30%, list=17%, signal=36%
GO_POST_TRANSLATIONAL_PROTEIN_MODIFICATION	35	-0.340129	-1.24916	0.176591	0.316833	1	3001	tags=23%, list=9%, signal=25%
GO_THREONINE_TYPE_PEPTIDASE_ACTIVITY	21	-0.532017	-1.2473	0.293763	0.318803	1	7603	tags=52%, list=22%, signal=67%
GO_RESPONSE_TO_CAFFEINE	16	-0.404802	-1.24662	0.2	0.31931	1	3509	tags=31%, list=10%, signal=35%
GO_PML_BODY	88	-0.30633	-1.24286	0.164729	0.321755	1	6486	tags=34%, list=18%, signal=42%
GO_INTRACELLULAR_ESTROGEN_RECEPTOR_SIGNALING_PATHWAY	20	-0.406266	-1.24299	0.207364	0.321957	1	2887	tags=25%, list=8%, signal=27%
GO_PYRIMIDINE_CONTAINING_COMPOUND_BIOSYNTHETIC_PROCESS	38	-0.347401	-1.24319	0.174699	0.322128	1	3839	tags=32%, list=11%, signal=35%
GO_METHIONINE_METABOLIC_PROCESS	15	-0.442184	-1.24322	0.208897	0.322468	1	1906	tags=20%, list=5%, signal=21%
GO_CORE_PROMOTER_PROXIMAL_REGION_DNA_BINDING	337	-0.291696	-1.24328	0.164835	0.322785	1	7722	tags=35%, list=22%, signal=44%
GO_ISOPRENOID_BIOSYNTHETIC_PROCESS	24	-0.418408	-1.2433	0.223969	0.323151	1	5486	tags=38%, list=16%, signal=44%
GO_NUCLEOSIDE_PHOSPHATE_BIOSYNTHETIC_PROCESS	152	-0.273879	-1.24019	0.143154	0.324814	1	3955	tags=24%, list=11%, signal=27%
GO_NEGATIVE_REGULATION_OF_ENDOPLASMIC_RETICULUM_STRESS_INDUCED_INTRINSIC_APOPTOTIC_SIGNALING_PATHWAY	17	-0.419206	-1.23914	0.21374	0.325371	1	3631	tags=29%, list=10%, signal=33%
GO_CILIARY_TIP	38	-0.387889	-1.23915	0.2251	0.32574	1	4892	tags=32%, list=14%, signal=37%
GO_MACROLIDE_BINDING	16	-0.452918	-1.23799	0.229249	0.326521	1	5660	tags=50%, list=16%, signal=60%
GO_CELL_CYCLE_ARREST	138	-0.261263	-1.2372	0.136905	0.327157	1	6750	tags=30%, list=19%, signal=37%
GO_HISTONE_DEACETYLASE_COMPLEX	57	-0.321046	-1.23635	0.218349	0.327906	1	8759	tags=46%, list=25%, signal=61%
GO_STEROID_HORMONE_MEDIATED_SIGNALING_PATHWAY	121	-0.279704	-1.23288	0.161224	0.33215	1	6602	tags=30%, list=19%, signal=37%
GO_SUBSTANTIA_NIGRA_DEVELOPMENT	42	-0.338468	-1.2323	0.183761	0.332498	1	7961	tags=38%, list=23%, signal=49%
GO_NUCLEOBASE_METABOLIC_PROCESS	37	-0.358376	-1.23173	0.205589	0.332853	1	3888	tags=32%, list=11%, signal=36%
GO_POSITIVE_REGULATION_OF_LAMELLIPODIUM_ASSEMBLY	15	-0.430157	-1.23132	0.227571	0.332999	1	7981	tags=53%, list=23%, signal=69%
GO_POSITIVE_REGULATION_OF_GENE_EXPRESSION_EPIGENETIC	74	-0.345535	-1.23101	0.217039	0.333012	1	5143	tags=31%, list=15%, signal=36%
GO_DNA_BINDING_BENDING	20	-0.415576	-1.22907	0.200431	0.335073	1	2715	tags=25%, list=8%, signal=27%
GO_PROTEIN_K48_LINKED_UBIQUITINATION	43	-0.319473	-1.22603	0.189753	0.338349	1	3578	tags=19%, list=10%, signal=21%
GO_PYRIMIDINE_NUCLEOSIDE_METABOLIC_PROCESS	46	-0.328265	-1.22618	0.186235	0.338568	1	4818	tags=30%, list=14%, signal=35%
GO_LYSINE_ACETYLATED_HISTONE_BINDING	16	-0.488867	-1.225	0.263473	0.339264	1	6268	tags=38%, list=18%, signal=46%
GO_REGULATION_OF_TOR_SIGNALING	61	-0.29328	-1.22328	0.170498	0.340996	1	2827	tags=21%, list=8%, signal=23%
GO_PEPTIDYL_ASPARAGINE_MODIFICATION	39	-0.34979	-1.22271	0.211881	0.34132	1	3098	tags=26%, list=9%, signal=28%
GO_ANTIGEN_PROCESSING_AND_PRESENTATION_OF_EXOGENOUS_PEPTIDE_ANTIGEN_VIA_MHC_CLASS_I	66	-0.436155	-1.22157	0.308163	0.342409	1	7197	tags=45%, list=20%, signal=57%
GO_FC_RECEPTOR_SIGNALING_PATHWAY	201	-0.30093	-1.21853	0.214141	0.346078	1	6457	tags=32%, list=18%, signal=39%
GO_RECYCLING_ENDOSOME_MEMBRANE	39	-0.332142	-1.21788	0.206564	0.346104	1	2398	tags=15%, list=7%, signal=16%
GO_NEGATIVE_REGULATION_OF_MEIOTIC_CELL_CYCLE	17	-0.413724	-1.2182	0.214123	0.346107	1	1255	tags=24%, list=4%, signal=24%
GO_POSITIVE_REGULATION_OF_ERYTHROCYTE_DIFFERENTIATION	23	-0.367957	-1.21701	0.220648	0.34686	1	1758	tags=26%, list=5%, signal=27%
GO_HSP90_PROTEIN_BINDING	27	-0.342201	-1.21636	0.198864	0.347303	1	2864	tags=26%, list=8%, signal=28%
GO_PEPTIDYL_LYSINE_TRIMETHYLATION	18	-0.425755	-1.21583	0.240631	0.347657	1	4513	tags=28%, list=13%, signal=32%
GO_SNARE_COMPLEX	51	-0.30684	-1.21516	0.182879	0.348075	1	1458	tags=12%, list=4%, signal=12%
GO_HISTONE_DEACETYLASE_BINDING	100	-0.283464	-1.21335	0.171206	0.349607	1	8239	tags=40%, list=23%, signal=52%
GO_ADP_BINDING	30	-0.344167	-1.21356	0.215447	0.349731	1	2169	tags=17%, list=6%, signal=18%
GO_POSITIVE_REGULATION_OF_TRANSCRIPTION_FROM_RNA_POLYMERASE_II_PROMOTER_INVOLVED_IN_CELLULAR_RESPONSE_TO_CHEMICAL_STIMULUS	25	-0.372826	-1.21291	0.224806	0.349796	1	2791	tags=24%, list=8%, signal=26%
GO_NEGATIVE_REGULATION_OF_TOR_SIGNALING	28	-0.338965	-1.21252	0.215649	0.349901	1	2827	tags=29%, list=8%, signal=31%
GO_REGULATION_OF_PROTEIN_BINDING	164	-0.25586	-1.2122	0.131579	0.349986	1	2894	tags=18%, list=8%, signal=19%
GO_ANDROGEN_RECEPTOR_SIGNALING_PATHWAY	39	-0.359261	-1.21176	0.220907	0.350149	1	6602	tags=33%, list=19%, signal=41%
GO_ESCRT_COMPLEX	24	-0.404604	-1.21098	0.24466	0.350777	1	9011	tags=58%, list=26%, signal=78%
GO_CORE_PROMOTER_BINDING	144	-0.29695	-1.21052	0.219178	0.350988	1	7926	tags=39%, list=23%, signal=50%
GO_ESTROGEN_RECEPTOR_BINDING	37	-0.320958	-1.20804	0.188377	0.353136	1	1619	tags=14%, list=5%, signal=14%
GO_NEGATIVE_REGULATION_OF_ORGANELLE_ASSEMBLY	20	-0.380765	-1.20805	0.234592	0.353539	1	6056	tags=40%, list=17%, signal=48%
GO_PYRIMIDINE_RIBONUCLEOTIDE_METABOLIC_PROCESS	23	-0.390793	-1.20826	0.229339	0.353649	1	3839	tags=35%, list=11%, signal=39%
GO_PROTEIN_PALMITOYLATION	23	-0.365468	-1.20426	0.225296	0.357411	1	8153	tags=43%, list=23%, signal=57%
GO_REGULATION_OF_PROTEIN_PHOSPHATASE_TYPE_2A_ACTIVITY	23	-0.375202	-1.20432	0.237911	0.357726	1	6035	tags=35%, list=17%, signal=42%
GO_RELEASE_OF_CYTOCHROME_C_FROM_MITOCHONDRIA	21	-0.412194	-1.20027	0.266393	0.362416	1	3993	tags=29%, list=11%, signal=32%
GO_ATPASE_BINDING	69	-0.293774	-1.19805	0.172619	0.3647	1	5063	tags=28%, list=14%, signal=32%
GO_ORGANOPHOSPHATE_BIOSYNTHETIC_PROCESS	400	-0.221314	-1.19828	0.103239	0.364793	1	5123	tags=22%, list=15%, signal=26%
GO_SPERM_EGG_RECOGNITION	43	-0.324321	-1.1973	0.217391	0.364898	1	2766	tags=19%, list=8%, signal=20%
GO_PREASSEMBLY_OF_GPI_ANCHOR_IN_ER_MEMBRANE	15	-0.429449	-1.19734	0.265504	0.365269	1	5637	tags=40%, list=16%, signal=48%
GO_NEUTRAL_AMINO_ACID_TRANSPORT	33	-0.332049	-1.19618	0.20852	0.365981	1	4465	tags=27%, list=13%, signal=31%
GO_GERM_CELL_DEVELOPMENT	191	-0.259954	-1.19487	0.165468	0.367408	1	8700	tags=40%, list=25%, signal=53%
GO_ERAD_PATHWAY	68	-0.33951	-1.19282	0.266055	0.369823	1	8077	tags=46%, list=23%, signal=59%
GO_RESPONSE_TO_FOLIC_ACID	15	-0.385539	-1.18968	0.203252	0.373688	1	5163	tags=40%, list=15%, signal=47%
GO_PROTEIN_EXIT_FROM_ENDOPLASMIC_RETICULUM	17	-0.48955	-1.18776	0.308429	0.375961	1	3084	tags=35%, list=9%, signal=39%
GO_NUCLEOBASE_BIOSYNTHETIC_PROCESS	17	-0.423669	-1.18746	0.268041	0.375988	1	3509	tags=35%, list=10%, signal=39%
GO_REGULATION_OF_CELLULAR_RESPONSE_TO_INSULIN_STIMULUS	55	-0.295039	-1.18626	0.197895	0.37726	1	4475	tags=24%, list=13%, signal=27%
GO_REGULATION_OF_TRANSLATIONAL_ELONGATION	22	-0.384515	-1.18382	0.249509	0.3803	1	7571	tags=50%, list=22%, signal=64%
GO_CELLULAR_RESPONSE_TO_STEROID_HORMONE_STIMULUS	208	-0.248235	-1.18317	0.181015	0.38039	1	3248	tags=18%, list=9%, signal=19%
GO_PROTEIN_PHOSPHATASE_BINDING	111	-0.267416	-1.18343	0.192308	0.380448	1	4484	tags=21%, list=13%, signal=24%
GO_OXIDOREDUCTASE_ACTIVITY_ACTING_ON_A_SULFUR_GROUP_OF_DONORS	43	-0.358885	-1.18281	0.287169	0.380478	1	2309	tags=21%, list=7%, signal=22%
GO_NEGATIVE_REGULATION_OF_RETINOIC_ACID_RECEPTOR_SIGNALING_PATHWAY	25	-0.407868	-1.18126	0.263039	0.38049	1	7478	tags=32%, list=21%, signal=41%
GO_NON_CANONICAL_WNT_SIGNALING_PATHWAY	135	-0.29608	-1.18153	0.267465	0.380571	1	6940	tags=34%, list=20%, signal=42%
GO_INTRACELLULAR_RECEPTOR_SIGNALING_PATHWAY	160	-0.259919	-1.18203	0.175439	0.380687	1	6602	tags=29%, list=19%, signal=36%
GO_POSITIVE_REGULATION_OF_ATPASE_ACTIVITY	40	-0.337246	-1.18223	0.246809	0.380833	1	9028	tags=45%, list=26%, signal=60%
GO_IN_UTERO_EMBRYONIC_DEVELOPMENT	291	-0.248501	-1.18155	0.183099	0.380969	1	4256	tags=20%, list=12%, signal=22%
GO_VACUOLAR_ACIDIFICATION	15	-0.413463	-1.1801	0.272545	0.381256	1	4310	tags=40%, list=12%, signal=46%
GO_STEROL_BIOSYNTHETIC_PROCESS	40	-0.382504	-1.18026	0.290837	0.381472	1	4697	tags=33%, list=13%, signal=37%
GO_KINASE_REGULATOR_ACTIVITY	170	-0.242407	-1.17873	0.197479	0.382812	1	5544	tags=22%, list=16%, signal=26%
GO_HORMONE_MEDIATED_SIGNALING_PATHWAY	154	-0.255609	-1.17645	0.180873	0.385632	1	6602	tags=29%, list=19%, signal=36%
GO_P53_BINDING	63	-0.310407	-1.17252	0.246377	0.390804	1	6616	tags=37%, list=19%, signal=45%
GO_COCHLEA_MORPHOGENESIS	21	-0.374794	-1.17084	0.267094	0.392755	1	4588	tags=29%, list=13%, signal=33%
GO_ORGANELLE_LOCALIZATION	380	-0.240905	-1.16853	0.186275	0.395576	1	4220	tags=19%, list=12%, signal=22%
GO_OLIGODENDROCYTE_DEVELOPMENT	30	-0.330944	-1.16787	0.214133	0.396089	1	1926	tags=20%, list=5%, signal=21%
GO_DYNEIN_BINDING	25	-0.348941	-1.16485	0.279835	0.399509	1	3052	tags=24%, list=9%, signal=26%
GO_TRANSCRIPTION_FACTOR_BINDING	496	-0.23519	-1.16508	0.207317	0.399634	1	5119	tags=22%, list=15%, signal=25%
GO_PROTEIN_DISULFIDE_OXIDOREDUCTASE_ACTIVITY	22	-0.415737	-1.16278	0.318966	0.402037	1	10424	tags=59%, list=30%, signal=84%
GO_PROTEIN_TRANSPORT_ALONG_MICROTUBULE	24	-0.413081	-1.16204	0.296443	0.402665	1	4892	tags=33%, list=14%, signal=39%
GO_MITOCHONDRION_MORPHOGENESIS	19	-0.403314	-1.16103	0.308411	0.403251	1	8203	tags=53%, list=23%, signal=69%
GO_UBIQUITIN_LIKE_PROTEIN_TRANSFERASE_ACTIVITY	387	-0.243046	-1.16125	0.255159	0.403371	1	6028	tags=26%, list=17%, signal=31%
GO_PROTEIN_HYDROXYLATION	15	-0.4054	-1.15812	0.295082	0.407177	1	2887	tags=27%, list=8%, signal=29%
GO_COP9_SIGNALOSOME	29	-0.355098	-1.15763	0.270428	0.407485	1	3983	tags=28%, list=11%, signal=31%
GO_POSITIVE_REGULATION_OF_APOPTOTIC_SIGNALING_PATHWAY	160	-0.255987	-1.15677	0.222222	0.407864	1	8475	tags=36%, list=24%, signal=48%
GO_ACTIN_MONOMER_BINDING	23	-0.366599	-1.15679	0.266667	0.40829	1	7084	tags=35%, list=20%, signal=44%
GO_COFACTOR_TRANSPORT	25	-0.346758	-1.15489	0.295688	0.409284	1	3656	tags=20%, list=10%, signal=22%
GO_DNA_DIRECTED_RNA_POLYMERASE_II_CORE_COMPLEX	15	-0.438303	-1.15535	0.306324	0.409478	1	3724	tags=33%, list=11%, signal=37%
GO_CYTOPLASMIC_PATTERN_RECOGNITION_RECEPTOR_SIGNALING_PATHWAY	32	-0.322414	-1.1549	0.25098	0.409712	1	6324	tags=41%, list=18%, signal=49%
GO_ESTABLISHMENT_OF_CELL_POLARITY	82	-0.30118	-1.15193	0.280335	0.413133	1	4435	tags=24%, list=13%, signal=28%
GO_GOLGI_CISTERNA_MEMBRANE	72	-0.279562	-1.15111	0.252016	0.413372	1	5688	tags=28%, list=16%, signal=33%
GO_NUCLEOID	37	-0.375259	-1.15143	0.309665	0.413392	1	1373	tags=16%, list=4%, signal=17%
GO_CHAPERONE_BINDING	76	-0.312433	-1.14944	0.312377	0.415429	1	5274	tags=30%, list=15%, signal=36%
GO_POSITIVE_REGULATION_OF_INTRACELLULAR_PROTEIN_TRANSPORT	220	-0.22837	-1.14805	0.205451	0.416222	1	5214	tags=25%, list=15%, signal=30%
GO_RNA_POLYMERASE_II_TRANSCRIPTION_COFACTOR_ACTIVITY	81	-0.284947	-1.14829	0.270213	0.416345	1	6638	tags=31%, list=19%, signal=38%
GO_B_CELL_ACTIVATION_INVOLVED_IN_IMMUNE_RESPONSE	33	-0.361656	-1.14736	0.302521	0.416375	1	6188	tags=36%, list=18%, signal=44%
GO_POSITIVE_REGULATION_OF_BINDING	122	-0.251008	-1.1485	0.219368	0.416449	1	2800	tags=18%, list=8%, signal=20%
GO_NEGATIVE_REGULATION_OF_RESPONSE_TO_ENDOPLASMIC_RETICULUM_STRESS	34	-0.324207	-1.14748	0.26257	0.416655	1	5754	tags=32%, list=16%, signal=39%
GO_ER_ASSOCIATED_UBIQUITIN_DEPENDENT_PROTEIN_CATABOLIC_PROCESS	57	-0.339538	-1.14673	0.292683	0.416866	1	8077	tags=47%, list=23%, signal=61%
GO_REGULATION_OF_RECEPTOR_BIOSYNTHETIC_PROCESS	21	-0.336321	-1.14436	0.266402	0.417613	1	7205	tags=43%, list=21%, signal=54%
GO_GLUCOSYLTRANSFERASE_ACTIVITY	16	-0.386317	-1.14447	0.296367	0.417905	1	4418	tags=31%, list=13%, signal=36%
GO_REGULATION_OF_VIRAL_TRANSCRIPTION	55	-0.315493	-1.14454	0.297196	0.418263	1	4041	tags=25%, list=12%, signal=29%
GO_TRANSLATION_ELONGATION_FACTOR_ACTIVITY	20	-0.393251	-1.14348	0.310413	0.418447	1	4050	tags=30%, list=12%, signal=34%
GO_CELLULAR_PROCESS_INVOLVED_IN_REPRODUCTION_IN_MULTICELLULAR_ORGANISM	227	-0.244932	-1.14524	0.246445	0.418598	1	6340	tags=28%, list=18%, signal=34%
GO_PROTEIN_TYROSINE_SERINE_THREONINE_PHOSPHATASE_ACTIVITY	45	-0.281425	-1.14456	0.244541	0.418678	1	2199	tags=16%, list=6%, signal=17%
GO_REGULATION_OF_INSULIN_SECRETION_INVOLVED_IN_CELLULAR_RESPONSE_TO_GLUCOSE_STIMULUS	45	-0.284167	-1.14295	0.242616	0.418791	1	2906	tags=18%, list=8%, signal=19%
GO_IRE1_MEDIATED_UNFOLDED_PROTEIN_RESPONSE	53	-0.346041	-1.1448	0.299083	0.418813	1	3631	tags=25%, list=10%, signal=27%
GO_CELLULAR_SENESCENCE	31	-0.310798	-1.14129	0.278311	0.4209	1	8474	tags=48%, list=24%, signal=64%
GO_REGULATION_OF_CELLULAR_KETONE_METABOLIC_PROCESS	166	-0.279972	-1.13937	0.282158	0.422863	1	5387	tags=29%, list=15%, signal=34%
GO_PHOSPHOTRANSFERASE_ACTIVITY_PHOSPHATE_GROUP_AS_ACCEPTOR	38	-0.304838	-1.13959	0.238994	0.422998	1	3272	tags=21%, list=9%, signal=23%
GO_4_IRON_4_SULFUR_CLUSTER_BINDING	39	-0.332824	-1.13733	0.302281	0.424481	1	1125	tags=18%, list=3%, signal=19%
GO_REGULATION_OF_LAMELLIPODIUM_ORGANIZATION	33	-0.318092	-1.13787	0.286004	0.424589	1	7981	tags=39%, list=23%, signal=51%
GO_DNA_REPLICATION_DEPENDENT_NUCLEOSOME_ORGANIZATION	30	-0.422409	-1.13742	0.343158	0.424787	1	3902	tags=30%, list=11%, signal=34%
GO_PROTEIN_HETEROTETRAMERIZATION	35	-0.381242	-1.13443	0.36157	0.428344	1	2478	tags=23%, list=7%, signal=25%
GO_LIGASE_ACTIVITY	368	-0.23385	-1.13399	0.250916	0.428556	1	6250	tags=27%, list=18%, signal=32%
GO_CELLULAR_RESPONSE_TO_HEAT	33	-0.329313	-1.13331	0.288732	0.429158	1	5426	tags=36%, list=15%, signal=43%
GO_POSITIVE_REGULATION_OF_VIRAL_GENOME_REPLICATION	29	-0.319291	-1.13218	0.301852	0.430366	1	7578	tags=52%, list=22%, signal=66%
GO_SULFUR_AMINO_ACID_BIOSYNTHETIC_PROCESS	16	-0.418016	-1.13114	0.3222	0.431006	1	1657	tags=19%, list=5%, signal=20%
GO_CELLULAR_RESPONSE_TO_HYDROGEN_PEROXIDE	55	-0.285289	-1.13071	0.291111	0.431145	1	2252	tags=20%, list=6%, signal=21%
GO_APICAL_JUNCTION_ASSEMBLY	37	-0.329624	-1.13122	0.299401	0.43133	1	3454	tags=22%, list=10%, signal=24%
GO_COPI_COATED_VESICLE	20	-0.376119	-1.13004	0.309259	0.431662	1	3613	tags=30%, list=10%, signal=33%
GO_DNA_DEMETHYLATION	15	-0.3927	-1.12952	0.301848	0.432013	1	4342	tags=33%, list=12%, signal=38%
GO_PROTEIN_LIPID_COMPLEX_ASSEMBLY	21	-0.399616	-1.12809	0.312102	0.433742	1	6562	tags=43%, list=19%, signal=53%
GO_NUCLEAR_TRANSCRIBED_MRNA_POLY_A_TAIL_SHORTENING	21	-0.389325	-1.1273	0.337302	0.434513	1	6188	tags=43%, list=18%, signal=52%
GO_NUCLEAR_INNER_MEMBRANE	47	-0.303771	-1.12611	0.299145	0.435888	1	6496	tags=34%, list=18%, signal=42%
GO_NUCLEOBASE_CONTAINING_COMPOUND_TRANSMEMBRANE_TRANSPORTER_ACTIVITY	31	-0.310636	-1.12545	0.295455	0.436419	1	6136	tags=32%, list=17%, signal=39%
GO_PHOSPHATASE_BINDING	150	-0.243557	-1.12275	0.263757	0.440066	1	4484	tags=19%, list=13%, signal=22%
GO_PROTEIN_N_LINKED_GLYCOSYLATION	74	-0.287335	-1.1216	0.30297	0.441423	1	3754	tags=23%, list=11%, signal=26%
GO_REGULATION_OF_CYSTEINE_TYPE_ENDOPEPTIDASE_ACTIVITY_INVOLVED_IN_APOPTOTIC_SIGNALING_PATHWAY	22	-0.364447	-1.12106	0.307531	0.441804	1	7205	tags=45%, list=21%, signal=57%
GO_PURINE_CONTAINING_COMPOUND_SALVAGE	15	-0.365114	-1.1119	0.300601	0.454609	1	4696	tags=27%, list=13%, signal=31%
GO_MONOCYTE_DIFFERENTIATION	16	-0.385282	-1.11249	0.331301	0.454611	1	2771	tags=25%, list=8%, signal=27%
GO_REGULATION_OF_SPINDLE_ORGANIZATION	19	-0.382874	-1.11203	0.328125	0.454877	1	2616	tags=26%, list=7%, signal=28%
GO_AMINO_ACID_TRANSMEMBRANE_TRANSPORT	65	-0.274643	-1.10812	0.293556	0.46	1	4640	tags=22%, list=13%, signal=25%
GO_REGULATION_OF_CELL_MATURATION	17	-0.352188	-1.10745	0.316633	0.460522	1	347	tags=12%, list=1%, signal=12%
GO_MICROTUBULE_BUNDLE_FORMATION	55	-0.311151	-1.10661	0.325328	0.460874	1	4649	tags=24%, list=13%, signal=27%
GO_LIGASE_ACTIVITY_FORMING_CARBON_NITROGEN_BONDS	50	-0.288131	-1.1068	0.317427	0.46107	1	3928	tags=22%, list=11%, signal=25%
GO_DNA_DEALKYLATION	20	-0.344829	-1.10575	0.316116	0.461683	1	5163	tags=35%, list=15%, signal=41%
GO_CELLULAR_RESPONSE_TO_LIGHT_STIMULUS	86	-0.250309	-1.10466	0.28172	0.462905	1	1511	tags=14%, list=4%, signal=15%
GO_GOLGI_ASSOCIATED_VESICLE_MEMBRANE	45	-0.303956	-1.10391	0.322581	0.463598	1	3613	tags=22%, list=10%, signal=25%
GO_AXIS_SPECIFICATION	86	-0.273328	-1.09969	0.306818	0.469782	1	4593	tags=17%, list=13%, signal=20%
GO_LIGAND_DEPENDENT_NUCLEAR_RECEPTOR_BINDING	23	-0.354217	-1.09865	0.359343	0.470985	1	1619	tags=17%, list=5%, signal=18%
GO_REGULATION_OF_APOPTOTIC_SIGNALING_PATHWAY	338	-0.218182	-1.09789	0.266667	0.471706	1	4991	tags=22%, list=14%, signal=25%
GO_POSITIVE_REGULATION_OF_PEPTIDYL_THREONINE_PHOSPHORYLATION	21	-0.33584	-1.09551	0.295316	0.474968	1	7961	tags=38%, list=23%, signal=49%
GO_RAC_PROTEIN_SIGNAL_TRANSDUCTION	17	-0.358403	-1.09403	0.347222	0.476838	1	6341	tags=41%, list=18%, signal=50%
GO_DNA_DOUBLE_STRAND_BREAK_PROCESSING	19	-0.389292	-1.0931	0.370656	0.477841	1	1452	tags=21%, list=4%, signal=22%
GO_LIPOPROTEIN_METABOLIC_PROCESS	121	-0.247422	-1.09269	0.316888	0.478017	1	4710	tags=21%, list=13%, signal=25%
GO_CELL_SEPARATION_AFTER_CYTOKINESIS	17	-0.38528	-1.09179	0.374016	0.478964	1	7854	tags=53%, list=22%, signal=68%
GO_CLATHRIN_ADAPTOR_COMPLEX	27	-0.328934	-1.08675	0.341748	0.486764	1	7185	tags=30%, list=20%, signal=37%
GO_GTP_METABOLIC_PROCESS	22	-0.356968	-1.08602	0.342052	0.487395	1	4696	tags=32%, list=13%, signal=37%
GO_INTRINSIC_APOPTOTIC_SIGNALING_PATHWAY	144	-0.230113	-1.08331	0.296512	0.491299	1	7075	tags=28%, list=20%, signal=35%
GO_T_CELL_RECEPTOR_SIGNALING_PATHWAY	137	-0.301234	-1.0821	0.397683	0.491776	1	6940	tags=36%, list=20%, signal=45%
GO_MOTOR_ACTIVITY	128	-0.261291	-1.08253	0.338462	0.492069	1	1574	tags=13%, list=4%, signal=13%
GO_CELLULAR_RESPONSE_TO_OXIDATIVE_STRESS	171	-0.223994	-1.08213	0.306522	0.492234	1	3049	tags=17%, list=9%, signal=18%
GO_REGULATION_OF_PRI_MIRNA_TRANSCRIPTION_FROM_RNA_POLYMERASE_II_PROMOTER	16	-0.375158	-1.0788	0.369892	0.496696	1	688	tags=13%, list=2%, signal=13%
GO_POSITIVE_REGULATION_OF_INTRACELLULAR_TRANSPORT	327	-0.215508	-1.0777	0.317895	0.497471	1	6786	tags=29%, list=19%, signal=35%
GO_RIBOSOME_BINDING	42	-0.310602	-1.07774	0.369141	0.497916	1	4050	tags=24%, list=12%, signal=27%
GO_CELLULAR_RESPONSE_TO_ESTROGEN_STIMULUS	38	-0.285837	-1.07663	0.34322	0.498714	1	7716	tags=42%, list=22%, signal=54%
GO_CENTROSOME_LOCALIZATION	16	-0.391516	-1.07575	0.376218	0.499679	1	1385	tags=25%, list=4%, signal=26%
GO_ARP2_3_COMPLEX_MEDIATED_ACTIN_NUCLEATION	17	-0.361141	-1.07243	0.388258	0.503628	1	5535	tags=35%, list=16%, signal=42%
GO_ESTABLISHMENT_OF_LOCALIZATION_BY_MOVEMENT_ALONG_MICROTUBULE	85	-0.271173	-1.07279	0.354207	0.50406	1	4913	tags=26%, list=14%, signal=30%
GO_COFACTOR_TRANSPORTER_ACTIVITY	20	-0.345822	-1.07245	0.356855	0.50411	1	3656	tags=20%, list=10%, signal=22%
GO_PROXIMAL_DISTAL_PATTERN_FORMATION	32	-0.343025	-1.07092	0.382353	0.505591	1	6270	tags=31%, list=18%, signal=38%
GO_POSITIVE_REGULATION_OF_PROTEASOMAL_PROTEIN_CATABOLIC_PROCESS	92	-0.233164	-1.07061	0.336976	0.505605	1	2098	tags=14%, list=6%, signal=15%
GO_MITOCHONDRIAL_ELECTRON_TRANSPORT_CYTOCHROME_C_TO_OXYGEN	16	-0.504334	-1.07029	0.44358	0.505622	1	10047	tags=50%, list=29%, signal=70%
GO_CATION_SUGAR_SYMPORTER_ACTIVITY	15	-0.372899	-1.06952	0.382766	0.506363	1	7809	tags=47%, list=22%, signal=60%
GO_TRANSFORMING_GROWTH_FACTOR_BETA_RECEPTOR_SIGNALING_PATHWAY	91	-0.260967	-1.06851	0.319361	0.507532	1	3454	tags=20%, list=10%, signal=22%
GO_CEREBRAL_CORTEX_DEVELOPMENT	100	-0.260504	-1.06813	0.342404	0.507648	1	3309	tags=18%, list=9%, signal=20%
GO_LIPOPROTEIN_PARTICLE_RECEPTOR_BINDING	21	-0.366406	-1.06668	0.372233	0.50948	1	4452	tags=24%, list=13%, signal=27%
GO_SYNAPTONEMAL_COMPLEX_ORGANIZATION	19	-0.356374	-1.06577	0.365909	0.510493	1	6163	tags=32%, list=18%, signal=38%
GO_RECYCLING_ENDOSOME	112	-0.235473	-1.06395	0.33908	0.511932	1	5352	tags=22%, list=15%, signal=26%
GO_ORGANELLE_ENVELOPE_LUMEN	71	-0.305026	-1.06448	0.382812	0.512119	1	5693	tags=32%, list=16%, signal=39%
GO_NUCLEOTIDE_SUGAR_BIOSYNTHETIC_PROCESS	19	-0.349654	-1.06398	0.371197	0.512407	1	2261	tags=16%, list=6%, signal=17%
GO_NEURAL_TUBE_FORMATION	92	-0.283373	-1.06205	0.397614	0.512987	1	3186	tags=20%, list=9%, signal=21%
GO_TRANSCRIPTION_COREPRESSOR_ACTIVITY	200	-0.231105	-1.06223	0.342268	0.513236	1	6638	tags=27%, list=19%, signal=33%
GO_PRODUCTION_OF_MOLECULAR_MEDIATOR_OF_IMMUNE_RESPONSE	60	-0.29456	-1.06282	0.372141	0.513286	1	4301	tags=25%, list=12%, signal=28%
GO_PROTEIN_KINASE_A_CATALYTIC_SUBUNIT_BINDING	15	-0.348005	-1.06249	0.36166	0.513315	1	7409	tags=47%, list=21%, signal=59%
GO_REGULATION_OF_PROTEIN_IMPORT_INTO_NUCLEUS_TRANSLOCATION	21	-0.31966	-1.05952	0.345455	0.516664	1	3983	tags=29%, list=11%, signal=32%
GO_CARBON_OXYGEN_LYASE_ACTIVITY	61	-0.289907	-1.05737	0.380081	0.519722	1	4712	tags=28%, list=13%, signal=32%
GO_POSITIVE_REGULATION_OF_MITOCHONDRIAL_MEMBRANE_PERMEABILITY	17	-0.353177	-1.05705	0.389635	0.519765	1	3309	tags=24%, list=9%, signal=26%
GO_REGULATION_OF_SUBSTRATE_ADHESION_DEPENDENT_CELL_SPREADING	37	-0.287583	-1.05523	0.384146	0.522277	1	5804	tags=30%, list=17%, signal=36%
GO_POSITIVE_REGULATION_OF_MICROTUBULE_POLYMERIZATION_OR_DEPOLYMERIZATION	22	-0.31517	-1.05487	0.368	0.522374	1	2654	tags=23%, list=8%, signal=25%
GO_FERTILIZATION	133	-0.225286	-1.05073	0.368664	0.526206	1	4323	tags=18%, list=12%, signal=20%
GO_INTRINSIC_APOPTOTIC_SIGNALING_PATHWAY_IN_RESPONSE_TO_DNA_DAMAGE	67	-0.2576	-1.05223	0.359438	0.526293	1	6960	tags=27%, list=20%, signal=33%
GO_ANTIGEN_PROCESSING_AND_PRESENTATION_OF_PEPTIDE_ANTIGEN_VIA_MHC_CLASS_I	91	-0.3375	-1.05086	0.431818	0.526534	1	7197	tags=37%, list=20%, signal=47%
GO_REGULATION_OF_OLIGODENDROCYTE_DIFFERENTIATION	28	-0.294612	-1.05131	0.374194	0.526765	1	8264	tags=43%, list=24%, signal=56%
GO_OOCYTE_DIFFERENTIATION	35	-0.299435	-1.05154	0.384444	0.5269	1	1773	tags=14%, list=5%, signal=15%
GO_CELLULAR_RESPONSE_TO_PROSTAGLANDIN_STIMULUS	24	-0.321211	-1.04967	0.389006	0.526929	1	6182	tags=42%, list=18%, signal=51%
GO_REGULATION_OF_MICROTUBULE_POLYMERIZATION	30	-0.310733	-1.05092	0.381663	0.526942	1	2869	tags=23%, list=8%, signal=25%
GO_NUCLEOSIDE_DIPHOSPHATE_KINASE_ACTIVITY	16	-0.377581	-1.04994	0.426124	0.527005	1	2251	tags=25%, list=6%, signal=27%
GO_TELOMERE_CAPPING	26	-0.348153	-1.04865	0.425662	0.527056	1	8544	tags=42%, list=24%, signal=56%
GO_PHOSPHOLIPID_BIOSYNTHETIC_PROCESS	221	-0.209075	-1.04879	0.35654	0.52734	1	5710	tags=23%, list=16%, signal=27%
GO_MORPHOGENESIS_OF_AN_ENDOTHELIUM	15	-0.376811	-1.0488	0.405769	0.527855	1	2456	tags=27%, list=7%, signal=29%
GO_REGULATION_OF_ERYTHROCYTE_DIFFERENTIATION	36	-0.289516	-1.04663	0.387033	0.529325	1	2315	tags=19%, list=7%, signal=21%
GO_PROTEIN_TRANSMEMBRANE_TRANSPORT	46	-0.32533	-1.04689	0.410112	0.529433	1	7711	tags=39%, list=22%, signal=50%
GO_DEMETHYLATION	49	-0.284459	-1.0455	0.394892	0.530732	1	3179	tags=18%, list=9%, signal=20%
GO_AP_TYPE_MEMBRANE_COAT_ADAPTOR_COMPLEX	36	-0.302166	-1.04479	0.390291	0.53089	1	6114	tags=28%, list=17%, signal=34%
GO_PYRIMIDINE_RIBONUCLEOSIDE_METABOLIC_PROCESS	31	-0.314676	-1.04487	0.389002	0.531281	1	4342	tags=29%, list=12%, signal=33%
GO_REGULATION_OF_PROTEIN_EXPORT_FROM_NUCLEUS	31	-0.290871	-1.0439	0.392276	0.531376	1	7703	tags=45%, list=22%, signal=58%
GO_ERYTHROCYTE_DEVELOPMENT	21	-0.351194	-1.04402	0.397727	0.531689	1	951	tags=19%, list=3%, signal=20%
GO_OXIDOREDUCTASE_ACTIVITY_ACTING_ON_THE_CH_CH_GROUP_OF_DONORS_NAD_OR_NADP_AS_ACCEPTOR	23	-0.367116	-1.04302	0.405138	0.531828	1	2665	tags=22%, list=8%, signal=24%
GO_POSITIVE_REGULATION_OF_PROTEIN_OLIGOMERIZATION	17	-0.340453	-1.04315	0.390698	0.532136	1	3993	tags=29%, list=11%, signal=33%
GO_NEGATIVE_REGULATION_OF_INTRINSIC_APOPTOTIC_SIGNALING_PATHWAY_IN_RESPONSE_TO_DNA_DAMAGE	24	-0.303913	-1.04222	0.404908	0.532142	1	8668	tags=46%, list=25%, signal=61%
GO_CARBOXY_TERMINAL_DOMAIN_PROTEIN_KINASE_COMPLEX	22	-0.361174	-1.04184	0.423077	0.532262	1	7611	tags=45%, list=22%, signal=58%
GO_REGULATION_OF_ERAD_PATHWAY	25	-0.31314	-1.04235	0.380682	0.532463	1	8077	tags=48%, list=23%, signal=62%
GO_APOPTOTIC_SIGNALING_PATHWAY	273	-0.207926	-1.04109	0.358974	0.533017	1	7164	tags=27%, list=20%, signal=34%
GO_VIRION_ASSEMBLY	36	-0.307153	-1.03925	0.386064	0.535622	1	8148	tags=53%, list=23%, signal=69%
GO_GLYCOLIPID_BIOSYNTHETIC_PROCESS	60	-0.254817	-1.03888	0.38022	0.53571	1	4211	tags=20%, list=12%, signal=23%
GO_ATPASE_ACTIVATOR_ACTIVITY	16	-0.378681	-1.03856	0.429487	0.535725	1	9028	tags=50%, list=26%, signal=67%
GO_PROTEIN_SERINE_THREONINE_TYROSINE_KINASE_ACTIVITY	38	-0.273663	-1.03511	0.392857	0.538934	1	4224	tags=24%, list=12%, signal=27%
GO_ORGANELLE_DISASSEMBLY	171	-0.220407	-1.03596	0.394251	0.539089	1	6942	tags=28%, list=20%, signal=35%
GO_REGULATION_OF_RESPONSE_TO_EXTRACELLULAR_STIMULUS	159	-0.222102	-1.03543	0.369524	0.53944	1	7708	tags=33%, list=22%, signal=43%
GO_PROTEIN_SERINE_THREONINE_KINASE_INHIBITOR_ACTIVITY	29	-0.302158	-1.03512	0.391919	0.539443	1	6361	tags=34%, list=18%, signal=42%
GO_REGULATION_OF_TUMOR_NECROSIS_FACTOR_MEDIATED_SIGNALING_PATHWAY	42	-0.271491	-1.03605	0.402893	0.539456	1	6324	tags=31%, list=18%, signal=38%
GO_TBP_CLASS_PROTEIN_BINDING	20	-0.333819	-1.03208	0.407547	0.542475	1	7773	tags=45%, list=22%, signal=58%
GO_MODIFIED_AMINO_ACID_TRANSMEMBRANE_TRANSPORTER_ACTIVITY	16	-0.355273	-1.03218	0.402923	0.542821	1	3656	tags=25%, list=10%, signal=28%
GO_PROTEIN_POLYMERIZATION	62	-0.248467	-1.03244	0.400406	0.542867	1	7981	tags=35%, list=23%, signal=46%
GO_PROTEIN_HOMOTRIMERIZATION	18	-0.319596	-1.02923	0.402083	0.545211	1	9147	tags=56%, list=26%, signal=75%
GO_INTRAMOLECULAR_TRANSFERASE_ACTIVITY	26	-0.316729	-1.02981	0.392	0.545271	1	3751	tags=23%, list=11%, signal=26%
GO_MACROAUTOPHAGY	252	-0.208744	-1.0295	0.386774	0.545295	1	5691	tags=23%, list=16%, signal=28%
GO_REGULATION_OF_GENE_EXPRESSION_BY_GENETIC_IMPRINTING	16	-0.351534	-1.02989	0.419287	0.545661	1	2492	tags=19%, list=7%, signal=20%
GO_CELLULAR_RESPONSE_TO_GROWTH_HORMONE_STIMULUS	20	-0.32733	-1.02485	0.456103	0.55116	1	3888	tags=25%, list=11%, signal=28%
GO_ANTIGEN_PROCESSING_AND_PRESENTATION_OF_PEPTIDE_ANTIGEN	172	-0.286441	-1.02494	0.441352	0.551537	1	6457	tags=29%, list=18%, signal=35%
[truncated: 420 more rows]

## Sheet: Enriched Gene Sets (Curated)
NAME	SIZE	ES	NES	NOM p-val	FDR q-val	FWER p-val	RANK AT MAX	LEADING EDGE
[truncated: 1,826 more rows]
